# Supplementary material for: Investments for effective functionality of health systems towards Universal Health Coverage in Africa: A scoping review
Source: PLOS Glob Public Health. 2022 Sep 23;2(9):e0001076. doi: 10.1371/journal.pgph.0001076 (PMC10021830; doi:10.1371/journal.pgph.0001076)
Supplement: S4 Appendix — (XLSX) [file pgph.0001076.s004.xlsx]

## Sheet: Excluded reports
ID	Authors	Year	Title	Reason of exclusion: an inclusion criterion which is not met
A_0001		2015	The influence of political processes of health systems reforms based on primary health care in institutional and organizational innovations and health services performance: a case study of three municipal settings in Argentina and Bolivia	Document
A_0007	M. A. Adeiza; I. Wachekwa; C. Nuta; S. Donato; F. Koomson; J. Whitney; C. Plyler; L. Kerr; G. Sackey; E. Dunbar; K. Talbert-Slagle; R. Klar; R. H. Marsh; S. Caldwell; J. Toomey; O. Ogbuagu	2021	Gaps and Opportunities in HIV Service Delivery in High Volume HIV Care Centers in Liberia: Lessons From the Field	Document
A_0012	C. Akoth; J. O. Oguta; O. B. M. Kyololo; M. Nyamu; M. N. u. Ndirangu; S. M. Gatimu	2021	Factors Associated With the Utilisation and Unmet Need for Modern Contraceptives Among Urban Women in Kenya: A Cross-Sectional Study	Outcomes
A_0014	K. M. Al Sawafi	2021	Examining the Importance of Hand Hygiene Policy and Patient Safety Culture on Improving Healthcare Workers' Adherence to Hand Hygiene Practice in Critical Care Settings in the Sultanate of Oman: A Scoping Review	Setting
A_0020	H. Alinezhad; R. Vazirinezhad; A. Sayadi; Z. Hajaliakbari; M. Alinezhad	2020	Studying the level of satisfaction from family physician plan in rural areas of Rafsanjan: brief report	Document
A_0021	E. R. Allanson; K. M. Schmeler	2021	Preventing Cervical Cancer Globally: Are We Making Progress?	Document
A_0024	H. Amu; R. K. Dowou; F. I. Saah; J. A. Efunwole; L. E. Bain; E. E. Tarkang	2022	COVID-19 and Health Systems Functioning in Sub-Saharan Africa Using the WHO Building Blocks": The Challenges and Responses"	Document
A_0031	Z. Attlee	2019	Health systems strengthening imperatives and policy effectiveness: An analysis of the human immunodeficiency virus epidemic in Sub-Saharan Africa	Intervention
A_0034	J. K. Awoonor-Williams; J. F. Phillips	2022	Developing organizational learning for scaling-up community-based primary health care in Ghana	Document
A_0035	J. K. Awoonor-Williams; J. F. Phillips; M. Aboba; L. Vadrevu; E. Azasi; J. A. Y. Tiah; M. L. Schmitt; S. Patel; M. C. Sheff; S. P. Kachur	2022	Supporting the utilization of community-based primary health care implementation research in Ghana	Document
A_0037	N. Ayivi-Guedehoussou	2017	The determinants of job satisfaction among nurses, midwives, and auxiliary nurses in health clinics: The case of Benin, West Africa	Intervention
A_0040	J. Bakker; A. J. van Duinen; W. W. E. Nolet; P. Mboma; T. Sam; A. van den Broek; M. Flinkenflogel; A. Gjora; B. Lindheim-Minde; S. Kamanda; A. P. Koroma; H. A. Bolkan	2021	Barriers to increase surgical productivity in Sierra Leone: a qualitative study	Intervention
A_0045	A. Bastola; R. Dhital; R. Shah; M. Subedi; P. K. Hamal; C. Shrestha; B. S. Chalise; K. Maharjan; R. Nepal; S. Rajbhandari	2021	Experiences of COVID-19 patients admitted in a government infectious disease hospital in Nepal and its implications for health system strengthening: A qualitative study	Intervention
A_0048	C. A. Bennett	2017	Urban health systems strengthening: The community defined health system for HIV/AIDS and diabetes services in Korogocho, Kenya	Intervention
A_0049	Y. Berhan; M. Ali; A. Tassew; A. Nonogaki	2022	Universal Health Coverage Policy and Progress towards the Attainment of Universal Sexual and Reproductive Health and Rights Services in Ethiopia	Document
A_0051	A. Bhadelia	2021	Comprehensive value-based cancer care in India: Opportunities for systems strengthening	Document
A_0052	A. Bhatnagar	2017	Determinants of motivation and job satisfaction among primary health workers: Case studies from Nigeria and India	Outcomes
A_0059	A. Y. Bongajum; P. Foumane; C. O. Moussi; N. Vogue; H. S. Banseka; J. M. Nwobegahay; M. L. Baye	2021	Strengthening Maternal Death Surveillance Systems for Evidence-Based Decision Making in Sub-Saharan Africa: The Case of the Center Region in Cameroon	Outcomes
A_0061	E. H. Bradley; P. Byam; R. Alpern; J. W. Thompson; A. Zerihun; Y. Abeb; L. A. Curry	2012	A systems approach to improving rural care in Ethiopia	Intervention
A_0071	H. J. Chapman; B. A. Veras-Estevez	2021	Lessons Learned During the COVID-19 Pandemic to Strengthen TB Infection Control: A Rapid Review	Document
A_0083	I. Cogswell; E. Maddison; P. Pedroza; Y. Zhao; G. Tsakalos; J. Dieleman; A. Micah	2022	Examining the relationship between malaria burden and domestic spending on malaria in 106 countries, 2000-2019	Document
A_0100	R. Deussom; D. Mwarey; M. Bayu; S. S. Abdullah; R. Marcus	2022	Systematic review of performance-enhancing health worker supervision approaches in low- and middle-income countries	Intervention
A_0126	A. Gatome-Munyua; I. Sieleunou; O. Sory; C. Cashin	2022	Why Is Strategic Purchasing Critical for Universal Health Coverage in Sub-Saharan Africa?	Document
A_0133	L. Gopalakrishnan; N. Diamond-Smith; R. Avula; P. Menon; L. Fernald; D. Walker; S. Patil	2021	Association between supportive supervision and performance of community health workers in India: a longitudinal multi-level analysis	Outcomes
A_0144	R. Gurung; M. Moinuddin; A. K. Sunny; A. Bhandari; A. Axelin; A. Kc	2022	Mistreatment during childbirth and postnatal period reported by women in Nepal -a multicentric prevalence study	Intervention
A_0152	C. A. Herrera; S. Lewin; E. Paulsen; A. Ciapponi; N. Opiyo; T. Pantoja; G. Rada; C. S. Wiysonge; G. Bastías; S. Garcia Marti; et al.	2017	Governance arrangements for health systems in low‐income countries: an overview of systematic reviews	Outcomes
A_0164	A. Jaca; T. Malinga; C. J. Iwu-Jaja; C. A. Nnaji; J. C. Okeibunor; D. Kamuya; C. S. Wiysonge	2022	Strengthening the Health System as a Strategy to Achieving a Universal Health Coverage in Underprivileged Communities in Africa: A Scoping Review	Document
A_0194	M. E. Kruk; T. P. Lewis; C. Arsenault; Z. A. Bhutta; G. Irimu; J. Jeong; Z. S. Lassi; S. M. Sawyer; T. Vaivada; P. Waiswa; A. K. Yousafzai	2022	Improving health and social systems for all children in LMICs: structural innovations to deliver high-quality services	Document
A_0201	M. Lagarde; N. Palmer	2011	The impact of user fees on access to health services in low‐ and middle‐income countries	Document
A_0213	J. Lickness; P. Bachanas; R. Tohme; A. Russell; A. Craig; A. Hakim	2021	COVID-19 mitigation measures to maintain access to essential health services: new opportunities with long-term benefits	Document
A_0214	J. Liu; K. Eggleston	2022	The Association between Health Workforce and Health Outcomes: A Cross-Country Econometric Study	Intervention
A_0273	C. Nnorom	2018	Health system predictors of access to maternal health medicines In low and middle-income countries	Outcomes
A_0275	A. M. Ntambue; K. F. Malonga; M. Dramaix-Wilmet; P. Donnen	2015	Strategies to prevent maternal, perinatal and infant mortalities in democratic Republic of Congo: Impact of the organizational model of healthcare	Not retrieved
A_0287	H. N. L. Oo	2019	Saving mothers and children in a post-conflict setting: Improving the quality of maternal & child health services in Afghanistan	Intervention
A_0291	A. Oyo‐Ita; C. S. Wiysonge; C. Oringanje; C. E. Nwachukwu; O. Oduwole; M. M. Meremikwu	2016	Interventions for improving coverage of childhood immunisation in low‐ and middle‐income countries	Intervention
A_0295	M. G. Pearce	2017	Examining eye care in the South Pacific through a health systems strengthening lens	Setting
A_0300	J. Powelson; B. P. Magadzire; A. Draiva; D. Denno; A. Ibraimo; B. B. L. Benate; L. C. Jahar; Z. Marrune; B. Chilundo; J. E. Chinai; M. Emerson; K. Beima-Sofie; E. Lawrence	2022	Determinants of immunisation dropout among children under the age of 2 in Zambezia province, Mozambique: a community-based participatory research study using Photovoice	Outcomes
A_0321	D. A. Rogers	2018	Liberian health system resilience: Lessons from the 2014-2015 West African ebola epidemic	Document
A_0329	M. Semrau; S. Evans-Lacko; A. Alem; J. L. Ayuso-Mateos; D. Chisholm; O. Gureje; C. Hanlon; M. Jordans; F. Kigozi; H. Lempp; C. Lund; I. Petersen; R. Shidhaye; G. Thornicroft	2015	Strengthening mental health systems in low- and middle-income countries: the Emerald programme	Document
A_0346	P. D. Sonenthal; C. Kachimanga; D. Komba; M. Bangura; N. Ludmer; M. Lado; M. Patino; R. B. Gerrard; M. J. Vandy; R. H. Marsh; J. Mukherjee; S. A. Rouhani	2022	Applying the WHO-ICRC BEC course to train emergency and inpatient healthcare workers in Sierra Leone early in the COVID-19 outbreak	Intervention
A_0352	I. Suleiman; H. Nathan; A. Shenn	2015	Does task shifting have a potential role in improving emergency obstetric care (EmOC)?	Not retrieved
A_0361	G. A. Tessema; Y. Kinfu; B. A. Dachew; A. G. Tesema; Y. Assefa; K. A. Alene; A. F. Aregay; M. B. Ayalew; W. M. Bezabhe; A. G. Bali; A. F. Dadi; B. Duko; D. Erku; K. Gebrekidan; K. T. Gebremariam; L. G. Gebremichael; E. A. Gebreyohannes; Y. A. Gelaw; H. A. Gesesew; G. D. Kibret; C. T. Leshargie; M. W. Meazew; A. Mekonnen; A. H. Mirkuzie; H. Mohammed; D. Y. Tekle; F. H. Tesfay	2021	The COVID-19 pandemic and healthcare systems in Africa: a scoping review of preparedness, impact and response	Document
A_0432	M. Abu Bashar; S. Bhattacharya; S. Tripathi; N. Sharma; A. Singh	2019	Strengthening primary health care through e-referral system	Document
A_0461	H. M. Ahmed; M. Mitchell; B. Hedt	2010	National implementation of Integrated Management of Childhood Illness (IMCI): Policy constraints and strategies	Intervention
A_0526	B. Angell; R. Dodd; A. Palagyi; T. Gadsden; S. Abimbola; S. Prinja; S. Jan; D. Peiris	2019	Primary health care financing interventions: a systematic review and stakeholder-driven research agenda for the Asia-Pacific region	Intervention
A_0597	A. N. Babu; B. Soman; E. Niehaus; J. Shah; N. L. Sarda; P. S. Ramkumar; C. Unnithan	2014	COMMUNITY-BASED EARLY WARNING AND ADAPTIVE RESPONSE SYSTEM (EWARS) FOR MOSQUITO BORNE DISEASES: AN OPEN SOURCE/OPEN COMMUNITY APPROACH	Document
A_0800	D. H. Byun; R. S. Chang; M. B. Park; H. R. Son; C. B. Kim	2021	Prioritizing community-based intervention programs for improving treatment compliance of patients with chronic diseases: Applying an analytic hierarchy process	Setting
A_0890	D. Citrin; P. Thapa; I. Nirola; S. Pandey; L. B. Kunwar; J. Tenpa; B. Acharya; H. Rayamazi; A. Thapa; S. Maru; A. Raut; S. Poudel; D. Timilsina; S. K. Dhungana; M. Adhikari; M. N. Khanal; N. Pratap Kc; B. Acharya; K. B. Karki; D. R. Singh; A. H. Bangura; J. Wacksman; D. Storisteanu; S. Halliday; R. Schwarz; D. Schwarz; N. Choudhury; A. Kumar; W. J. Wu; S. P. Kalaunee; P. Chaudhari; D. Maru	2018	Developing and deploying a community healthcare worker-driven, digitally- enabled integrated care system for municipalities in rural Nepal	Outcomes
A_0892	G. Clark; M. O'Dwyer; Y. Chapman; B. Rolfe	2018	An Ounce of Prevention is Worth a Pound of CureUniversal Health Coverage to Strengthen Health Security	Setting
A_0897	E. Cobbina; J. Y. Agbezudor; P. S. Amuzu; T. K. Gyampomah	2012	The current status and future of medical laboratory quality regulation and accreditation in Ghana	Intervention
A_0903	R. L. Cohen; Y. Li; R. Giese; J. D. Mancuso	2012	An evaluation of PEPFAR's effect on health systems strengthening in sub-saharan Africa	Intervention
A_0907	M. S. Cole; V. Boydell; K. Hardee; B. Bellowsd	2019	The Extent to Which Performance-Based Financing Programs' Operations Manuals Reflect Rights-Based Principles: Implications for Family Planning Services	Setting
A_0910	C. Colombo; L. Moja; M. Gonzalez-Lorenzo; A. Liberati; P. Mosconi	2012	Patient empowerment as a component of health system reforms: rights, benefits and vested interests	Setting
A_0920	H. Coovadia; Medimond	2014	Moving from Prevention, through Elimination, to Eradication, of new HIV infections in children, and improving survival of their mothers, in poor countries""	Intervention
A_0921	L. F. Cordier; K. Kalaris; R. J. L. Rakotonanahary; L. Rakotonirina; J. Haruna; A. Mayfield; L. Marovavy; M. G. McCarty; A. T. Aina; B. Ratsimbazafy; B. Razafinjato; T. Loyd; F. Ihantamalala; A. Garchitorena; M. H. Bonds; K. E. Finnegan	2020	Networks of Care in Rural Madagascar for Achieving Universal Health Coverage in Ifanadiana District	Outcomes
A_0922	C. D. Costa; W. O. M. dos Santos; A. F. M. Neto; H. S. Lins; S. J. F. Vieira; D. E. D. Gomes	2017	PPSUS: USE OF INFORMATION TECHNOLOGY IN PRIMARY CARE THROUGH THE MOBILE VIRTUAL AMBULATORY SYSTEM; TECHNOLOGICAL SOLUTION FOR THE STRENGTHENING OF THE HEALTH SYSTEM IN THE STATE OF AMAZONAS	Setting
A_0929	R. Courtney; E. Ballard; S. Fauver; M. Gariota; L. Holland	1996	The partnership model: Working with individuals, families, and communities toward a new vision of health	Setting
A_0934	K. Croke	2020	The origins of Ethiopia's primary health care expansion: The politics of state building and health system strengthening	Intervention
A_0935	L. Crona; H. Berry; J. Byrns; U. Campbell	2020	Clinical pharmacy programmatic perspectives on use of direct-acting antivirals for acquired hepatitis C infection in solid organ transplant recipients	Intervention
A_0940	T. Crowley; P. Mayers	2015	Trends in task shifting in HIV treatment in Africa: Effectiveness, challenges and acceptability to the health professions	Document
A_0953	F. A. da Costa; M. Verschuuren; Y. Andersen; S. Sturup-Toft; D. Lopez-Acuna; C. Ferreira-Borges	2022	The WHO Prison Health Framework: a framework for assessment of prison health system performance	Setting
A_0960	S. Dagnan	2018	Health System Reforms to Accelerate Universal Health Coverage in Cote d'Ivoire	Intervention
A_0961	K. A. Dahleez; I. Bader; M. Aboramadan	2021	E-health system characteristics, medical performance and healthcare quality at UNRWA-Palestine health centers	Intervention
A_0962	I. S. Dalmolin; I. Heidemann; V. L. Freitag	2019	Integrative and complementary practices in the Unified Health System: unveiling potentials and limitations	Intervention
A_0966	E. Dansereau; Y. Miangotar; E. Squires; H. Mimche; C. El Bcheraoui; U. N. D. Grp; I. Grp	2017	Challenges to implementing Gavi's health system strengthening support in Chad and Cameroon: results from a mixed-methods evaluation	Outcomes
A_0972	S. S. Datta; R. Barnabas; A. Sitther; L. Guarenti; S. Toikilik; G. Kariwiga; G. P. Sui	2013	Three cases of neonatal tetanus in Papua New Guinea lead to development of national action plan for maternal and neonatal tetanus elimination	Outcomes
A_0973	J. L. Davis; A. Katamba; J. Vasquez; E. Crawford; A. Sserwanga; S. Kakeeto; F. Kizito; G. Dorsey; S. den Boon; E. Vittinghoff; L. Huang; F. Adatu; M. R. Kamya; P. C. Hopewell; A. Cattamanchi	2011	Evaluating Tuberculosis Case Detection via Real-Time Monitoring of Tuberculosis Diagnostic Services	Intervention
A_0975	M. De Allegri; M. P. Bertone; S. McMahon; I. M. Chare; P. J. Robyn	2018	Unraveling PBF effects beyond impact evaluation: results from a qualitative study in Cameroon	Outcomes
A_0978	I. A. de Carvalho; J. Byles; C. Aquah; G. Amofah; R. Biritwum; U. Panisset; J. Goodwin; J. Beard	2015	Informing evidence-based policies for ageing and health in Ghana	Intervention
A_0988	J. P. O. de Sardan; A. Diarra; F. Y. Kone; M. Yaogo; R. Zerbo	2015	Local sustainability and scaling up for user fee exemptions: medical NGOs vis-a-vis health systems	Intervention
A_0993	E. De Vos; L. Scott; Y. V. De Lima; R. M. Warren; W. Stevens; C. Hayes; P. da Silva; A. Van Rie	2021	Management of rifampicin-resistant TB: programme indicators and care cascade analysis in South Africa	Intervention
A_0998	R. K. Dehury; J. Samal	2016	Maternal Health Situation in Bihar and Madhya Pradesh: A Comparative Analysis of State Fact Sheets of National Family Health Survey (NFHS)-3 and 4	Outcomes
A_1000	M. Delnord; L. A. Abboud; C. Costa; H. Van Oyen	2021	Developing a tool to monitor knowledge translation in the health system: results from an international Delphi study	Setting
A_1003	B. DeRenzi; G. Borriello; J. Jackson; V. S. Kumar; T. S. Parikh; P. V. Mph; N. Lesh	2011	Mobile Phone Tools for Field-Based Health care Workers in Low-Income Countries	Document
A_1005	M. Desai; J. W. Rudge; W. Adisasmito; S. Mounier-Jack; R. Coker	2010	Critical interactions between Global Fund-supported programmes and health systems: a case study in Indonesia	Document
A_1008	E. Devahive; E. Paul; S. Samake; I. Berthe; M. Yattara; M. Poncelet	2015	Stakeholder Incentives and Aid Effectiveness - A Case Study in the Health District of Kayes in Mali	Intervention
A_1019	K. E. Dickson; M. V. Kinney; S. G. Moxon; J. Ashton; N. Zaka; A. Simen-Kapeu; G. Sharma; K. J. Kerber; B. Daelmans; A. M. Gulmezoglu; M. Mathai; C. Nyange; M. Baye; J. E. Lawn	2015	Scaling up quality care for mothers and newborns around the time of birth: an overview of methods and analyses of intervention-specific bottlenecks and solutions	Outcomes
A_1021	J. L. Dieleman; M. T. Schneider; A. Haakenstad; L. Singh; N. S. Sadat; M. Birger; A. Reynolds; T. Templin; H. Hamavid; A. Chapin; C. J. L. Murray	2016	Development assistance for health: past trends, associations, and the future of international financial flows for health	Setting
A_1038	C. Dolea; L. Stormont; J. M. Braichet	2010	Evaluated strategies to increase attraction and retention of health workers in remote and rural areas	Document
A_1055	K. M. Drabo; C. Dauby; T. Coste; M. Dembelé; C. Hien; A. Ouedraogo; J. Macq; J. B. Ouedraogo; B. Dujardin	2006	Decentralising tuberculosis case management in two districts of Burkina Faso	Outcomes
A_1066	C. Duggan; A. Dvaladze; A. F. Rositch; O. Ginsburg; C. H. Yip; S. Horton; R. Camacho Rodriguez; A. Eniu; M. Mutebi; J. M. Bourque; S. Masood; K. Unger-Saldaña; A. Cabanes; R. W. Carlson; J. R. Gralow; B. O. Anderson	2020	The Breast Health Global Initiative 2018 Global Summit on Improving Breast Healthcare Through Resource-Stratified Phased Implementation: Methods and overview	Intervention
A_1073	C. Duncombe; S. Rosenblum; N. Hellmann; C. Holmes; L. Wilkinson; M. Biot; H. Bygrave; D. Hoos; G. Garnett	2015	Reframing HIV care: putting people at the centre of antiretroviral delivery	Intervention
A_1097	Q. Eichbaum; P. Nyarango; K. Bowa; P. Odonkor; J. Ferrão; Y. Mashalla; O. Vainio; S. H. Vermund	2012	Global networks, alliances and consortia" in global health education - The case for south-to-south partnerships"	Document
A_1098	B. Ekman; N. T. Liem; H. A. Duc; H. Axelson	2008	Health insurance reform in Vietnam: A review of recent developments and future challenges	Intervention
A_1120	B. Enkhtuya; T. Badamusuren; N. Dondog; L. Khandsuren; N. Elbegtuya; G. Jargal; V. Surenchimeg; J. Grundy	2009	Reaching every district - development and testing of a health micro-planning strategy for reaching difficult to reach populations in Mongolia	Intervention
A_1122	T. Ensor	1995	INTRODUCING HEALTH-INSURANCE IN VIETNAM	Document
A_1125	E. Erasmus; L. Gilson; V. Govender; M. Nkosi	2017	Organisational culture and trust as influences over the implementation of equity-oriented policy in two South African case study hospitals Lucy Gilson	Outcomes
A_1131	N. A. Erondu; J. Martin; R. Marten; G. Ooms; R. Yates; D. L. Heymann	2018	Building the case for embedding global health security into universal health coverage: a proposal for a unified health system that includes public health	Intervention
A_1134	T. J. Esquerdo; I. M. Macedo; J. C. Pinho	2013	EXAMINING THE ROLE OF TRUST IN USER PERCEPTIONS OF QUALITYAND SATISFACTION IN THE PUBLIC SECTOR: EMPIRICAL EVIDENCE FROM THE HEALTH SECTOR	Intervention
A_1138	C. Ezenduka; E. Obikeze; B. Uzochukwu; O. Onwujekwe	2022	Examining healthcare purchasing arrangements for strategic purchasing in Nigeria: a case study of the Imo state healthcare system	Outcomes
A_1171	P. Ferrinho; M. Drame	2013	Barriers to immunization coverage in DRC: An analysis of the GAVI-Alliance cash-based support	Outcomes
A_1178	C. E. Fisher; B. Spaeth-Rublee; H. A. Pincus; I. C. L. Grp	2013	Developing mental health-care quality indicators: toward a common framework	Outcomes
A_1184	T. O. Fofana; W. Soors; A. Sow; A. Delamou; B. Marchal	2021	Community observatory on access to health services: challenge of the social responsibility process in Guinea	Not retrieved
A_1189	S. Fonna; S. Raya; D. Blaauw	2011	Innovation to improve health care provision and health systems in sub-saharan africa-promoting agency in mid-level workers and district managers	Intervention
A_1208	E. A. Friedman; L. O. Gostin; A. Maleche; A. Nilo; F. Foguito; U. Rugege; S. Stevenson; G. Gitahi; A. L. Ruano; M. Barry; S. Hossain; F. Lucien; I. Rusike; M. Hevia; A. Alwan; E. Cameron; P. Farmer; W. Flores; A. Hassim; R. Mburu; J. Mukherjee; M. Mulumba; D. Puras; M. R. Periago	2020	Global Health in the Age of COVID-19: Responsive Health Systems Through a Right to Health Fund	Outcomes
A_1213	A. Fuad; C. Y. Hsu	2018	UTAUT for HSS: Initial framework to study health IT adoption in the developing countries	Outcomes
A_1218	R. Gaitonde; M. San Sebastian; A. K. Hurtig	2020	Dissonances and disconnects: the life and times of community based accountability in the national rural health mission in Tamilnadu, India	Outcomes
A_1224	J. Gale; A. Coburn; K. Pearson; Z. Croll; G. Shaler	2017	Developing Program Performance Measures for Rural Emergency Medical Services	Setting
A_1234	L. P. Garrison; M. J. F. Austin	2007	The economics of personalized medicine: A model of incentives for value creation and capture	Outcomes
A_1243	P. L. Geltman; A. F. Meyers; J. Greenberg; B. Zuckerman	1996	Welfare reform and children's health	Setting
A_1245	A. George; J. Olivier; D. Glandon; A. Kapilashrami; L. Gilson	2019	Can institutional entrepreneurship strengthen clinical governance and quality improvement: a case study of a district-based clinical specialist team in South Africa	Intervention
A_1250	M. Gezmu; V. DeGruttola; D. Dixon; M. Essex; E. Halloran; J. Hogan; A. Grobler; S. Kim; J. McDermott; R. McKaiga; J. D. Neatonh	2011	Strengthening biostatistics resources in sub-Saharan Africa: Research collaborations through U.S. partnerships	Intervention
A_1251	S. S. Ghauri; M. A. Yusuf	2019	The Healthcare Reforms Process	Document
A_1263	L. Giovanella; A. Mendoza-Ruiz; A. D. A. Pilar; M. C. da Rosa; G. B. Martins; I. S. Santos; D. B. Silva; J. M. D. Vieira; V. C. G. de Castro; P. O. da Silva; C. V. Machado	2018	Universal health system and universal health coverage: assumptions and strategies	Outcomes
A_1265	M. J. Gitkind; R. J. Perla; M. Manno; R. A. Klugman	2014	The Physician-Led Chart Audit:" Engaging Providers in Fortifying a Culture of Safety"	Setting
A_1269	C. Glenton; S. Lewin; A. M. Gulmezoglu	2016	Expanding the evidence base for global recommendations on health systems: strengths and challenges of the OptimizeMNH guidance process	Intervention
A_1272	I. Gobatto; A. T. Traore; J. Martini	2016	Patient's role and chronic disease in Mali : between policies and expert and lay practices	Document
A_1276	L. Goeman; B. Galichet; D. G. Porignon; P. S. Hill; N. Hammami; M. S. Essengue Elouma; P. Y. Kadama; W. Van Lerberghe	2010	The response to flexibility: country intervention choices in the first four rounds of the GAVI Health Systems Strengthening applications	Document
A_1279	S. A. Goldberg; R. A. Bonacci; L. C. Carlson; C. T. Pu; C. S. Ritchie	2020	Home-based Testing for SARS-CoV-2: Leveraging Prehospital Resources for Vulnerable Populations	Setting
A_1304	N. Gous; D. I. Boeras; B. Cheng; J. Takle; B. Cunningham; R. W. Peeling	2018	The impact of digital technologies on point-of-care diagnostics in resource-limited settings	Document
A_1314	A. M. J. Griffin; L. Caviedes; R. Gilman; J. Coronel; F. Delgado; M. Quispe; D. A. J. Moore	2009	Field and laboratory preparedness: challenges to rolling out new multidrug-resistant tuberculosis diagnostics	Outcomes
A_1321	O. Groene; L. A. Branda	2006	Improving the Performance of the Health Service Delivery System? Lessons from the Towards Unity for Health Projects	Setting
A_1333	C. S. Gueye; G. Newby; J. Tulloch; L. Slutsker; M. Tanner; R. D. Gosling	2016	The central role of national programme management for the achievement of malaria elimination: a cross case-study analysis of nine malaria programmes	Document
A_1344	D. Guwatudde; F. Bwanga; L. Dudley; L. Chola; G. H. Leyna; E. J. Mmbaga; N. Kumwenda; M. Protsiv; S. Atkins; M. Zwarenstein; C. Obua; J. K. Tumwine	2013	Training for health services and systems research in Sub-Saharan Africa - a case study at four East and Southern African Universities	Outcomes
A_1352	J. E. Hagan; A. Greiner; U. O. Luvsansharav; J. Lake; C. Lee; R. Pastore; Y. Takashima; A. Sarankhuu; S. Demberelsuren; R. Smith; B. Park; J. L. Goodson	2017	Use of a Diagonal Approach to Health System Strengthening and Measles Elimination after a Large Nationwide Outbreak in Mongolia	Outcomes
A_1353	A. Haider; J. W. Scott; C. D. Gause; M. Mehes; G. Hsiung; A. Prelvukaj; D. Yanocha; L. M. Baumann; F. Ahmed; N. Ahmed; S. Anderson; H. Angate; L. Arfaa; H. Asbun; T. Ashengo; K. Asuman; R. Ayala; S. Bickler; S. Billingsley; P. Bird; M. Botman; M. Butler; J. Buyske; A. Capozzi; K. Casey; C. Clayton; J. Cobey; M. Cotton; D. Deckelbaum; M. Derbew; C. deVries; J. Dillner; M. Downham; N. Draisin; D. E…	2017	Development of a Unifying Target and Consensus Indicators for Global Surgical Systems Strengthening: Proposed by the Global Alliance for Surgery, Obstetric, Trauma, and Anaesthesia Care (The G4 Alliance)	Outcomes
A_1372	K. Hanson; B. McPake	1993	THE BAMAKO INITIATIVE - WHERE IS IT GOING	Intervention
A_1374	P. Hanvoravongchai; S. Mounier-Jack; V. O. Cruz; D. Balabanova; R. Biellik; Y. Kitaw; T. Koehlmoos; S. Loureiro; M. Molla; H. Nguyen; P. Ongolo-Zogo; U. Sadykova; H. Sarma; M. Teixeira; J. Uddin; A. Dabbagh; U. K. Griffiths	2011	Impact of Measles Elimination Activities on Immunization Services and Health Systems: Findings From Six Countries	Intervention
A_1405	C. M. Hepburn; E. Cohen; J. Bhawra; N. Weiser; R. Z. Hayeems; A. Guttmann	2015	Health system strategies supporting transition to adult care	Intervention
A_1406	K. Hermann; W. Van Damme; G. W. Pariyo; E. Schouten; Y. Assefa; A. Cirera; W. Massavon	2009	Community health workers for ART in sub-Saharan Africa: learning from experience - capitalizing on new opportunities	Document
A_1407	A. N. L. Hermans; R. M. J. van der Velden; M. Gawalko; D. V. M. Verhaert; L. Desteghe; D. Duncker; M. Manninger; H. Heidbuchel; R. Pisters; M. Hemels; L. Pison; A. Sohaib; A. Sultan; D. Steven; P. Wijtvliet; R. Tieleman; D. Gupta; D. Dobrev; E. Svennberg; H. Crijns; N. Pluymaekers; J. M. Hendriks; D. Linz; A. F. I. TeleCheck	2020	On-demand mobile health infrastructures to allow comprehensive remote atrial fibrillation and risk factor management through teleconsultation	Setting
A_1421	L. R. Hirschhorn; C. Baynes; K. Sherr; N. Chintu; J. K. Awoonor-Williams; K. Finnegan; J. F. Philips; M. Anatole; A. A. Bawah; P. Basinga; T. Population Hlth Implementation	2013	Approaches to ensuring and improving quality in the context of health system strengthening: a cross-site analysis of the five African Health Initiative Partnership programs	Document
A_1427	M. Hochgesang; S. Zamudio-Haas; L. Moran; L. Nhampossa; L. Packel; H. Leslie; J. Richards; S. B. Shade	2017	Scaling-up health information systems to improve HIV treatment: An assessment of initial patient monitoring systems in Mozambique	Intervention
A_1443	S. Horton; L. S. Blum; M. Diouf; B. Ndiaye; F. Ndoye; K. Niang; A. Greig	2018	Delivering vitamin A supplements to children aged 6-59 months: Comparing delivery through campaigns and through routine health services in Senegal	Intervention
A_1463	K. Y. Huang; D. Lee; J. Nakigudde; S. Cheng; K. K. Gouley; D. Mann; A. Schoenthaler; S. Chokshi; E. N. Kisakye; C. Tusiime; A. Mendelsohn	2019	Use of Technology to Promote Child Behavioral Health in the Context of Pediatric Care: A Scoping Review and Applications to Low- and Middle-Income Countries	Intervention
A_1477	T. J. Hwang; S. Keshavjee	2014	Global Financing and Long-Term Technical Assistance for Multidrug-Resistant Tuberculosis: Scaling Up Access to Treatment	Outcomes
A_1487	A. N. Ijeoma	2006	Health Sector Reform in Nigeria: A Perspective on Human Rights and Gender Issues	Document
A_1496	A. Iqbal; V. Rutter; G. Gülpınar; M. Halai; B. Awele; R. A. Elshenawy; C. Anderson; R. Hussain; A. H. Y. Chan	2021	National pharmacy associations in the commonwealth: current scenario and future needs to maximise effective contributions of the pharmacy profession towards universal health coverage	Intervention
A_1498	I. Irmansyah; H. Susanti; K. James; K. Lovell; S. Idaiani; S. Imah; G. Hargiana; B. A. Keliat; B. Utomo; E. Colucci; H. Brooks	2020	Civic engagement and mental health system strengthening in Indonesia: a qualitative examination of the views of health professionals and national key stakeholders	Outcomes
A_1499	D. S. Ishengoma; M. L. Kamugisha; A. S. Rutta; G. B. Kagaruki; A. M. Kilale; A. Kahwa; E. Kamugisha; V. Baraka; C. I. Mandara; G. S. Materu; J. J. Massaga; S. M. Magesa; M. M. Lemnge; L. E. Mboera	2017	Performance of health laboratories in provision of HIV diagnostic and supportive services in selected districts of Tanzania	Outcomes
A_1524	D. Javadi; N. Tran; A. Ghaffar	2018	Building a Workforce for Future Health Systems: Reflections from Health Policy and Systems Research	Document
A_1530	J. Jeong; L. Bliznashka; M. N. Ahun; S. Karuskina-Drivdale; M. Picolo; T. Lalwani; J. Pinto; M. Frey; D. Velthauz; R. Donco; A. K. Yousafzai	2022	A pilot to promote early child development within health systems in Mozambique: a qualitative evaluation	Intervention
A_1547	R. Jooma; S. Jalal	2012	Designing the first ever health insurance for the poor in Pakistan - A pilot project	Document
A_1556	P. A. Juma; C. M. Jones; R. Mijumbi-Deve; C. Wenham; T. Masupe; J. Sobngwi-Tambekou; G. Biemba; N. Mtombo; J. Parkhurst	2021	Governance of health research in four eastern and southern African countries	Outcomes
A_1565	A. Kalk; N. Groos; J. C. Karasi; E. Girrbach	2010	Health systems strengthening through insurance subsidies: the GFATM experience in Rwanda	Document
A_1572	N. Kanagat; J. Chauffour; J. F. Ilunga; S. Yuma Ramazani; J. J. P. Ovuoraye Ajiwohwodoma; S. Ibrahim Anas-Kolo; O. Maryjane; N. Onuekwusi; T. Ezombe; J. Dominion; J. Sunday; J. Kasongo; G. Ngambwa; C. Asala; C. Nsibu; A. Williams; M. Wendland; E. Klimiuk; A. LaFond; N. Orobaton; D. Kasungami	2021	Country perspectives on improving technical assistance in the health sector	Outcomes
A_1574	S. Kandasami; S. B. Syed; A. Edward; S. Sodzi-Tettey; E. Garcia-Elorrio; N. M. Abrampah; P. M. Hansen	2019	Institutionalizing quality within national health systems: key ingredients for success	Setting
A_1598	S. Katuu; T. van der Walt	2016	Assessing the legislative and regulatory framework supporting the management of records in South Africa's public health sector	Intervention
A_1611	W. J. Keenan; S. Niermeyer; A. A. Ugglas; W. A. Carlo; R. Clark; M. R. Gardner; L. P. Kak; T. Laerdal; G. A. Little; J. Patterson; E. Schoen; U. Silkoset; M. K. Visick; S. Wall; L. L. Wright	2020	Helping babies breathe global development alliance and the power of partnerships	Document
A_1621	S. B. Kennedy; J. B. Dogba; C. L. Wasunna; P. Sahr; C. B. Eastman; F. K. Bolay; G. T. Mason; M. W. S. Kieh	2016	Pre-Ebola virus disease laboratory system and related challenges in Liberia	Outcomes
A_1630	A. A. Khan; N. U. Khan; K. M. Bile; H. Awan	2010	Creating synergies for health systems strengthening through partnerships in Pakistan - a case study of the national eye health programme	Document
A_1632	M. M. Khan; D. R. Hotchkiss; T. Dmytraczenko; K. Zunaid Ahsan	2013	Use of a Balanced Scorecard in strengthening health systems in developing countries: An analysis based on nationally representative Bangladesh Health Facility Survey	Outcomes
A_1636	R. Khatri; K. C. Sanjay; P. Shrestha; J. N. Sinha	2013	Implementing Self Sustained Quality Control Procedures in a Clinical Laboratory	Intervention
A_1638	S. U. S. Khilji; J. W. Rudge; T. Drake; I. Chavez; K. Borin; S. Touch; R. Coker; C. CamFlu Project	2013	Distribution of selected healthcare resources for influenza pandemic response in Cambodia	Outcomes
A_1639	S. Khoja; M. A. Khan; N. Husyin; R. Scott; A. W. Yousafzai; H. Durrani; F. Mohbatali; D. Khan	2015	Improving Mental Health Care for Young Adults in Badakshan Province of Afghanistan Using eHealth	Outcomes
A_1641	A. A. Khuwaja	2000	Involvement of community in health systems management - An experience from Singh, Province of Pakistan	Document
A_1642	S. Kibwana; R. Haws; A. Kols; F. Ayalew; Y. M. Kim; J. Van Roosmalen; J. Stekelenburg	2017	Trainers' perception of the learning environment and student competency: A qualitative investigation of midwifery and anesthesia training programs in Ethiopia	Outcomes
A_1648	B. Kilic; S. Kalaca; B. Unal; P. Phillimore; S. Zaman	2015	Health policy analysis for prevention and control of cardiovascular diseases and diabetes mellitus in Turkey	Setting
A_1657	Y. Kim	2016	Healthcare reform after MERS outbreak: progress to date and next steps	Document
A_1664	M. L. W. Kinshella; V. Naanyu; D. Chomba; M. Waiyego; J. Rigg; J. Coleman; B. Hwang; J. M. Ansermino; W. M. Macharia; A. S. Ginsburg	2022	Qualitative study exploring the feasibility, usability and acceptability of neonatal continuous monitoring technologies at a public tertiary hospital in Nairobi, Kenya	Intervention
A_1668	R. Kirunda; F. Mubiru; J. Thembo; E. Akumu	2017	Building the capacity of community health workers using the healthcare quality improvement model: A case for community based family planning in Busia district, eastern Uganda	Document
A_1711	T. Kredo; S. Cooper; A. L. Abrams; J. Muller; B. M. Schmidt; J. Volmink; S. Atkins	2020	Building on shaky ground' - challenges to and solutions for primary care guideline implementation in four provinces in South Africa: a qualitative study	Outcomes
A_1793	E. Leonard; I. H. De Kock; W. G. Bam; Ieee	2019	Investigating the relationships between health and innovation systems to guide innovation adoption	Document
A_1799	J. F. Levesque; M. F. Harris; G. Russell	2013	Patient-centred access to health care: conceptualising access at the interface of health systems and populations	Intervention
A_2007	A. McArthur; C. Lockwood	2013	Maternal mortality in Cambodia, Thailand, Malaysia and Sri Lanka: A systematic review of local and national policy and practice initiatives	Outcomes
A_2150	U. H. Munoz; C. Kallestal	2012	Geographical accessibility and spatial coverage modeling of the primary health care network in the Western Province of Rwanda	Intervention
A_2228	A. Ngoma-Hazemba; L. Hamomba; A. Silumbwe; M. N. Munakampe; F. Soud; W. Saving Mothers Giving Life	2019	Community Perspectives of a 3-Delays Model Intervention: A Qualitative Evaluation of Saving Mothers, Giving Life in Zambia	Outcomes
A_2466	D. Qato	2004	The politics of deteriorating health: The case of Palestine	Document
A_2483	M. Rahman; T. I. Tarafder; G. Mostofa	2008	Modes of delivery assistance in Bangladesh	Document
A_2484	M. S. Rahman; M. M. Rahman; S. Gilmour; K. T. Swe; S. K. Abe; K. Shibuya	2018	Trends in, and projections of, indicators of universal health coverage in Bangladesh, 1995-2030: a Bayesian analysis of population-based household data	Intervention
A_2485	D. Rajan; H. Kalambay; M. Mossoko; D. Kwete; J. Bulakali; J. P. Lokonga; D. Porignon; G. Schmets	2014	Health service planning contributes to policy dialogue around strengthening district health systems: an example from DR Congo 2008-2013	Intervention
A_2492	J. Ramke; A. B. Zwi; J. C. Silva; N. Mwangi; H. Rono; M. Gichangi; M. B. Qureshi	2018	Evidence for national universal eye health plans	Outcomes
A_2497	M. X. Rangaka; S. C. Cavalcante; B. J. Marais; S. Thim; N. A. Martinson; S. Swaminathan; R. E. Chaisson	2015	Controlling the seedbeds of tuberculosis: diagnosis and treatment of tuberculosis infection	Document
A_2503	J. Ras; L. Koen; U. A. Botha; D. J. H. Niehaus	2011	An audit of non-urgent general adult referrals to stikland state psychiatric facility	Outcomes
A_2504	K. Rasanathan; E. V. Montesinos; D. Matheson; C. Etienne; T. Evans	2011	Primary health care and the social determinants of health: essential and complementary approaches for reducing inequities in health	Document
A_2507	H. L. Ratcliffe; G. Bell; K. Awoonor-Williams; A. Bitton; J. H. Kim; S. Lipstiz; E. Macarayan; A. Ofosu; E. Otupiri; D. Schwarz; L. R. Hirschhorn	2020	Towards patient-centred care in Ghana: health system responsiveness, self-rated health and experiential quality in a nationally representative survey	Outcomes
A_2509	R. Rathnayake; M. Clarke; V. I. Jayasinghe	2021	Health system performance and health system preparedness for the post-pandemic impact of COVID-19: A review	Setting
A_2543	A. Rigaudy	2017	Abstitle: Situational analysis of paediatric tertiary ophthalmology facilities in African vision 2020 links	Document
A_2544	M. J. Rigby; K. Zdunek; F. Pecoraro; M. Cellini; D. Luzi	2021	When Covid-19 first struck: Analysis of the influence of structural characteristics of countries-technocracy is strengthened by open democracy	Intervention
A_2545	P. L. Riley; A. Zuber; S. M. Vindigni; N. Gupta; A. R. Verani; N. L. Sunderland; M. Friedman; P. Zurn; C. Okoro; H. Patrick; J. Campbell	2012	Information systems on human resources for health: a global review	Document
A_2552	E. Robert; D. Rajan; K. Koch; A. M. Weaver; D. Porignon; V. Ridde	2020	Policy dialogue as a collaborative tool for multistakeholder health governance: a scoping study	Intervention
A_2560	C. Roenen; P. Ferrinho; M. Van Dormael; M. C. Conceição; W. Van Lerberghe	1997	How African doctors make ends meet: An exploration	Intervention
A_2562	H. L. Rogers; P. P. Barros; J. D. Maeseneer; L. Lehtonen; C. Lionis; M. McKee; L. Siciliani; D. Stahl; J. Zaletel; D. Kringos	2021	Resilience Testing of Health Systems: How Can It Be Done?	Setting
A_2566	F. Roncarolo; A. Boivin; J. L. Denis; R. Hebert; P. Lehoux	2017	What do we know about the needs and challenges of health systems? A scoping review of the international literature	Intervention
A_2568	E. Rood; A. H. Khan; P. K. Modak; C. Mergenthaler; M. van Gurp; L. Blok; M. Bakker	2019	A Spatial Analysis Framework to Monitor and Accelerate Progress towards SDG 3 to End TB in Bangladesh	Outcomes
A_2569	N. Roos; S. Kovats; S. Hajat; V. Filippi; M. Chersich; S. Luchters; F. Scorgie; B. Nakstad; O. Stephansson; C. Consortium	2021	Maternal and newborn health risks of climate change: A call for awareness and global action	Document
A_2576	G. Rosati	1996	Neurology and the new health care policies	Setting
A_2583	S. K. Rout; S. Chandrashekar; S. M. Kadam	2022	Resource flow and fund management at district level in Odisha: Evidence for improving district health systems in developing countries	Intervention
A_2586	C. Rublee; C. Bills; C. Sorensen; J. Lemery; E. Calvello Hynes	2021	At Ground Zero—Emergency Units in Low- and Middle-Income Countries Building Resilience for Climate Change and Human Health	Document
A_2594	F. C. Rwabukwisi; A. A. Bawah; S. Gimbel; J. F. Phillips; W. Mutale; P. Drobac	2017	Health system strengthening: a qualitative evaluation of implementation experience and lessons learned across five African countries	Outcomes
A_2604	P. Saha	2021	Design of decision support system incorporating data mining algorithms for strengthening maternal and child health systems: Inclusion of systems-thinking approach	Document
A_2610	L. Salami; E. M. Ouendo; B. Fayomi	2017	Quality of the information system and of the effectiveness of public health interventions in the areas in Benin experiencing performance-based financing approach in 2014	Intervention
A_2613	S. Salve; K. Sheikh; J. D. H. Porter	2016	PoliticsPrivate Practitioners' Perspectives on Their Involvement With the Tuberculosis Control Programme in a Southern Indian State	Outcomes
A_2614	B. Samb; N. Desai; S. Nishtar; S. Mendis; H. Bekedam; A. Wright; J. Hsu; A. Martiniuk; F. Celletti; K. Patel; F. Adshead; M. McKee; T. Evans; A. Alwan; C. Etienne	2010	Chronic Diseases: Chronic Diseases and Development 4 Prevention and management of chronic disease: a litmus test for health-systems strengthening in low-income and middle-income countries	Document
A_2615	L. G. Sambo; J. M. Kirigia	2014	Investing in health systems for universal health coverage in Africa	Outcomes
A_2626	S. N. Sarbadhikari; K. B. P. Chitkara	2020	The Need for Developing Technology-Enabled, Safe, and Ethical Workforce for Healthcare Delivery	Setting
A_2627	D. Sarfati; R. Dyer; P. Vivili; J. Herman; D. Spence; R. Sullivan; D. Weller; F. Bray; S. Hill; C. Bates; S. Foliaki; N. Palafox; S. Luciani; A. Ekeroma; J. Hospedales	2019	Cancer control in small island nations: from local challenges to global action	Document
A_2645	D. Schwarz; D. Duong; C. Adam; J. K. Awoonor-Williams; D. Back; A. Bang; R. Bang; M. Beebe; S. Bhatt; J. Campbell; M. Conteh; D. Dimitrova; D. Dimovska; J. P. Dossou; T. Evans; M. Gadir; K. Islam; R. Kasyaba; P. Kumar; C. Levy; T. M. Oanh; N. Monsef; J. Oh; N. Otoo; D. Palazuelos; A. Poh; S. Sinha; C. Smith; B. Stewart; C. Thomas; B. Tritter; P. Varnum; T. Weilnau; A. Ellner	2020	Primary Care 2030: Creating an Enabling Ecosystem for Disruptive Primary Care Models to Achieve Universal Health Coverage in Low- and Middle-Income Countries	Outcomes
A_2646	P. N. Schwerdtle; J. Stockemer; K. J. Bowen; R. Sauerborn; C. McMichael; I. Danquah	2020	A Meta-Synthesis of Policy Recommendations Regarding Human Mobility in the Context of Climate Change	Setting
A_2651	V. Scott; L. Gilson	2017	Exploring how different modes of governance act across health system levels to influence primary healthcare facility managers' use of information in decisionmaking: experience from Cape Town, South Africa	Intervention
A_2653	V. Scott; D. Sanders	2013	Evaluation of how integrated HIV and TB programs are implemented in South Africa and the implications for rural-urban equity	Outcomes
A_2657	K. Seden; S. H. Khoo; D. Back; P. Byakika-Kibwika; M. Lamorde; M. Ryan; C. Merry	2013	Global patient safety and antiretroviral drugdrug interactions in the resource-limited setting	Outcomes
A_2659	M. Segall	2003	District health systems in a neoliberal world: A review of key policy areas	Outcomes
A_2664	G. Sen; V. Govender	2015	Sexual and reproductive health and rights in changing health systems	Intervention
A_2667	M. Sengayi-Muchengeti; W. Y. Joko-Fru; A. Miranda-Filho; M. Egue; M. T. Akele-Akpo; G. N'da; A. Mathewos; N. Buziba; A. Korir; S. Manraj; C. Lorenzoni; C. Carrilho; R. Hansen; A. Finesse; N. I. M. Somdyala; H. Wabinga; T. Chingonzoh; M. Borok; E. Chokunonga; B. Liu; E. Singh; E. J. Kantelhardt; D. M. Parkin	2020	Cervical cancer survival in sub-Saharan Africa by age, stage at diagnosis and Human Development Index: A population-based registry study	Outcomes
A_2682	J. O. Seyi-Olajide; J. E. Anderson; O. M. Williams; O. Faboya; J. O. Amedu; S. N. C. Anyanwu; A. Bethuel-Kasimu; O. Lawal; O. B. da Lilly-Tariah; B. Onajin-Obembe; D. L. Farmer; E. A. Ameh	2021	National surgical, obstetric, anaesthesia and nursing plan, Nigeria	Document
A_2687	S. Shahnaz; M. I. Arain; M. A. Ghoto	2018	Assessment of Parental Knowledge, Attitude and Perception on use of Antibiotics among their Children in Karachi	Outcomes
A_2690	D. I. Shalowitz; A. J. Epstein; L. Buckingham; E. M. Ko; R. L. Giuntoli	2017	Survival implications of time to surgical treatment of endometrial cancers	Outcomes
A_2705	V. Shaw	2005	Health information system reform in South Africa: Developing an essential data set	Document
A_2712	J. D. Shelton	2018	Human Resources for Health: The Best Learning, the Best Skill Mix, and the Most Impact	Document
A_2718	B. Shengelia; A. Tandon; O. B. Adams; C. J. L. Murray	2005	Access, utilization, quality, and effective coverage: An integrated conceptual framework and measurement strategy	Not retrieved
A_2719	R. S. Sheriff; S. Whitwell	2012	An innovative approach to integrating mental health into health systems: strengthening activities in Somaliland	Outcomes
A_2720	K. Sherr; Q. Fernandes; A. M. Kanté; A. Bawah; J. Condo; W. Mutale	2017	Measuring health systems strength and its impact: experiences from the African Health Initiative	Outcomes
A_2721	U. Shetty; T. P. M. Pakkala	2010	Technical Efficiencies of Healthcare System in Major States of India: An Application of NP-RDM of DEA Formulation	Intervention
A_2733	R. S. Shoo; L. E. G. Mboera; S. Ndeki; G. Munishi	2017	Stagnating maternal mortality in Tanzania: What went wrong and what can be done	Intervention
A_2734	M. G. Shrime; S. Sekidde; A. Linden; J. L. Cohen; M. C. Weinstein; J. A. Salomon	2016	Sustainable Development in Surgery: The Health, Poverty, and Equity Impacts of Charitable Surgery in Uganda	Outcomes
A_2738	S. Siddiqi; S. Hamid; G. Rafique; S. A. Chaudhry; N. Ali; S. Shahab; R. Sauerborn	2002	Mapping capacity in the health sector: A conceptual framework	Document
A_2740	L. Sigfrid; G. Murphy; V. Haldane; F. L. H. Chuah; S. E. Ong; F. Cervero-Liceras; N. Watt; A. Alvaro; L. Otero-Garcia; D. Balabanova; S. Hogarth; W. Maimaris; K. Buse; M. McKee; P. Piot; P. Perel; H. Legido-Quigley	2017	Integrating cervical cancer with HIV healthcare services: A systematic review	Outcomes
A_2745	D. O. Simba; M. Mwangu	2004	Application of ICT in strengthening health information systems in developing countries in the wake of globalisation	Document
A_2749	R. Singh; M. Behera; N. Kumari; S. Kumar; V. D. Rajput; T. M. Minkina; M. Adnan; A. J. Siddiqui; N. Kumar	2021	Nanotechnology-Based Strategies for the Management of COVID-19: Recent Developments and Challenges	Document
A_2750	K. R. Sinimole	2017	Performance Evaluation of Healthcare Systems: A Study on NRHM Programme in Kerala	Outcomes
A_2751	S. Sivaprasad; R. Raman; D. Conroy; Mohan; R. Wittenberg; R. Rajalakshmi; A. Majeed; S. Krishnakumar; T. Prevost; S. Parameswaran; P. Turowski; U. Maheswari; R. Khobragade; G. Netuveli; R. Sadanandan; J. Greenwood; K. Ramasamy; M. Rao; C. Bergeles; T. Das; P. Bhende; P. K. Rani; R. Roy; S. Das; V. Narendran; G. Manayath; G. Anantharaman; M. Gopalakrishnan; S. Natarajan; R. Krishnan; S. L. Mani; M…	2020	The ORNATE India Project: United Kingdom–India Research Collaboration to tackle visual impairment due to diabetic retinopathy	Setting
A_2753	T. Sivapriya; S. John	2019	A Cross Sectional Study on Knowledge, Attitude and Practice of Type 2 Diabetes Mellitus Subjects about Diabetes	Intervention
A_2767	S. Smith; A. Deveridge; J. Berman; J. Negin; N. Mwambene; E. Chingaipe; L. M. P. Ritchie; A. Martiniuk	2014	Task-shifting and prioritization: a situational analysis examining the role and experiences of community health workers in Malawi	Outcomes
A_2773	I. Sombié; J. Aidam; B. Konaté; T. D. Somé; S. S. Kambou	2013	The state of the research for health environment in the ministries of health of the Economic Community of the West African States (ECOWAS)	Outcomes
A_2779	E. Sorel; A. Everett	2011	Psychiatry and primary care integration: Challenges and opportunities	Outcomes
A_2788	D. A. Spiegel; M. Misra; P. Bendix; L. Hagander; S. W. Bickler; C. O. Saleh; M. Ekeke-Monono; D. Baah-Odoom; A. Caldwell; B. Irons; S. Amir; R. Taylor; M. Layne; H. Hailu; S. M. Awais; R. R. Price; S. Crockett; M. Islam	2015	Surgical Care and Health Systems	Outcomes
A_2790	P. N. Sridevi; M. Selvameena; S. Priya; M. Saleem; R. Saran	2022	A cross sectional study on psychological impact of covid19 on post graduate doctors and Compulsory Rotatory Residential interns in COVID isolation ward of a tertiary care centre, Madurai	Intervention
A_2791	V. M. Sriram; G. Gururaj; A. A. Hyder	2017	Public–private implementation of integrated emergency response services: Case study of GVK Emergency Management and Research Institute in Karnataka, India	Document
A_2804	M. A. Stockton; K. Giger; L. Nyblade	2018	A scoping review of the role of HIV-related stigma and discrimination in noncommunicable disease care	Intervention
A_2806	J. Storr; C. Kilpatrick; B. Allegranzi; S. B. Syed	2016	Redefining infection prevention and control in the new era of quality universal health coverage	Outcomes
A_2808	W. T. Story; K. LeBan; L. C. Altobelli; B. Gebrian; J. Hossain; J. Lewis; M. Morrow; J. N. Nielsen; A. Rosales; M. Rubardt; D. Shanklin; J. Weiss	2017	Institutionalizing community-focused maternal, newborn, and child health strategies to strengthen health systems: A new framework for the Sustainable Development Goal era	Document
A_2840	E. N. Tabah; D. S. Nsagha; A. Bissek; A. K. Njamnshi; M. W. Bratschi; G. Pluschke; A. U. Boock	2016	Buruli Ulcer in Cameroon: The Development and Impact of the National Control Programme	Intervention
A_2847	N. Talukder; U. Rob; A. Mahabub Ul	2007	Lessons learned from health sector reform: A four-country comparison	Intervention
A_2854	K. Tang; Y. X. Zhao	2019	Health system strengthening in post-conflict ethnic regions of Northeastern Myanmar: a qualitative study	Outcomes
A_2855	K. K. Tang; D. Petrie; D. S. P. Rao	2009	MEASURING HEALTH INEQUALITY WITH REALIZATION OF POTENTIAL LIFE YEARS (RePLY)	Outcomes
A_2865	V. Tangcharoensathien; A. Mills; T. Palu	2015	Accelerating health equity: the key role of universal health coverage in the Sustainable Development Goals	Document
A_2872	E. N. Taslakian; K. Garber; S. Shekherdimian	2022	Diaspora engagement: a scoping review of diaspora involvement with strengthening health systems of their origin country	Document
A_2884	E. K. Tetteh	2012	Responding to the challenges of social health insurance in African countries	Document
A_2886	J. S. Thakur; R. Paika; S. Singh; J. P. Narain	2020	COVID-19 and noncommunicable diseases: Impact and the strategic approaches	Document
A_2890	J. Thomas; P. Ayieko; M. Ogero; S. Gachau; B. Makone; W. Nyachiro; G. Mbevi; M. Chepkirui; L. Malla; J. Oliwa; G. Irimu; M. English; N. Clinical Information	2017	Blood Transfusion Delay and Outcome in County Hospitals in Kenya	Document
A_2891	J. C. Thomas	2017	Contextual factors affecting health information system strengthening	Outcomes
A_2892	J. C. Thomas; E. Silvestre; S. Salentine; H. Reynolds; J. Smith	2016	What systems are essential to achieving the sustainable development goals and what will it take to marshal them?	Document
A_2895	K. M. Thompson; R. J. Duintjer Tebbens	2017	Lessons from the Polio Endgame: Overcoming the Failure to Vaccinate and the Role of Subpopulations in Maintaining Transmission	Intervention
A_2898	D. J. Thomson; D. Palma; M. Guckenberger; P. Balermpas; J. J. Beitler; P. Blanchard; D. Brizel; W. Budach; J. Caudell; J. Corry; R. Corvo; M. Evans; A. S. Garden; J. Giralt; V. Gregoire; P. M. Harari; K. Harrington; Y. J. Hitchcock; J. Johansen; J. Kaanders; S. Koyfman; J. A. Langendijk; Q. T. Le; N. Lee; D. Margalit; M. Mierzwa; S. Porceddu; Y. L. Soong; Y. Sun; J. Thariat; J. Waldron; S. S. Yom	2020	Practice recommendations for risk-adapted head and neck cancer radiotherapy during the COVID-19 pandemic: An ASTRO-ESTRO consensus statement	Setting
A_2899	S. B. P. Thwala; D. Blaauw; F. Ssengooba	2019	It needs a complete overhaul…' district manager perspectives on the capacity of the health system to support the delivery of emergency obstetric care in an urban South African district	Intervention
A_2907	N. Todini; T. M. Hammett; R. Fryatt	2018	Integrating HIV/AIDS in Vietnam's Social Health Insurance Scheme: Experience and Lessons from the Health Finance and Governance Project, 2014-2017	Outcomes
A_2914	O. Tombocon; P. Tregaskis; C. Reid; D. Chiappetta; K. Fallon; S. Jackson; F. Frawley; D. Peart; A. Weston; K. Wong; L. Palaster; R. Flanc; S. MacDonald; S. Wilson; R. Walker	2021	Home before Hospital: a whole of system re-design project to improve rates of home-based dialysis therapy: Experience and outcomes over 8 years	Outcomes
A_2916	G. Tomson; I. Vlad	2014	The need to look at antibiotic resistance from a health systems perspective	Outcomes
A_2917	M. J. Toole; T. Karsa; B. Fitzgibbon; K. Bussell	1992	Development of health surveillance in Togo, west Africa	Outcomes
A_2918	M. Top; M. Konca; B. Sapaz	2020	Technical efficiency of healthcare systems in African countries: An application based on data envelopment analysis	Outcomes
A_2922	S. M. Topp; A. Sharma; C. Chileshe; G. Magwende; G. Henostroza; C. N. Moonga	2018	The health system accountability impact of prison health committees in Zambia Stephanie Topp, Kerry Scott, Jo Hanefeld, Karen Daniels	Outcomes
A_2924	G. L. Tortorella; T. A. Saurin; F. S. Fogliatto; V. M. Rosa; L. M. Tonetto; F. Magrabi	2021	Impacts of Healthcare 4.0 digital technologies on the resilience of hospitals	Setting
A_2929	J. P. Tripathy; S. Goel; A. M. V. Kumar	2016	Measuring and understanding motivation among community health workers in rural health facilities in India-a mixed method study	Outcomes
A_2935	D. Tucker; G. Bechtel; C. Quartana; N. Badger; D. Werner; I. Ford; L. Connelly	2006	The OASIS program: Redesigning hospital care for older adults	Not retrieved
A_2936	A. M. Turcotte-Tremblay; J. Spagnolo; M. De Allegri; V. Ridde	2016	Does performance-based financing increase value for money in low- and middle-income countries? A systematic review	Outcomes
A_2941	A. Tynan; A. Vallely; A. Kelly; G. Law; J. Millan; P. Siba; J. Kaldor; P. S. Hill; M. Png	2012	Vasectomy as a proxy: extrapolating health system lessons to male circumcision as an HIV prevention strategy in Papua New Guinea	Outcomes
A_2942	S. Tyson; R. Biellik	2011	How Can Elimination and Eradication Initiatives Best Contribute to Health Systems Strengthening?	Outcomes
A_2946	E. A. Undurraga; C. Carias; M. I. Meltzer; E. B. Kahn	2017	Potential for broad-scale transmission of Ebola virus disease during the West Africa crisis: lessons for the Global Health security agenda	Document
A_2947	C. J. Uneke; A. E. Ezeoha; C. D. Ndukwe; P. Gold Oyibo; F. Onwe; B. Kaur Aulakh	2013	Research priority setting for health policy and health systems strengthening in Nigeria: The policymakers' and stakeholders' perspective and involvement	Intervention
A_2948	C. J. Uneke; A. E. Ezeoha; C. D. Ndukwe; P. G. Oyibo; F. Onwe	2012	Enhancing leadership and governance competencies to strengthen health systems in Nigeria: Assessment of organizational human resources development	Outcomes
A_2949	C. J. Uneke; I. N. Okedo-Alex; E. A. Johnson; I. C. Akamike; O. E. Chukwu; Eze, II; B. I. Uneke	2021	An assessment of perceived prioritisation and resource allocation for health policy and systems research in West Africa	Intervention
A_2950	J. P. Unger; P. De Paepe; A. Green	2003	A code of best practice for disease control programmes to avoid damaging health care services in developing countries	Document
A_2951	M. Ustrup; L. B. Madsen; I. C. Bygbjerg; F. Konradsen	2011	Outstanding challenges for rotavirus vaccine introduction in low-income countries - a systematic review	Intervention
A_2952	O. A. Uthman	2009	Decomposing socio-economic inequality in childhood malnutrition in Nigeria	Intervention
A_2953	O. A. Uthman; C. S. Wiysonge; M. O. Ota; M. Nicol; G. D. Hussey; P. M. Ndumbe; B. M. Mayosi	2015	Increasing the value of health research in the WHO African Region beyond 2015 - Reflecting on the past, celebrating the present and building the future: A bibliometric analysis	Document
A_2964	L. M. Vallely; P. Homiehombo; A. M. Kelly; A. Vallely; C. S. Homer; A. Whittaker	2013	Exploring women's perspectives of access to care during pregnancy and childbirth: a qualitative study from rural Papua New Guinea	Intervention
A_2965	L. M. Vallely; R. Smith; M. Laman; M. A. Riddell; A. Mengi; L. Au; C. Polomon; J. P. Vogel; W. S. Pomat; A. J. Vallely; C. S. E. Homer	2021	Early neonatal death review from two provinces in Papua New Guinea: A retrospective analysis	Intervention
A_2967	R. van Crevel; J. A. Critchley	2021	The Interaction of Diabetes and Tuberculosis: Translating Research to Policy and Practice	Outcomes
A_2979	C. Van Malderen; I. Ogali; A. Khasakhala; S. N. Muchiri; C. Sparks; H. Van Oyen; N. Speybroeck	2013	Decomposing Kenyan socio-economic inequalities in skilled birth attendance and measles immunization	Intervention
A_2987	D. Vantran; C. Vanthuan; T. Tuan; P. H. Dung; L. Persson; M. Grabe	1991	SURVEY ON IMMUNIZATION, DIARRHEAL DISEASE AND MORTALITY IN QUANG NINH PROVINCE, VIETNAM	Document
A_2989	C. Varghese; B. Nongkynrih; B. Mikkelsen	2022	Learning by Doing: Accelerate Towards the NCD Target in SDG Through Primary Healthcare Comment on Universal Health Coverage for Non-communicable Diseases and Health Equity: Lessons From Australian Primary Healthcare""	Document
A_2990	L. Vasudevan; C. Glenton; N. Henschke; N. Maayan; J. Eyers; M. S. Fonhus; T. Tamrat; G. L. Mehl; S. Lewin	2021	Birth and death notification via mobile devices: a mixed methods systematic review (Review)	Outcomes
A_2993	K. M. Venkat Narayan; E. C. Rhodes	2016	Addressing noncommunicable diseases in primary care: The case of type 2 diabetes	Document
A_2995	M. Venkateswaran; B. Bogale; K. A. Khader; T. Awwad; I. K. Friberg; B. Ghanem; T. Hijaz; K. Mørkrid; J. F. Frøen	2019	Effective coverage of essential antenatal care interventions: A cross-sectional study of public primary healthcare clinics in the West Bank	Outcomes
A_3004	S. H. Vermund; E. K. Sheldon; M. Sidat	2015	Southern Africa: the Highest Priority Region for HIV Prevention and Care Interventions	Outcomes
A_3007	C. G. Victora; C. E. Rubens; G. R. Grp	2010	Global report on preterm birth and stillbirth (4 of 7): delivery of interventions	Document
A_3013	S. Villumsen; J. Adler-Milstein; C. Nohr	2020	National monitoring and evaluation of eHealth: a scoping review	Intervention
A_3015	M. Vitoria; R. Granich; C. F. Gilks; C. Gunneberg; M. Hosseini; W. Were; M. Raviglione; K. M. Cock	2009	The Global Fight Against HIV/AIDS, Tuberculosis, and Malaria Current Status and Future Perspectives	Document
A_3016	B. M. Vivalya; O. A. Ayodeji; Y. T. Bafwa; L. K. Muyisa; A. L. Piripiri; J. B. K. Mbeva	2021	Analysis of the management of the tenth Ebola virus disease outbreak in the Democratic Republic of Congo: developing a multidisciplinary response model to strengthen the healthcare system during disease outbreaks	Document
A_3026	K. B. Von Pressentin; R. J. Mash; L. Baldwin-Ragaven; R. P. G. Botha; I. Govender; W. J. Steinberg	2018	The bird's-eye perspective: how do district health managers experience the impact of family physicians within the South African district health system? A qualitative study	Document
A_3035	S. Wait; E. Nolte	2005	Benchmarking health systems: trends, conceptual issues and future perspectives	Outcomes
A_3038	L. Waldman; S. Theobald; R. Morgan	2018	Key Considerations for Accountability and Gender in Health Systems in Low- and Middle-Income Countries	Document
A_3041	L. E. Wallar; E. De Prophetis; L. C. Rosella	2020	Socioeconomic inequalities in hospitalizations for chronic ambulatory care sensitive conditions: a systematic review of peer-reviewed literature, 1990-2018	Intervention
A_3063	E. Wastnedge; D. Waters; S. R. Murray; B. McGowan; E. Chipeta; A. L. Nyondo-Mipando; L. Gadama; G. Gadama; M. Masamba; M. Malata; F. Taulo; Q. Dube; K. Kawaza; P. M. Khomani; S. Whyte; M. Crampin; B. Freyne; J. E. Norman; R. M. Reynolds	2021	Interventions to reduce preterm birth and stillbirth, and improve outcomes for babies born preterm in low- and middle-income countries: A systematic review	Intervention
A_3064	E. Waweru; N. D. P. Sarkar; F. Ssengooba; M. E. Gruenais; J. Broerse; B. Criel	2019	Stakeholder perceptions on patient-centered care at primary health care level in rural eastern Uganda: A qualitative inquiry	Document
A_3066	N. Weber; M. Patrick; A. Hayter; A. L. Martinsen; R. Gelting	2019	A conceptual evaluation framework for the water and sanitation for health facility improvement tool (WASH FIT)	Outcomes
A_3071	D. E. C. Weil	2000	Advancing tuberculosis control within reforming health systems	Document
A_3076	H. K. Wesson; K. A. Stevens; A. M. Bachani; S. Mogere; D. Akungah; J. Nyamari; J. Masasabi Wekesa; A. A. Hyder	2015	Trauma systems in Kenya: a qualitative analysis at the district level	Document
A_3091	S. M. Williams; J. Renju; M. Moshabela; A. Wringe	2021	Understanding the influence of health systems on women's experiences of Option B plus : A meta-ethnography of qualitative research from sub-Saharan Africa	Participants
A_3102	M. A. Woldetsadik; S. Bratton; K. Fitzpatrick; F. Ravat; L. Del Castillo; K. J. McIntosh; D. Jarvis; C. R. Carnevale; C. H. Cassell; C. Chhea; F. P. Alvarado; J. MaCauley; I. Jani; E. Ilori; S. Nsanzimana; V. M. Mukonka; H. C. Baggett	2022	Qualitative evaluation of enabling factors and barriers to the success and sustainability of national public health institutes in Cambodia, Colombia, Liberia, Mozambique, Nigeria, Rwanda and Zambia	Document
A_3107	B. Woods; C. Rothery; S. J. Anderson; J. W. Eaton; P. Revill; T. B. Hallett; K. Claxton	2018	Appraising the value of evidence generation activities: an HIV modelling study	Outcomes
A_3114	T. S. J. Wu; M. Kagoli; J. J. Kaasbøll; G. A. Bjune	2018	Integrated disease surveillance and response (IDSR) in Malawi: Implementation gaps and challenges for timely alert	Document
A_3119	A. Wynne; S. Richter; L. Banura; W. Kipp	2014	Challenges in tuberculosis care in Western Uganda: Health care worker and patient perspectives	Document
A_3136	A. Yakubu; M. O. Folayan; N. Sani-Gwarzo; P. Nguku; K. Peterson; B. Brown	2016	The Ebola outbreak in Western Africa: ethical obligations for care	Document
A_3154	E. Yegon; J. Ominde; C. Baynes; E. Ngadaya; R. Kahando; J. Kahwa; G. Lusiola	2019	The Quality of Postabortion Care in Tanzania: Service Provider Perspectives and Results From a Service Readiness Assessment	Outcomes
A_3157	T. T. Yemeke; E. E. Kiracho; A. Mutebi; R. R. Apolot; A. Ssebagereka; D. R. Evans; S. Ozawa	2020	Health versus other sectors: Multisectoral resource allocation preferences in Mukono district, Uganda	Outcomes
A_3163	J. L. Y. Yip; T. Bright; S. Ford; W. Mathenge; H. Faal	2018	Process evaluation of a National Primary Eye Care Programme in Rwanda	Outcomes
A_3164	H. N. C. Yoder; W. A. Tol; R. Reis; J. de Jong	2016	Child mental health in Sierra Leone: a survey and exploratory qualitative study	Document
A_3191	Z. Zeinali; K. Muraya; S. Molyneux; R. Morgan	2021	The Use of Intersectional Analysis in Assessing Women's Leadership Progress in the Health Workforce in LMICs: A Review	Document
M_0016	Abdulmalik, J; Kola, L; Gureje, O	2016	Mental health system governance in Nigeria: challenges, opportunities and strategies for improvement.	Outcomes
M_0017	Abdulmalik, Jibril; Olayiwola, Saheed; Docrat, Sumaiyah; Lund, Crick; Chisholm, Dan; Gureje, Oye	2019	Sustainable financing mechanisms for strengthening mental health systems in Nigeria.	Intervention
M_0018	Abebe, Ayele Mamo; Kassaw, Mesfin Wudu; Mengistu, Fikir Alebachew	2019	Assessment of Factors Affecting the Implementation of Integrated Management of Neonatal and Childhood Illness for Treatment of under Five Children by Health Professional in Health Care Facilities in Yifat Cluster in North Shewa Zone, Amhara Region, Ethiopia.	Intervention
M_0019	Abebe, Dawit Shawel; Nielsen, Vibeke Oestreich; Finnvold, Jon Erik	2012	Regional inequality and vaccine uptake: a multilevel analysis of the 2007 Welfare Monitoring Survey in Malawi.	Intervention
M_0020	Abed, Shaymaa Najm; Abdulmuhsin, Amir A; Alkhwaldi, Abeer F	2021	The factors influencing the innovative performance of leaders in nurses' professional: a developing country perspective.	Intervention
M_0023	Abimbola, Seye; Negin, Joel; Jan, Stephen; Martiniuk, Alexandra	2014	Towards people-centred health systems: a multi-level framework for analysing primary health care governance in low- and middle-income countries.	Outcomes
M_0025	Aboutorabi, Ali; Ghiasipour, Maryam; Rezapour, Aziz; Pourreza, Abolghasem; Sarabi Asiabar, Ali; Tanoomand, Asghar	2016	Factors affecting the informal payments in public and teaching hospitals.	Intervention
M_0027	AbouZahr, C; Wardlaw, T	2001	Maternal mortality at the end of a decade: signs of progress?.	Intervention
M_0031	Accorsi, Sandro; Bilal, Nejmudin Kedir; Farese, Pasquale; Racalbuto, Vincenzo	2010	Countdown to 2015: comparing progress towards the achievement of the health Millennium Development Goals in Ethiopia and other sub-Saharan African countries.	Intervention
M_0037	Achouri, H	2001	[Perspectives of the Tunisian health system reform].	Intervention
M_0041	Adam, Taghreed; Hsu, Justine; de Savigny, Don; Lavis, John N; Rottingen, John-Arne; Bennett, Sara	2012	Evaluating health systems strengthening interventions in low-income and middle-income countries: are we asking the right questions?.	Document
M_0042	Adams, Alayne; Sedalia, Saroj; McNab, Shanon; Sarker, Malabika	2016	Lessons learned in using realist evaluation to assess maternal and newborn health programming in rural Bangladesh.	Intervention
M_0044	Adekanmbi, Victor T; Adedokun, Sulaimon T; Taylor-Phillips, Sian; Uthman, Olalekan A; Clarke, Aileen	2017	Predictors of differences in health services utilization for children in Nigerian communities.	Outcomes
M_0047	Adhikari, Radha; Sharma, Jeevan Raj; Smith, Pam; Malata, Address	2019	Foreign aid, Cashgate and trusting relationships amongst stakeholders: key factors contributing to (mal) functioning of the Malawian health system.	Outcomes
M_0051	Afulani, Patience A; Kelly, Ann Marie; Buback, Laura; Asunka, Joseph; Kirumbi, Leah; Lyndon, Audrey	2020	Providers' perceptions of disrespect and abuse during childbirth: a mixed-methods study in Kenya.	Intervention
M_0054	Agasaro, Orietta; Munezero, Georgette; Wong, Rex; Hirwa, Aime; Bekele, Abebe	2021	Assessment of Delays in Emergency Surgical Care and Patient Postoperative Outcomes at a Referral Hospital in Northern Rwanda.	Intervention
M_0055	Agbozo, Faith; Colecraft, Esi; Jahn, Albrecht; Guetterman, Timothy	2018	Understanding why child welfare clinic attendance and growth of children in the nutrition surveillance programme is below target: lessons learnt from a mixed methods study in Ghana.	Intervention
M_0056	Ager, Alastair K; Lembani, Martina; Mohammed, Abdulaziz; Mohammed Ashir, Garba; Abdulwahab, Ahmad; de Pinho, Helen; Delobelle, Peter; Zarowsky, Christina	2015	Health service resilience in Yobe state, Nigeria in the context of the Boko Haram insurgency: a systems dynamics analysis using group model building.	Intervention
M_0058	Agyepong, Irene Akua; Kwamie, Aku; Frimpong, Edith; Defor, Selina; Ibrahim, Abdallah; Aryeetey, Genevieve C; Lokossou, Virgil; Sombie, Issiaka	2017	Spanning maternal, newborn and child health (MNCH) and health systems research boundaries: conducive and limiting health systems factors to improving MNCH outcomes in West Africa.	Intervention
M_0063	Ahmed, Wisal; Mochache, Vernon; Stein, Karin; Ndavi, Patrick; Esho, Tammary; Balde, Mamadou Dioulde; Soumah, Anne-Marie; Diriye, Ahmed; Ahmed, Muna Abdi; Petzold, Max; Pallitto, Christina	2021	A hybrid, effectiveness-implementation research study protocol targeting antenatal care providers to provide female genital mutilation prevention and care services in Guinea, Kenya and Somalia.	Document
M_0065	Aidam, Jude; Sombie, Issiaka	2016	The West African Health Organization's experience in improving the health research environment in the ECOWAS region.	Intervention
M_0071	Akombi, Blessing Jaka; Renzaho, Andre Masumbuko	2019	Perinatal Mortality in Sub-Saharan Africa: A Meta-Analysis of Demographic and Health Surveys.	Intervention
M_0080	Alabi, Olatunji; Doctor, Henry V; Afenyadu, Godwin Y; Findley, Sally E	2014	Lessons learned from setting up the Nahuche Health and Demographic Surveillance System in the resource-constrained context of northern Nigeria.	Intervention
M_0085	Alem, Asaye Tariku; Sisay, Malede Mequanent; Alemayehu, Abiy Maru	2020	Factors Affecting Voluntary HIV/AIDS Counseling and Testing Service Utilization Among Youth in Gondar City, Northwest Ethiopia.	Intervention
M_0087	Alemnji, George; Fonjungo, Peter; Van Der Pol, Barbara; Peter, Trevor; Kantor, Rami; Nkengasong, John	2014	The centrality of laboratory services in the HIV treatment and prevention cascade: The need for effective linkages and referrals in resource-limited settings.	Intervention
M_0088	Al-Fannah, Fannah; Khandekar, Rajiv; Kurup, Padmamohan; Shah, Samir	2009	Preferral Antibiotic Treatment Policy to be adopted in the 'Integrated Management of Childhood Illness Strategy in all the Developing Countries?.	Intervention
M_0092	Alhassan, Robert Kaba; Nutor, Jerry John; Abuosi, Aaron Asibi; Afaya, Agani; Mohammed, Solomon Salia; Dalaba, Maxwel Ayindenaba; Immurana, Mustapha; Manyeh, Alfred Kwesi; Klu, Desmond; Aberese-Ako, Matilda; Doegah, Phidelia Theresa; Acquah, Evelyn; Nketiah-Amponsah, Edward; Tampouri, John; Akoriyea, Samuel Kaba; Amuna, Paul; Ansah, Evelyn Kokor; Gyapong, Margaret; Owusu-Agyei, Seth; Gyapong, John…	2021	Urban health nexus with coronavirus disease 2019 (COVID-19) preparedness and response in Africa: Rapid scoping review of the early evidence.	Intervention
M_0093	Alhassan, Yussif; Twimukye, Adelline; Malaba, Thoko; Orrell, Catherine; Myer, Landon; Waitt, Catriona; Lamorde, Mohammed; Kambugu, Andrew; Reynolds, Helen; Khoo, Saye; Taegtmeyer, Miriam	2020	Engendering health systems in response to national rollout of dolutegravir-based regimens among women of childbearing potential: a qualitative study with stakeholders in South Africa and Uganda.	Outcomes
M_0097	Ali, Sam; Kabajaasi, Olive; Kawooya, Michael G; Byamugisha, Josaphat; Zakus, David; Papageorghiou, Aris T; Klipstein-Grobusch, Kerstin; Rijken, Marcus J	2021	Antenatal Doppler ultrasound implementation in a rural sub-Saharan African setting: exploring the perspectives of women and healthcare providers.	Outcomes
M_0102	Alkire, Blake; Hughes, Christopher D; Nash, Katherine; Vincent, Jeffrey R; Meara, John G	2011	Potential economic benefit of cleft lip and palate repair in sub-Saharan Africa.	Outcomes
M_0103	Allsop, Matthew J; Powell, Richard A; Namisango, Eve	2018	The state of mHealth development and use by palliative care services in sub-Saharan Africa: a systematic review of the literature.	Outcomes
M_0111	Alonge, O; Lin, S; Igusa, T; Peters, D H	2017	Improving health systems performance in low- and middle-income countries: a system dynamics model of the pay-for-performance initiative in Afghanistan.	Document
M_0112	Alonge, O; Sonkarlay, S; Gwaikolo, W; Fahim, C; Cooper, J L; Peters, D H	2019	Understanding the role of community resilience in addressing the Ebola virus disease epidemic in Liberia: a qualitative study (community resilience in Liberia).	Outcomes
M_0118	AlSawahli, Heba; McCormick, Ian; Mpyet, Caleb D; Ezzelarab, Gamal; Shalaby, Mohammad	2020	Population-based rapid assessment of avoidable blindness survey in Sohag governorate in Egypt.	Outcomes
M_0120	Aluvaala, Jalemba; Collins, Gary S; Maina, Beth; Mutinda, Catherine; Wayiego, Mary; Berkley, James A; English, Mike	2019	Competing risk survival analysis of time to in-hospital death or discharge in a large urban neonatal unit in Kenya.	Outcomes
M_0122	Alvarez, Elizabeth; Lavis, John N; Brouwers, Melissa; Carmona Clavijo, Gloria; Sewankambo, Nelson; Solari, Lely; Schwartz, Lisa	2019	Developing evidence briefs for policy: a qualitative case study comparing the process of using a guidance-contextualization workbook in Peru and Uganda.	Intervention
M_0125	Amani, Paul Joseph; Tungu, Malale; Hurtig, Anna-Karin; Kiwara, Angwara Denis; Frumence, Gasto; San Sebastian, Miguel	2020	Responsiveness of health care services towards the elderly in Tanzania: does health insurance make a difference? A cross-sectional study.	Setting
M_0129	Amegah, A Kofi	2020	Improving Child Survival in Sub-Saharan Africa: Key Environmental and Nutritional Interventions.	Intervention
M_0130	Ameyaw, Edward Kwabena; Amoah, Roberta Mensima; Njue, Carolyne; Tran, Nguyen Toan; Dawson, Angela	2020	An assessment of hospital maternal health services in northern Ghana: a cross-sectional survey.	Intervention
M_0131	Amimo, Floriano; Lambert, Ben; Magit, Anthony; Sacarlal, Jahit; Hashizume, Masahiro; Shibuya, Kenji	2020	Plasmodium falciparum resistance to sulfadoxine-pyrimethamine in Africa: a systematic analysis of national trends.	Intervention
M_0137	Amos, Oladunni Abimbola; Adebisi, Yusuff Adebayo; Bamisaiye, Adeola; Olayemi, Alaka Hassan; Ilesanmi, Esther Bosede; Micheal, Alumuku Iordepuun; Ekpenyong, Aniekan; Lucero-Prisno, Don Eliseo 3rd	2021	COVID-19 and progress towards achieving universal health coverage in Africa: A case of Nigeria.	Outcomes
M_0138	Amponsah-Dacosta, Edina; Kagina, Benjamin M; Olivier, Jill	2020	Health systems constraints and facilitators of human papillomavirus immunization programmes in sub-Saharan Africa: a systematic review.	Intervention
M_0142	Anderson, Benjamin O; Cazap, Eduardo; El Saghir, Nagi S; Yip, Cheng-Har; Khaled, Hussein M; Otero, Isabel V; Adebamowo, Clement A; Badwe, Rajendra A; Harford, Joe B	2011	Optimisation of breast cancer management in low-resource and middle-resource countries: executive summary of the Breast Health Global Initiative consensus, 2010.	Intervention
M_0144	Anderson, Ian; Axelson, Henrik; Tan, B-K	2011	The other crisis: the economics and financing of maternal, newborn and child health in Asia.	Intervention
M_0146	Anderson, Philip D; Suter, Robert E; Mulligan, Terrence; Bodiwala, Gautam; Razzak, Junaid A; Mock, Charles; International Federation for Emergency Medicine (IFEM) Task Force on Access and Availability of Emergency Care	2012	World Health Assembly Resolution 60.22 and its importance as a health care policy tool for improving emergency care access and availability globally.	Outcomes
M_0148	Andrus, Jon Kim; Cochi, Stephen L; Cooper, Louis Z; Klein, Jonathan D	2016	Combining Global Elimination Of Measles And Rubella With Strengthening Of Health Systems In Developing Countries.	Outcomes
M_0159	Ansah, J K; Kafere, C; Loua, A; Nkansah, E; Acquah, M E; Mudyiwenyama, L	2021	Regulation of blood services in Africa.	Intervention
M_0167	Aradeon, Susan B; Doctor, Henry V	2016	Reducing rural maternal mortality and the equity gap in northern Nigeria: the public health evidence for the Community Communication Emergency Referral strategy.	Outcomes
M_0171	Araujo de Carvalho, Islene; Byles, Julie; Aquah, Charles; Amofah, George; Biritwum, Richard; Panisset, Ulysses; Goodwin, James; Beard, John	2015	Informing evidence-based policies for ageing and health in Ghana.	Intervention
M_0173	Arborio, S	2008	[Safe motherhood initiative: from control to trust].	Document
M_0179	Argaw, Mesele Damte; Desta, Binyam Fekadu; Muktar, Sualiha Abdlkader; Abera, Wondwosen Shiferaw; Beshir, Ismael Ali; Otoro, Israel Ataro; Samuel, Asegid; Rogers, Deirdre; Eifler, Kristin	2021	Comparison of maternal and child health service performances following a leadership, management, and governance intervention in Ethiopia: a propensity score matched analysis.	Intervention
M_0193	Asante, Augustine D; Zwi, Anthony B; Ho, Maria T	2006	Getting by on credit: how district health managers in Ghana cope with the untimely release of funds.	Intervention
M_0195	Asefa, Anteneh; Morgan, Alison; Bohren, Meghan A; Kermode, Michelle	2020	Lessons learned through respectful maternity care training and its implementation in Ethiopia: an interventional mixed methods study.	Intervention
M_0199	Assefa, Yibeltal; Damme, Wim Van; Williams, Owain D; Hill, Peter S	2017	Successes and challenges of the millennium development goals in Ethiopia: lessons for the sustainable development goals.	Intervention
M_0200	Assefa, Yibeltal; Hill, Peter S; Gilks, Charles F; Admassu, Mengesha; Tesfaye, Dessalegn; Van Damme, Wim	2020	Primary health care contributions to universal health coverage, Ethiopia.	Outcomes
M_0202	Atela, Martin; Bakibinga, Pauline; Ettarh, Remare; Kyobutungi, Catherine; Cohn, Simon	2015	Strengthening health system governance using health facility service charters: a mixed methods assessment of community experiences and perceptions in a district in Kenya.	Intervention
M_0203	Atkinson, Jo-An; Vallely, Andrew; Fitzgerald, Lisa; Whittaker, Maxine; Tanner, Marcel	2011	The architecture and effect of participation: a systematic review of community participation for communicable disease control and elimination. Implications for malaria elimination.	Intervention
M_0204	Atkinson, S; Ngwengwe, A; Macwan'gi, M; Ngulube, T J; Harpham, T; O'Connell, A	1999	The referral process and urban health care in sub-Saharan Africa: the case of Lusaka, Zambia.	Intervention
M_0214	Atusingwize, Edwinah; Ndejjo, Rawlance; Tumukunde, Gloria; Buregyeya, Esther; Nsamba, Peninah; Tuhebwe, Doreen; Kato, Charles Drago; Naigaga, Irene; Musoke, David; Kabasa, John David; Bazeyo, William	2020	Application of one health approach in training at Makerere University: experiences from the one health workforce project in Uganda.	Intervention
M_0215	Audet, Carolyn M; Burlison, Janeen; Moon, Troy D; Sidat, Mohsin; Vergara, Alfredo E; Vermund, Sten H	2010	Sociocultural and epidemiological aspects of HIV/AIDS in Mozambique.	Intervention
M_0219	Awah, Paschal Kum; Boock, Alphonse Um; Mou, Ferdinand; Koin, Joseph Tohnain; Anye, Evaristus Mbah; Noumen, Djeunga; Nichter, Mark; Stop Buruli Consortium	2018	Developing a Buruli ulcer community of practice in Bankim, Cameroon: A model for Buruli ulcer outreach in Africa.	Intervention
M_0220	Awoonor-Williams, John Koku; Appiah-Denkyira, Ebenezer	2017	Bridging the intervention-implementation gap in primary health care delivery: the critical role of integrated implementation research.	Intervention
M_0221	Awoonor-Williams, John Koku; Bawah, Ayaga A; Nyonator, Frank K; Asuru, Rofina; Oduro, Abraham; Ofosu, Anthony; Phillips, James F	2013	The Ghana essential health interventions program: a plausibility trial of the impact of health systems strengthening on maternal & child survival.	Document
M_0222	Awoonor-Williams, John Koku; Phillips, James F; Bawah, Ayaga A	2016	Catalyzing the scale-up of community-based primary healthcare in a rural impoverished region of northern Ghana.	Document
M_0226	Ayanore, Martin Amogre; Amuna, Norbert; Aviisah, Mark; Awolu, Adam; Kipo-Sunyehzi, Daniel Dramani; Mogre, Victor; Ofori-Asenso, Richard; Gmanyami, Jonathan Mawutor; Kugbey, Nuworza; Gyapong, Margaret	2019	Towards Resilient Health Systems in Sub-Saharan Africa: A Systematic Review of the English Language Literature on Health Workforce, Surveillance, and Health Governance Issues for Health Systems Strengthening.	Intervention
M_0228	Ayuso-Mateos, Jose L; Miret, Maria; Lopez-Garcia, Pilar; Alem, Atalay; Chisholm, Dan; Gureje, Oye; Hanlon, Charlotte; Jordans, Mark; Kigozi, Fred; Lund, Crick; Petersen, Inge; Semrau, Maya; Shidhaye, Rahul; Thornicroft, Graham	2019	Effective methods for knowledge transfer to strengthen mental health systems in low- and middle-income countries.	Intervention
M_0230	Azazh, Aklilu; Brown, Lori Di Prete; Ayele, Roman Aydiko; Teklu, Sisay; W/Tsadik, Assefu; Tefera, Muluwork; Bacha, Tigist; Geremew, Haymanot; Tefera, Girma; Busse, Heidi	2014	Enhancing emergency medicine initiatives with a quality improvement program: lessons learned in the emergency department of Tikur Anbessa Hospital, Addis Ababa Ethiopia.	Document
M_0251	Baker, Tim	2009	Pediatric emergency and critical care in low-income countries.	Intervention
M_0261	Banek, Kristin; Nankabirwa, Joaniter; Maiteki-Sebuguzi, Catherine; DiLiberto, Deborah; Taaka, Lilian; Chandler, Clare I R; Staedke, Sarah G	2015	Community case management of malaria: exploring support, capacity and motivation of community medicine distributors in Uganda.	Outcomes
M_0262	Banke-Thomas, Aduragbemi; Avoka, Cephas; Olaniran, Abimbola; Balogun, Mobolanle; Wright, Ololade; Ekerin, Olabode; Benova, Lenka	2021	Patterns, travel to care and factors influencing obstetric referral: Evidence from Nigeria's most urbanised state.	Outcomes
M_0263	Banke-Thomas, Aduragbemi; Balogun, Mobolanle; Wright, Ololade; Ajayi, Babatunde; Abejirinde, Ibukun-Oluwa Omolade; Olaniran, Abimbola; Giwa-Ayedun, Rokibat Olabisi; Odusanya, Bilikisu; Afolabi, Bosede Bukola	2020	Reaching health facilities in situations of emergency: qualitative study capturing experiences of pregnant women in Africa's largest megacity.	Intervention
M_0278	Barreix, Maria; Tuncalp, Ozge; Mutombo, Namuunda; Adegboyega, Ayotunde A; Say, Lale; Reproductive Health Indicators Group	2017	Experience from a multi-country initiative to improve the monitoring of selected reproductive health indicators in Africa.	Intervention
M_0283	Bashar, Md Abu; Bhattacharya, Sudip; Tripathi, Shailesh; Sharma, Neha; Singh, Amarjeet	2019	Strengthening primary health care through e-referral system.	Outcomes
M_0284	Bashir, Amal O; Ibrahim, Ghada H; Bashier, Igbal A; Adam, Ishag	2013	Neonatal mortality in Sudan: analysis of the Sudan household survey, 2010.	Intervention
M_0291	Bawah, Ayaga A; Awoonor-Williams, John Koku; Asuming, Patrick O; Jackson, Elizabeth F; Boyer, Christopher B; Kanmiki, Edmund W; Achana, Sebastian F; Akazili, James; Phillips, James F	2019	The child survival impact of the Ghana Essential Health Interventions Program: A health systems strengthening plausibility trial in Northern Ghana.	Intervention
M_0292	Baynes, Colin; Mboya, Dominic; Likasi, Samuel; Maganga, Doroth; Pemba, Senga; Baraka, Jitihada; Ramsey, Kate; Semu, Helen	2018	Quality of Sick Child-Care Delivered by Community Health Workers in Tanzania.	Intervention
M_0293	Baynes, Colin; Semu, Helen; Baraka, Jitihada; Mushi, Hildegalda; Ramsey, Kate; Kante, Almamy Malick; Phillips, James F	2017	An exploration of the feasibility, acceptability, and effectiveness of professional, multitasked community health workers in Tanzania.	Intervention
M_0308	Beisel, Uli; Umlauf, Rene; Hutchinson, Eleanor; Chandler, Clare I R	2016	The complexities of simple technologies: re-imagining the role of rapid diagnostic tests in malaria control efforts.	Intervention
M_0309	Belaid, Loubna; Bayo, Pontius; Kamau, Lynette; Nakimuli, Eva; Omoro, Elijo; Lobor, Robert; Samson, Baba; Dimiti, Alexander	2020	Health policy mapping and system gaps impeding the implementation of reproductive, maternal, neonatal, child, and adolescent health programs in South Sudan: a scoping review.	Intervention
M_0310	Belay, Mulugeta; Bjune, Gunnar; Ameni, Gobena; Abebe, Fekadu	2012	Diagnostic and treatment delay among Tuberculosis patients in Afar Region, Ethiopia: a cross-sectional study.	Intervention
M_0311	Belghiti Alaoui, Abelali; De Brouwere, Vincent; Meessen, Bruno; Bigdeli, Maryam	2020	Decision-making and health system strengthening: bringing time frames into perspective.	Intervention
M_0315	Bello, Danjuma Ayotunde; Hassan, Zuwaira Ibrahim; Afolaranmi, Tolulope Olumide; Tagurum, Yetunde Olubusayo; Chirdan, Oluwabunmi Oluwayemisi; Zoakah, Ayuba I	2013	Supportive supervision: an effective intervention in achieving high quality malaria case management at primary health care level in Jos, Nigeria.	Document
M_0317	Bemah, Philip; Baller, April; Cooper, Catherine; Massaquoi, Moses; Skrip, Laura; Rude, Julius Monday; Twyman, Anthony; Moses, Phiona; Seifeldin, Redda; Udhayashankar, Kanagasabai; Enrique, Kayla; Niescierenko, Michelle; Owen, Chantelle; Brown, Lauren; Boukare, Bonkoungou; Williams, Desmond; Nyenswah, Tolbert; Kateh, Francis; Dahn, Bernice; Gasasira, Alex; Fall, Ibrahima Soce	2019	Strengthening healthcare workforce capacity during and post Ebola outbreaks in Liberia: an innovative and effective approach to epidemic preparedness and response.	Outcomes
M_0323	Beran, D; Silva Matos, C; Yudkin, J S	2010	The Diabetes UK Mozambique Twinning Programme. Results of improvements in diabetes care in Mozambique: a reassessment 6 years later using the Rapid Assessment Protocol for Insulin Access.	Intervention
M_0331	Bergquist, Robert; Yang, Guo-Jing; Knopp, Stefanie; Utzinger, Jurg; Tanner, Marcel	2015	Surveillance and response: Tools and approaches for the elimination stage of neglected tropical diseases.	Outcomes
M_0332	Bergstrom, Staffan; McPake, Barbara; Pereira, Caetano; Dovlo, Delanyo	2015	Workforce Innovations to Expand the Capacity for Surgical Services.	Intervention
M_0333	Berhane, Melkamu; Girma, Tsinuel; Tesfaye, Workneh; Jibat, Nega; Abera, Mulumebet; Abrahim, Sufian; Aboubaker, Samira; Nisar, Yasir Bin; Ahmad Qazi, Shamim; Bahl, Rajiv; Abdissa, Alemseged	2021	Implementation research on management of sick young infants with possible serious bacterial infection when referral is not possible in Jimma Zone, Ethiopia: Challenges and solutions.	Intervention
M_0335	Berman, Joshua; Nkabane, Elizabeth Limakatso; Malope, Sebaka; Machai, Seta; Jack, Brian; Bicknell, William	2014	Developing a hospital quality improvement initiative in Lesotho.	Outcomes
M_0336	Berman, P	2000	Organization of ambulatory care provision: a critical determinant of health system performance in developing countries.	Intervention
M_0354	Bhutta, Zulfiqar A; Darmstadt, Gary L; Haws, Rachel A; Yakoob, Mohammad Yawar; Lawn, Joy E	2009	Delivering interventions to reduce the global burden of stillbirths: improving service supply and community demand.	Intervention
M_0378	Black, Robert E; Taylor, Carl E; Arole, Shobha; Bang, Abhay; Bhutta, Zulfiqar A; Chowdhury, A Mushtaque R; Kirkwood, Betty R; Kureshy, Nazo; Lanata, Claudio F; Phillips, James F; Taylor, Mary; Victora, Cesar G; Zhu, Zonghan; Perry, Henry B	2017	Comprehensive review of the evidence regarding the effectiveness of community-based primary health care in improving maternal, neonatal and child health: 8. summary and recommendations of the Expert Panel.	Intervention
M_0383	Bloom, Barry R; Atun, Rifat; Cohen, Ted; Dye, Christopher; Fraser, Hamish; Gomez, Gabriela B; Knight, Gwen; Murray, Megan; Nardell, Edward; Rubin, Eric; Salomon, Joshua; Vassall, Anna; Volchenkov, Grigory; White, Richard; Wilson, Douglas; Yadav, Prashant	2017	Tuberculosis.	Intervention
M_0385	Bocoum, Fadima Yaya; Kouanda, Seni; Zarowsky, Christina	2014	Barriers to antenatal syphilis screening in Burkina Faso.	Document
M_0417	Bowser, Diana; Landey, Neema; Njie, Mustapha A; Dabideen, Reshma; Gianfagna, Megan	2021	Health system strengthening for vision care in The Gambia.	Intervention
M_0426	Bradley, Elizabeth H; Byam, Patrick; Alpern, Rachelle; Thompson, Jennifer W; Zerihun, Abraham; Abebe, Yigeremu; Curry, Leslie A	2012	A systems approach to improving rural care in Ethiopia.	Intervention
M_0429	Brals, Daniella; Aderibigbe, Sunday A; Wit, Ferdinand W; van Ophem, Johannes C M; van der List, Marijn; Osagbemi, Gordon K; Hendriks, Marleen E; Akande, Tanimola M; Boele van Hensbroek, Michael; Schultsz, Constance	2017	The effect of health insurance and health facility-upgrades on hospital deliveries in rural Nigeria: a controlled interrupted time-series study.	Document
M_0430	Brantuo, Mary N A; Cristofalo, Elizabeth; Mehes, Mira M; Ameh, Juliana; Brako, Nana Okai; Boahene, Frederick; Adjei, Stella B; Opoku, Ernest; Banda, Harriet; Wang, Yu T; Forgor, Abdulai A; Punguire, Damien; Brightson, Kennedy; Sottie, Cynthia; Owusu-Agyei, Seth; Williams, John E; Sulemana, Abubakari; Oduro, Abraham R; Gyampong, Margaret; Sarpong, Doris; Andrews, Edith; Gyansa-Lutterodt, Martha; H…	2014	Evidence-based training and mentorship combined with enhanced outcomes surveillance to address the leading causes of neonatal mortality at the district hospital level in Ghana.	Document
M_0470	Buve, Anne; Kalibala, Sam; McIntyre, James	2003	Stronger health systems for more effective HIV/AIDS prevention and care.	Intervention
M_0473	Byrne, Abbey; Caulfield, Tanya; Onyo, Pamela; Nyagero, Josephat; Morgan, Alison; Nduba, John; Kermode, Michelle	2016	Community and provider perceptions of traditional and skilled birth attendants providing maternal health care for pastoralist communities in Kenya: a qualitative study.	Intervention
M_0474	Byrne, Abbey; Morgan, Alison; Soto, Eliana Jimenez; Dettrick, Zoe	2012	Context-specific, evidence-based planning for scale-up of family planning services to increase progress to MDG 5: health systems research.	Intervention
M_0477	Calain, Philippe	2007	From the field side of the binoculars: a different view on global public health surveillance.	Intervention
M_0496	Casey, Sara E; McNab, Shanon E; Tanton, Clare; Odong, Jimmy; Testa, Adrienne C; Lee-Jones, Louise	2013	Availability of long-acting and permanent family-planning methods leads to increase in use in conflict-affected northern Uganda: evidence from cross-sectional baseline and endline cluster surveys.	Document
M_0497	Casey, Sara E; Tshipamba, Martin	2017	Contraceptive availability leads to increase in use in conflict-affected Democratic Republic of the Congo: evidence from cross-sectional cluster surveys, facility assessments and service statistics.	Document
M_0515	Chansa, Collins; Mukanu, Mulenga Mary; Chama-Chiliba, Chitalu Miriam; Kamanga, Mpuma; Chikwenya, Nicholas; Bellows, Ben; Kuunibe, Naasegnibe	2020	Looking at the bigger picture: effect of performance-based contracting of district health services on equity of access to maternal health services in Zambia.	Intervention
M_0525	Chavane, Leonardo; Dgedge, Martinho; Degomme, Olivier; Loquiha, Osvaldo; Aerts, Marc; Temmerman, Marleen	2017	The magnitude and factors related to facility-based maternal mortality in Mozambique.	Document
M_0549	Chippaux, Jean-Philippe; Massougbodji, Achille; Habib, Abdulrazaq G	2019	The WHO strategy for prevention and control of snakebite envenoming: a sub-Saharan Africa plan.	Document
M_0551	Chisholm, D; Heslin, M; Docrat, S; Nanda, S; Shidhaye, R; Upadhaya, N; Jordans, M; Abdulmalik, J; Olayiwola, S; Gureje, O; Kizza, D; Mugisha, J; Kigozi, F; Hanlon, C; Adugna, M; Sanders, R; Pretorius, C; Thornicroft, G; Lund, C	2017	Scaling-up services for psychosis, depression and epilepsy in sub-Saharan Africa and South Asia: development and application of a mental health systems planning tool (OneHealth).	Document
M_0552	Chitete, Lusungu; Puoane, Thandi	2015	What Health Service Provider Factors Are Associated with Low Delivery of HIV Testing to Children with Acute Malnutrition in Dowa District of Malawi?.	Intervention
M_0562	Chunharas, Somsak	2002	The system of care for the elderly in Thailand: capitalizing from an integrated community-based health system through reform.	Outcomes
M_0577	Coffey, Patricia S; Gerth-Guyette, Emily	2018	Current perspectives and practices of newborn vitamin K administration in low and middle income countries.	Document
M_0581	Colatrella, B	2008	The Mectizan Donation Program: 20 years of successful collaboration - a retrospective.	Document
M_0584	Cole-Ceesay, Ramou; Cherian, Meena; Sonko, Alieu; Shivute, Nestor; Cham, Mamady; Davis, Michael; Fatty, Famara; Wieteska, Susan; Baro, Momodou; Watson, Diane; Phillips, Barbara; Macdonald, Rhona; Hayden, Brigid; Southall, David	2010	Strengthening the emergency healthcare system for mothers and children in The Gambia.	Document
M_0590	Conlon, Claudia Morrissey; Serbanescu, Florina; Marum, Lawrence; Healey, Jessica; LaBrecque, Jonathan; Hobson, Reeti; Levitt, Marta; Kekitiinwa, Adeodata; Picho, Brenda; Soud, Fatma; Spigel, Lauren; Steffen, Mona; Velasco, Jorge; Cohen, Robert; Weiss, William	2019	Saving Mothers, Giving Life: It Takes a System to Save a Mother.	Document
M_0598	Cordier, Laura F; Kalaris, Katherine; Rakotonanahary, Rado J L; Rakotonirina, Luc; Haruna, Justin; Mayfield, Alishya; Marovavy, Lanto; McCarty, Meg G; Tsirinomen'ny Aina, Andritiana; Ratsimbazafy, Baolova; Razafinjato, Benedicte; Loyd, Tara; Ihantamalala, Felana; Garchitorena, Andres; Bonds, Matthew H; Finnegan, Karen E	2020	Networks of Care in Rural Madagascar for Achieving Universal Health Coverage in Ifanadiana District.	Document
M_0613	Cubie, Heather A; Campbell, Christine	2020	Cervical cancer screening - The challenges of complete pathways of care in low-income countries: Focus on Malawi.	Outcomes
M_0614	Cubro, Hajrunisa; Somun-Kapetanovic, Rabija; Thiery, Guillaume; Talmor, Daniel; Gajic, Ognjen	2016	Cost effectiveness of intensive care in a low resource setting: A prospective cohort of medical critically ill patients.	Document
M_0619	Currie, Christine S M; Floyd, Katherine; Williams, Brian G; Dye, Christopher	2005	Cost, affordability and cost-effectiveness of strategies to control tuberculosis in countries with high HIV prevalence.	Document
M_0620	Curry, Leslie A; Alpern, Rachelle; Webster, Tashonna R; Byam, Patrick; Zerihun, Abraham; Tarakeshwar, Nalini; Cherlin, Emily J; Bradley, Elizabeth H	2012	Community perspectives on roles and responsibilities for strengthening primary health care in rural Ethiopia.	Document
M_0621	Curtale, Filippo; Musila, Timothy; Opigo, Jimmy; Nantamu, Dyogo; Ezati, Isaac Alidria	2016	District health planning at a time of transition: a critical review and lessons learnt from the implementation of regional planning in Uganda.	Document
M_0626	Dadari, Ibrahim; Higgins-Steele, Ariel; Sharkey, Alyssa; Charlet, Danielle; Shahabuddin, Asm; Nandy, Robin; Jackson, Debra	2021	Pro-equity immunization and health systems strengthening strategies in select Gavi-supported countries.	Document
M_0627	Dadi, Abel Fekadu; Miller, Emma R; Azale, Telake; Mwanri, Lillian	2021	"We do not know how to screen and provide treatment": a qualitative study of barriers and enablers of implementing perinatal depression health services in Ethiopia.	Document
M_0641	Darmstadt, Gary L; Lee, Anne C C; Cousens, Simon; Sibley, Lynn; Bhutta, Zulfiqar A; Donnay, France; Osrin, Dave; Bang, Abhay; Kumar, Vishwajeet; Wall, Steven N; Baqui, Abdullah; Lawn, Joy E	2009	60 Million non-facility births: who can deliver in community settings to reduce intrapartum-related deaths?.	Document
M_0648	Davis, Jlucian; Katamba, Achilles; Vasquez, Josh; Crawford, Erin; Sserwanga, Asadu; Kakeeto, Stella; Kizito, Fred; Dorsey, Grant; den Boon, Saskia; Vittinghoff, Eric; Huang, Laurence; Adatu, Francis; Kamya, Moses R; Hopewell, Philip C; Cattamanchi, Adithya	2011	Evaluating tuberculosis case detection via real-time monitoring of tuberculosis diagnostic services.	Intervention
M_0672	Delgado-Gallego, Maria Eugenia; Vazquez, Maria Luisa	2009	[Users' and community leaders' perceptions of their capacity to influence the quality of health care: case studies of Colombia and Brazil].	Intervention
M_0678	Derenzi, Brian; Borriello, Gaetano; Jackson, Jonathan; Kumar, Vikram S; Parikh, Tapan S; Virk, Pushwaz; Lesh, Neal	2011	Mobile phone tools for field-based health care workers in low-income countries.	Intervention
M_0708	Doherty, Tanya; Jackson, Debra; Swanevelder, Sonja; Lombard, Carl; Engebretsen, Ingunn M S; Tylleskar, Thorkild; Goga, Ameena; Ekstrom, Eva-Charlotte; Sanders, David; PROMISE EBF study group	2014	Severe events in the first 6 months of life in a cohort of HIV-unexposed infants from South Africa: effects of low birthweight and breastfeeding status.	Outcomes
M_0710	Dohrn, Jennifer; Nzama, Bongi; Murrman, Marita	2009	The impact of HIV scale-up on the role of nurses in South Africa: Time for a new approach.	Intervention
M_0748	Dusabe-Richards, John N; Tesfaye, Hayley Teshome; Mekonnen, Jarso; Kea, Aschenaki; Theobald, Sally; Datiko, Daniel G	2016	Women health extension workers: Capacities, opportunities and challenges to use eHealth to strengthen equitable health systems in Southern Ethiopia.	Intervention
M_0757	Eaton, Julian; Rahman, Atif; Gater, Richard; Saxena, Shekhar; Hammerich, Asmus; Saeed, Khalid	2020	From adversity to resilience in the COVID-19 era: strengthening mental health systems in the Eastern Mediterranean Region.	Document
M_0774	Edward, Anbrasi; Kumar, Binay; Kakar, Faizullah; Salehi, Ahmad Shah; Burnham, Gilbert; Peters, David H	2011	Configuring balanced scorecards for measuring health system performance: evidence from 5 years' evaluation in Afghanistan.	Intervention
M_0788	Ekman, Bjorn; Pathmanathan, Indra; Liljestrand, Jerker	2008	Integrating health interventions for women, newborn babies, and children: a framework for action.	Intervention
M_0809	Embrey, Martha; Hoos, David; Quick, Jonathan	2009	How AIDS funding strengthens health systems: progress in pharmaceutical management.	Intervention
M_0811	Emmerick, Isabel Cristina Martins; Luiza, Vera Lucia; Camacho, Luiz Antonio Bastos; Vialle-Valentin, Catherine; Ross-Degnan, Dennis	2015	Barriers in household access to medicines for chronic conditions in three Latin American countries.	Outcomes
M_0813	Enarson, Donald A; Rusen, I D; Chiang, C-Y; Harries, A D; Billo, N E	2009	Health systems that serve: what's the bottom line?.	Document
M_0816	Engelbrecht, Michelle C; Kigozi, Gladys; Janse van Rensburg, Andre P; Van Rensburg, Dingie H C J	2018	Tuberculosis infection control practices in a high-burden metro in South Africa: A perpetual bane for efficient primary health care service delivery.	Outcomes
M_0817	English, Mike; Gathara, David; Nzinga, Jacinta; Kumar, Pratap; Were, Fred; Warfa, Osman; Tallam-Kimaiyo, Edna; Nandili, Mary; Obengo, Alfred; Abuya, Nancy; Jackson, Debra; Brownie, Sharon; Molyneux, Sassy; Jones, Caroline Olivia Holmes; Murphy, Georgina A V; McKnight, Jacob	2020	Lessons from a Health Policy and Systems Research programme exploring the quality and coverage of newborn care in Kenya.	Intervention
M_0818	Ensor, T	1995	Introducing health insurance in Vietnam.	Document
M_0823	Erasmus, Ermin; Gilson, Lucy; Govender, Veloshnee; Nkosi, Moremi	2017	Organisational culture and trust as influences over the implementation of equity-oriented policy in two South African case study hospitals.	Intervention
M_0824	Erchick, Daniel J; George, Asha S; Umeh, Chukwunonso; Wonodi, Chizoba	2017	Understanding Internal Accountability in Nigeria's Routine Immunization System: Perspectives From Government Officials at the National, State, and Local Levels.	Intervention
M_0831	Erniaty, Erniaty; Harun, Harun	2020	Understanding the impacts of NPM and proposed solutions to the healthcare system reforms in Indonesia: the case of BPJS.	Setting
M_0834	Esmail, Laura C; Cohen-Kohler, Jillian Clare; Djibuti, Mamuka	2007	Human resource management in the Georgian National Immunization Program: a baseline assessment.	Outcomes
M_0835	Esmailzadeh, H; Rajabi, F; Rostamigooran, N; Majdzadeh, R	2013	Iran health system reform plan methodology.	Intervention
M_0841	Essue, Beverley M; Laba, Tracey-Lea; Knaul, Felicia; Chu, Annie; Minh, Hoang Van; Nguyen, Thi Kim Phuong; Jan, Stephen	2017	Economic Burden of Chronic Ill Health and Injuries for Households in Low- and Middle-Income Countries.	Outcomes
M_0842	Etiaba, Enyi; Uguru, Nkoli; Ebenso, Bassey; Russo, Giuliano; Ezumah, Nkoli; Uzochukwu, Benjamin; Onwujekwe, Obinna	2015	Development of oral health policy in Nigeria: an analysis of the role of context, actors and policy process.	Outcomes
M_0847	Ezran, Camille; Bonds, Matthew H; Miller, Ann C; Cordier, Laura F; Haruna, Justin; Mwanawabenea, David; Randriamanambintsoa, Marius; Razanadrakato, Hery-Tiana R; Ouenzar, Mohammed Ali; Razafinjato, Benedicte R; Murray, Megan; Garchitorena, Andres	2019	Assessing trends in the content of maternal and child care following a health system strengthening initiative in rural Madagascar: A longitudinal cohort study.	Outcomes
M_0848	Falk, Ryan; Taylor, Robert; Kornelsen, Jude; Virk, Roohina	2020	Surgical Task-Sharing to Non-specialist Physicians in Low-Resource Settings Globally: A Systematic Review of the Literature.	Document
M_0855	Fardousi, Nasser; Douedari, Yazan; Howard, Natasha	2019	Healthcare under siege: a qualitative study of health-worker responses to targeting and besiegement in Syria.	Setting
M_0856	Farid, Samar F	2019	Conceptual Framework of the Impact of Health Technology on Healthcare System.	Setting
M_0858	Farmer, Paul E; Rhatigan, Joseph J	2016	Embracing Medical Education's Global Mission.	Document
M_0859	Farmer, Paul; Frenk, Julio; Knaul, Felicia M; Shulman, Lawrence N; Alleyne, George; Armstrong, Lance; Atun, Rifat; Blayney, Douglas; Chen, Lincoln; Feachem, Richard; Gospodarowicz, Mary; Gralow, Julie; Gupta, Sanjay; Langer, Ana; Lob-Levyt, Julian; Neal, Claire; Mbewu, Anthony; Mired, Dina; Piot, Peter; Reddy, K Srinath; Sachs, Jeffrey D; Sarhan, Mahmoud; Seffrin, John R	2010	Expansion of cancer care and control in countries of low and middle income: a call to action.	Outcomes
M_0860	Farrag, Nesrine Saad; El-Gilany, Abdel-Hady; Ibrahim, Ateya Megahed; Abdelsalam, Sherehan	2021	Does implementation of the universal health insurance affect the quality of referral in the healthcare system? A cross-sectional comparative study in Egypt.	Participants
M_0862	Fast, Olive; Fast, Christina; Fast, Dan; Veltjens, Suzanne; Salami, Zouliha; White, Michelle C	2017	Limited sterile processing capabilities for safe surgery in low-income and middle-income countries: experience in the Republic of Congo, Madagascar and Benin.	Outcomes
M_0863	Fatima, Razia; Akhtar, Nasim; Yaqoob, Aashifa; Harries, Anthony D; Khan, Mishal S	2021	Building better tuberculosis control systems in a post-COVID world: learning from Pakistan during the COVID-19 pandemic.	Outcomes
M_0864	Faujdar, Dharamjeet Singh; Sahay, Sundeep; Singh, Tarundeep; Jindal, Harashish; Kumar, Rajesh	2019	Public health information systems for primary health care in India: A situational analysis study.	Intervention
M_0865	Feinstein, Lydia; Dimomfu, Bruno Lapika; Mupenda, Bavon; Duvall, Sandra; Chalachala, Jean Lambert; Edmonds, Andrew; Behets, Frieda	2013	Antenatal and delivery services in Kinshasa, Democratic Republic of Congo: care-seeking and experiences reported by women in a household-based survey.	Intervention
M_0869	Feldman, Candace H; Darmstadt, Gary L; Kumar, Vishwajeet; Ruger, Jennifer Prah	2015	Women's political participation and health: a health capability study in rural India.	Outcomes
M_0870	Fene, Fato; Servan-Mori, Edson; Angel Mendoza, Miguel; Chivardi, Carlos; Reyes-Morales, Hortensia; Nigenda, Gustavo	2020	Measuring and analysing social efficiency in the production of maternal health services in Mexico, 2008-15.	Setting
M_0881	Fidler, Armin; Bredenkamp, Caryn; Schlippert, Sally	2009	Innovations in health services delivery from transition economies in Eastern Europe and Central Asia.	Setting
M_0882	Fillol, Amandine; Lohmann, Julia; Turcotte-Tremblay, Anne-Marie; Some, Paul-Andre; Ridde, Valery	2019	The Importance of Leadership and Organizational Capacity in Shaping Health Workers' Motivational Reactions to Performance-Based Financing: A Multiple Case Study in Burkina Faso.	Outcomes
M_0892	Florez, Carlos E Pinzon; Chapman, Evelina; Panisset, Ulysses; Arredondo, Armando; Fitzgerald, James; Reveiz, Ludovic	2016	[Availability of indicators for monitoring the achievement of "Universal Health" in Latin America and the Caribbean].	Setting
M_0896	Fonjungo, Peter N; Kebede, Yenew; Messele, Tsehaynesh; Ayana, Gonfa; Tibesso, Gudeta; Abebe, Almaz; Nkengasong, John N; Kenyon, Thomas	2012	Laboratory equipment maintenance: a critical bottleneck for strengthening health systems in sub-Saharan Africa?.	Intervention
M_0898	Fonn, S; Mtonga, A S; Nkoloma, H C; Bantebya Kyomuhendo, G; daSilva, L; Kazilimani, E; Davis, S; Dia, R	2001	Health providers' opinions on provider-client relations: results of a multi-country study to test Health Workers for Change.	Outcomes
M_0899	Fonn, Sharon	2011	Linking public health training and health systems development in sub-Saharan Africa: opportunities for improvement and collaboration.	Document
M_0900	Fonn, Sharon; Ray, Sunanda; Blaauw, Duane	2011	Innovation to improve health care provision and health systems in sub-Saharan Africa - promoting agency in mid-level workers and district managers.	Document
M_0903	Forster, Timon; Kentikelenis, Alexander E; Stubbs, Thomas H; King, Lawrence P	2020	Globalization and health equity: The impact of structural adjustment programs on developing countries.	Intervention
M_0906	Franco, Lynne Miller; Bennett, Sara; Kanfer, Ruth; Stubblebine, Patrick	2004	Determinants and consequences of health worker motivation in hospitals in Jordan and Georgia.	Setting
M_0908	Franco-Paredes, Carlos; Hernandez-Ramos, Isabel; Santos-Preciado, Jose Ignacio; Grupo de Trabajo en Inmunizaciones del Sistema Mesoamericano de Salud Publica	2011	[Immunization and equity in the Regional Initiative of the Mesoamerican Health Initiative].	Document
M_0909	Franic, Tomislav; Dodig-Curkovic, Katarina	2020	Covid-19, child and adolescent mental health - Croatian (in)experience.	Document
M_0911	Frenk, J	1995	Comprehensive policy analysis for health system reform.	Setting
M_0913	Frenk, J; Gonzalez-Block, M A	1992	Primary care and reform of health systems: a framework for the analysis of Latin American experiences.	Document
M_0914	Frenk, J; Sepulveda, J; Gomez-Dantes, O; McGuinness, M J; Knaul, F	1997	The New World order and international health.	Document
M_0915	Frenk, Julio	2015	Leading the way towards universal health coverage: a call to action.	Setting
M_0916	Frenk, Julio; Gomez-Dantes, Octavio	2018	Health Systems in Latin America: The Search for Universal Health Coverage.	Setting
M_0917	Frenk, Julio; Gomez-Dantes, Octavio; Langer, Ana	2012	A comprehensive approach to women's health: lessons from the Mexican health reform.	Document
M_0922	Frost, Diana; Mahmud, Mufti; Kaiser, M Shamim; Musoke, David; Henry, Paulette; Islam, Shariful	2021	Innovative approaches to strengthening health systems in low- and middle-income countries: Current models, developments, and challenges.	Document
M_0923	Frost, Michael J; Tran, Jacqueline B; Khatun, Fatema; Friberg, Ingrid K; Rodriguez, Daniela C	2018	What Does It Take to Be an Effective National Steward of Digital Health Integration for Health Systems Strengthening in Low- and Middle-Income Countries?.	Intervention
M_0924	Frumence, Gasto; Nathanaeli, Sirili	2017	Health System Barriers to Provider-Initiated HIV Testing and Counselling Services for Infants and Children: A Qualitative Study From 2 Districts in Njombe, Tanzania.	Intervention
M_0925	Fryatt, Robert; Mills, Anne; Nordstrom, Anders	2010	Financing of health systems to achieve the health Millennium Development Goals in low-income countries.	Intervention
M_0928	Fuad, Anis; Hsu, Chien-Yeh	2018	UTAUT for HSS: initial framework to study health IT adoption in the developing countries.	Intervention
M_0929	Fujita, Noriko; Nagai, Mari; Diouf, Ibrahima Souka Ndella; Shimizu, Takayuki; Tamura, Toyomitsu	2016	The Role of a Network of Human Resources for Health Managers in Supporting Leadership for Health Systems Strengthening in Francophone African Countries.	Intervention
M_0932	Gachogo, Rachael W; Mwai, Daniel N; Onyambu, Frank G	2020	Cost analysis of implementing HIV drug resistance testing in Kenya: a case study of a service delivery site at a tertiary level hospital in Kenya.	Intervention
M_0935	Gaitonde, Rakhal; Muraleedharan, V R; San Sebastian, Miguel; Hurtig, Anna-Karin	2019	Accountability in the health system of Tamil Nadu, India: exploring its multiple meanings.	Intervention
M_0936	Gaitonde, Rakhal; San Sebastian, Miguel; Hurtig, Anna-Karin	2020	Dissonances and disconnects: the life and times of community based accountability in the national rural health mission in Tamilnadu, India.	Intervention
M_0938	Gakidou, Emmanuela; Lozano, Rafael; Gonzalez-Pier, Eduardo; Abbott-Klafter, Jesse; Barofsky, Jeremy T; Bryson-Cahn, Chloe; Feehan, Dennis M; Lee, Diana K; Hernandez-Llamas, Hector; Murray, Christopher J L	2007	[Assessing the effect of the 2001-06 Mexican health reform: an interim report card].	Setting
M_0939	Gakidou, Emmanuela; Lozano, Rafael; Gonzalez-Pier, Eduardo; Abbott-Klafter, Jesse; Barofsky, Jeremy T; Bryson-Cahn, Chloe; Feehan, Dennis M; Lee, Diana K; Hernandez-Llamas, Hector; Murray, Christopher J L	2006	Assessing the effect of the 2001-06 Mexican health reform: an interim report card.	Setting
M_0940	Galactionova, Katya; Tediosi, Fabrizio; de Savigny, Don; Smith, Thomas; Tanner, Marcel	2015	Effective coverage and systems effectiveness for malaria case management in sub-Saharan African countries.	Outcomes
M_0941	Galichet, B; Goeman, L; Hill, P S; Essengue, M S; Hammami, N; Porignon, D; Kadama, P; Van Lerberghe, W	2010	Linking programmes and systems: lessons from the GAVI Health Systems Strengthening window.	Intervention
M_0946	Gandra, Sumanth; Alvarez-Uria, Gerardo; Turner, Paul; Joshi, Jyoti; Limmathurotsakul, Direk; van Doorn, H Rogier	2020	Antimicrobial Resistance Surveillance in Low- and Middle-Income Countries: Progress and Challenges in Eight South Asian and Southeast Asian Countries.	Document
M_0947	Ganjekar, Sundarnag; Thekkethayyil, Anilkumar Viswananthan; Chandra, Prabha S	2020	Perinatal mental health around the world: priorities for research and service development in India.	Intervention
M_0955	Garcia Elorrio, Ezequiel; Arrieta, Jafet; Arce, Hugo; Delgado, Pedro; Malik, Ana Maria; Orrego Villagran, Carola; Rincon, Sofia; Sarabia, Odet; Tono, Teresa; Hermida, Jorge; Ruelas Barajas, Enrique	2021	The COVID-19 pandemic: A call to action for health systems in Latin America to strengthen quality of care.	Document
M_0958	Garcia-Moreno, Claudia; Hegarty, Kelsey; d'Oliveira, Ana Flavia Lucas; Koziol-McLain, Jane; Colombini, Manuela; Feder, Gene	2015	The health-systems response to violence against women.	Intervention
M_0960	Garcia-Prats, Anthony J; McAdams, Ryan M; Matshaba, Mogomotsi; Thahane, Lineo; Butteris, Sabrina M; Conway, James H; Slutsker, Mandy; St Clair, Nicole E; Haq, Heather	2021	Mitigating the Impacts of COVID-19 on Global Child Health: a Call to Action.	Intervention
M_0961	Garcia-Subirats, Irene; Vargas, Ingrid; Mogollon-Perez, Amparo Susana; De Paepe, Pierre; da Silva, Maria Rejane Ferreira; Unger, Jean Pierre; Borrell, Carme; Vazquez, Maria Luisa	2014	Inequities in access to health care in different health systems: a study in municipalities of central Colombia and north-eastern Brazil.	Intervention
M_0963	Garg, Suneela	2018	Universal health coverage in India: Newer innovations and the role of public health.	Outcomes
M_0964	Garg, Suneela; Bhatnagar, Nidhi; Singh, M Meghachandra; Borle, Amod; Raina, Sunil K; Kumar, Raman; Galwankar, Sagar	2020	Strengthening public healthcare systems in India; Learning lessons in COVID-19 pandemic.	Intervention
M_0970	Gathara, David; Malla, Lucas; Ayieko, Philip; Karuri, Stella; Nyamai, Rachel; Irimu, Grace; van Hensbroek, Michael Boele; Allen, Elizabeth; English, Mike; Clinical Information Network	2017	Variation in and risk factors for paediatric inpatient all-cause mortality in a low income setting: data from an emerging clinical information network.	Intervention
M_0972	Gaumer, Gary; Hassan, Nefesa; Murphy, Michael	2008	A simple primary care information system featuring feedback to clinicians.	Setting
M_0976	GBD 2016 DALYs and HALE Collaborators	2017	Global, regional, and national disability-adjusted life-years (DALYs) for 333 diseases and injuries and healthy life expectancy (HALE) for 195 countries and territories, 1990-2016: a systematic analysis for the Global Burden of Disease Study 2016.	Intervention
M_0977	GBD 2019 Under-5 Mortality Collaborators	2021	Global, regional, and national progress towards Sustainable Development Goal 3.2 for neonatal and child health: all-cause and cause-specific mortality findings from the Global Burden of Disease Study 2019.	Intervention
M_0980	Geethakumari, Konathala; Kusuma, Yadlapalli S; Babu, Bontha V	2021	Beyond the screening: The need for health systems intervention for prevention and management of sickle cell disease among tribal population of India.	Intervention
M_0984	Geldsetzer, Pascal; Haakenstad, Annie; James, Erin Kinsella; Atun, Rifat	2018	Non-technical health care quality and health system responsiveness in middle-income countries: a cross-sectional study in China, Ghana, India, Mexico, Russia, and South Africa.	Intervention
M_0986	Geleto, Ayele; Baraki, Negga; Atomsa, Gudina Egata; Dessie, Yadeta	2015	Job satisfaction and associated factors among health care providers at public health institutions in Harari region, eastern Ethiopia: a cross-sectional study.	Intervention
M_0988	George, A S; Campbell, J; Ghaffar, A; HPSR HRH reader collaborators	2018	Advancing the science behind human resources for health: highlights from the Health Policy and Systems Research Reader on Human Resources for Health.	Document
M_0992	George, Asha; Menotti, Elaine P; Rivera, Dixmer; Montes, Irma; Reyes, Carmen Mar; Marsh, David R	2009	Community case management of childhood illness in Nicaragua: transforming health systems in underserved rural areas.	Setting
M_0993	George, S M; Latham, M C; Abel, R; Ethirajan, N; Frongillo, E A Jr	1993	Evaluation of effectiveness of good growth monitoring in south Indian villages.	Outcomes
M_0995	Gera, Rajeev; Narwal, Rajesh; Jain, Manish; Taneja, Gunjan; Gupta, Sachin	2018	Sustainable Development Goals: Leveraging the Global Agenda for Driving Health Policy Reforms and Achieving Universal Health Coverage in India.	Document
M_0998	Geremia, Daniela Savi; Vendruscolo, Carine; Celuppi, Ianka Cristina; Adamy, Edlamar Katia; Toso, Beatriz Rosana Goncalves de Oliveira; Souza, Jeane Barros de	2020	200 Years of Florence and the challenges of nursing practices management in the COVID-19 pandemic.	Intervention
M_1002	Gezmu, Misrak; DeGruttola, Victor; Dixon, Dennis; Essex, Max; Halloran, Elizabeth; Hogan, Joseph; Grobler, Anneke; Kim, Soyeon; McDermott, Jeanne; McKaig, Rosemary; Neaton, James D	2011	Strengthening biostatistics resources in sub-Saharan Africa: research collaborations through U.S. partnerships.	Setting
M_1003	Ghaffar, Abdul; Tran, Nhan; Langlois, Etienne; Shroff, Zubin; Javadi, Dena	2017	Alliance for Health Policy and Systems Research: aims, achievements and ambitions.	Setting
M_1004	Giacomozzi, Maddalena; Farje De La Torre, Fiorella; Khalil, Merette	2021	Standing up for your birth rights: An intersectional comparison of obstetric violence and birth positions between Quichua and Egyptian women.	Setting
M_1005	Gibson, D	2001	Negotiating the new health care system in Cape Town, South Africa: five case studies of the acutely chronically ill.	Document
M_1006	Gibson, Dustin G; Tamrat, Tigest; Mehl, Garrett	2018	The State of Digital Interventions for Demand Generation in Low- and Middle-Income Countries: Considerations, Emerging Approaches, and Research Gaps.	Intervention
M_1007	Gill, Zafarullah; Bailey, Patricia E	2010	Bottom up and top down: a comprehensive approach to improve care and strengthen the health system.	Intervention
M_1008	Gilson, Lucy	2006	Trust in health care: theoretical perspectives and research needs.	Setting
M_1009	Gilson, Lucy; Schneider, Helen; Orgill, Marsha	2014	Practice and power: a review and interpretive synthesis focused on the exercise of discretionary power in policy implementation by front-line providers and managers.	Intervention
M_1012	Giovanella, Ligia; Mendoza-Ruiz, Adriana; Pilar, Aline de Carvalho Amand; Rosa, Matheus Cantanhede da; Martins, Gabrieli Branco; Santos, Isabela Soares; Silva, Danielle Barata; Vieira, Jean Mendes de Lucena; Castro, Valeria Cristina Gomes de; Silva, Priscilla Oliveira da; Machado, Cristiani Vieira	2018	Universal health system and universal health coverage: assumptions and strategies.	Setting
M_1020	Gobatto, Isabelle; Tijou Traore, Annick; Martini, Jessica	2016	[Patient's role and chronic disease in Mali: between policies and expert and lay practices].	Intervention
M_1021	Gobebo, Gizachew	2021	Determinant factors of under-five mortality in Southern Nations, Nationalities and People's region (SNNPR), Ethiopia.	Intervention
M_1022	Godinho, Myron Anthony; Murthy, Shruti; Ali Mohammed, Ciraj	2019	Debating evidence-based health policy in an interprofessional classroom: an exploratory study.	Setting
M_1024	Godt, Sue; Mhatre, Sharmila; Schryer-Roy, Anne-Marie	2017	The change-makers of West Africa.	Document
M_1025	Goeman, Lieve; Galichet, Benedicte; Porignon, Denis G; Hill, Peter S; Hammami, Naima; Essengue Elouma, Marthe-Sylvie; Kadama, Patrick Y; Van Lerberghe, Wim	2010	The response to flexibility: country intervention choices in the first four rounds of the GAVI Health Systems Strengthening applications.	Intervention
M_1027	Goldberg, Jessica; Bryant, Malcolm	2012	Country ownership and capacity building: the next buzzwords in health systems strengthening or a truly new approach to development?.	Intervention
M_1030	Golubchykov, Mykhailo V; Orlova, Nataliia M; Bielikova, Inna V	2018	[The main directions of reforming the service of medical statistics in Ukraine].	Setting
M_1031	Goma, Fastone M	2017	Enhancing Harmonization to Ensure Alignment of Partners, Implementation and Priorities for Provision of Quality Primary Healthcare to Communities in Rural Zambia.	Document
M_1032	Gomes-Temporao, Jose; Faria, Mariana	2014	[Health system reforms in South America: an opportunity for UNASUR].	Setting
M_1039	Gonzalez Block, M A	1997	Comparative research and analysis methods for shared learning from health system reforms.	Setting
M_1040	Gonzalez Block, Miguel A; Reyes Morales, Hortensia; Hurtado, Lucero Cahuana; Balandran, Alejandra; Mendez, Edna	2020	Mexico: Health System Review.	Setting
M_1041	Gonzalez-Block, M A	1997	[The decentralization of the Secretaria de Salud de Mexico. The case of local health systems 1989-1994].	Setting
M_1042	Gonzalez-Block, Miguel A	2004	Health policy and systems research agendas in developing countries.	Intervention
M_1043	Gonzalez-Block, Miguel A; Molina-Rodriguez, Juan Francisco; Becerril, Victor; Vargas, Emily; Consejo Directivo del IMSP	2011	[Mesoamerican Public Health Institute: technical support and capacity strengthening arm of the Mesoamerican Public Health System].	Document
M_1044	Gonzalez-Block, Miguel A; Rouvier, Mariel; Becerril, Victor; Sesia, Paola	2011	Mapping of health system functions to strengthen priority programs. The case of maternal health in Mexico.	Setting
M_1045	Gorji, Hasan Abolghasem; Mousavi, Sayyed Masoud Shajari Pour; Shojaei, Ali; Keshavarzi, Anahita; Zare, Hossein	2018	The challenges of strategic purchasing of healthcare services in Iran Health Insurance Organization: a qualitative study.	Document
M_1046	Gostin, Lawrence O	2004	International infectious disease law: revision of the World Health Organization's International Health Regulations.	Intervention
M_1047	Goto, Aya; Vinih, Nguyen Quang; Van Nguyen, Thi Tu; Yokokawa, Hirohide; Yasumura, Seiji; Khue, Nguyen Thy	2010	Epidemiology research training in Vietnam: evaluation at the five year mark.	Setting
M_1048	Gotsadze, George; Zoidze, Akaki; Vasadze, Otar	2005	Reform strategies in Georgia and their impact on health care provision in rural areas: evidence from a household survey.	Setting
M_1049	Gottems, Leila Bernarda Donato; Camilo, Luciano de Paula; Mavrot, Celine; Mollo, Maria de Lourdes Rollemberg	2021	Health systems reforms in Latin America: neoliberal influences and challenges to the Sustainable Development Goals.	Intervention
M_1050	Gottems, Leila Bernarda Donato; Mollo, Maria de Lourdes Rollemberg	2020	Neoliberalism in Latin America: effects on health system reforms.	Intervention
M_1052	Gottlieb, Nora; Weinstein, Tomer; Mink, Jonah; Ghebrezghiabher, Habtom M; Sultan, Zebib; Reichlin, Rachel	2017	Applying a community-based participatory research approach to improve access to healthcare for Eritrean asylum-seekers in Israel: a pilot study.	Outcomes
M_1053	Gouveia, Giselle Campozana; Souza, Wayner Vieira de; Luna, Carlos Feitosa; Szwarcwald, Celia Landmann; Souza Junior, Paulo Roberto Borges de	2011	[Health care user satisfaction in Pernambuco State, Brazil, 2005].	Document
M_1054	Govender, Thiloshini; Coovadia, Hoosen	2014	Eliminating mother to child transmission of HIV-1 and keeping mothers alive: recent progress.	Intervention
M_1057	Gramani, Maria Cristina	2014	Inter-regional performance of the public health system in a high-inequality country.	Setting
M_1058	Granda, Maria Luisa; Jimenez, Wilson Giovanni	2019	The evolution of socioeconomic health inequalities in Ecuador during a public health system reform (2006-2014).	Intervention
M_1059	Gravitt, Patti E; Silver, Michelle I; Hussey, Heather M; Arrossi, Silvina; Huchko, Megan; Jeronimo, Jose; Kapambwe, Sharon; Kumar, Somesh; Meza, Graciela; Nervi, Laura; Paz-Soldan, Valerie A; Woo, Yin Ling	2021	Achieving equity in cervical cancer screening in low- and middle-income countries (LMICs): Strengthening health systems using a systems thinking approach.	Setting
M_1062	Greene, Jessica; Guanais, Frederico	2018	An examination of socioeconomic equity in health experiences in six Latin American and Caribbean countries.	Intervention
M_1063	Grepin, Karen A	2011	Leveraging HIV programs to deliver an integrated package of health services: some words of caution.	Intervention
M_1064	Greve, Jane; Schattan Ruas Pereira Coelho, Vera	2017	Evaluating the impact of contracting out basic health care services in the state of Sao Paulo, Brazil.	Setting
M_1065	Grignon, Jessica S; Ledikwe, Jenny H; Makati, Ditsapelo; Nyangah, Robert; Sento, Baraedi W; Semo, Bazghina-Werq	2014	Maximizing the benefit of health workforce secondment in Botswana: an approach for strengthening health systems in resource-limited settings.	Setting
M_1066	Grodos, Daniel; Tonglet, Rene	2002	[Developing a coherent functional sanitary setting in sub-Saharan African cities: proof of the health district].	Document
M_1068	Gross, Karin; Pfeiffer, Constanze; Obrist, Brigit	2012	"Workhood"-a useful concept for the analysis of health workers' resources? An evaluation from Tanzania.	Intervention
M_1071	Grundy, John; Biggs, Beverley-Ann	2019	The Impact of Conflict on Immunisation Coverage in 16 Countries.	Intervention
M_1072	Grundy, John; Hoban, Elizabeth; Allender, Steve; Annear, Peter	2014	The inter-section of political history and health policy in Asia--the historical foundations for health policy analysis.	Setting
M_1073	Grundy, John; Hoban, Elizabeth; Allender, Steven	2016	Turning Points in Political and Health Policy History: The Case of Cambodia 1975-2014.	Setting
M_1074	Grundy, John; Khut, Qiu Yi; Oum, Sophal; Annear, Peter; Ky, Veng	2009	Health system strengthening in Cambodia-a case study of health policy response to social transition.	Setting
M_1075	Grundy, John; Moodie, Rob	2009	An approach to health system strengthening in the Democratic Peoples Republic of Korea (North Korea).	Setting
M_1077	Gudi, Nachiket; Lakiang, Theophilus; Pattanshetty, Sanjay; Sarbadhikari, Suptendra Nath; John, Oommen	2021	Challenges and prospects in india's digital health journey.	Document
M_1080	Guillou, Michele; Carabantes Carcamo, Jorge	2003	[Cooperation between Chili and France in management training in the Chilean public health sector].	Setting
M_1086	Gurung, Dristy; Upadhyaya, Nawaraj; Magar, Jananee; Giri, Nir Prakash; Hanlon, Charlotte; Jordans, Mark J D	2017	Service user and care giver involvement in mental health system strengthening in Nepal: a qualitative study on barriers and facilitating factors.	Intervention
M_1088	Guwatudde, David; Bwanga, Freddie; Dudley, Lilian; Chola, Lumbwe; Leyna, Germana Henry; Mmbaga, Elia John; Kumwenda, Newton; Protsiv, Myroslava; Atkins, Salla; Zwarenstein, Merrick; Obua, Celestino; Tumwine, James K	2013	Training for health services and systems research in Sub-Saharan Africa--a case study at four East and Southern African universities.	Intervention
M_1089	Gvozdanovic, Darko; Koncar, Miroslav; Kojundzic, Vinko; Jezidzic, Hrvoje	2007	National healthcare information system in Croatian primary care: the foundation for improvement of quality and efficiency in patient care.	Setting
M_1090	Ha, Yoonhee P; Hurt, Lisa S; Tawiah-Agyemang, Charlotte; Kirkwood, Betty R; Edmond, Karen M	2012	Effect of socioeconomic deprivation and health service utilisation on antepartum and intrapartum stillbirth: population cohort study from rural Ghana.	Intervention
M_1091	Habicht, Triin; Reinap, Marge; Kasekamp, Kaija; Sikkut, Riina; Aaben, Laura; van Ginneken, Ewout	2018	Estonia: Health System Review.	Setting
M_1093	Habte, Demissie; Dussault, Gilles; Dovlo, Delanyo	2004	Challenges confronting the health workforce in sub-Saharan Africa.	Intervention
M_1096	Haddad, Slim; Nougtara, Adrien; Fournier, Pierre	2006	Learning from health system reforms: lessons from Burkina Faso.	Outcomes
M_1099	Haenssgen, Marco J; Closser, Svea; Alonge, Olakunle	2021	Impact and effect mechanisms of mass campaigns in resource-constrained health systems: quasi-experimental evidence from polio eradication in Nigeria.	Intervention
M_1100	Hagan, Jose E; Greiner, Ashley; Luvsansharav, Ulzii-Orshikh; Lake, Jason; Lee, Christopher; Pastore, Roberta; Takashima, Yoshihiro; Sarankhuu, Amarzaya; Demberelsuren, Sodbayar; Smith, Rachel; Park, Benjamin; Goodson, James L	2017	Use of a Diagonal Approach to Health System Strengthening and Measles Elimination after a Large Nationwide Outbreak in Mongolia.	Setting
M_1101	Hager, Elnadi; Odetokun, Ismail A; Bolarinwa, Obasanjo; Zainab, Ahmed; Okechukwu, Ochulor; Al-Mustapha, Ahmad I	2020	Knowledge, attitude, and perceptions towards the 2019 Coronavirus Pandemic: A bi-national survey in Africa.	Outcomes
M_1102	Haglund, Michael M; Fuller, Anthony T	2019	Global neurosurgery: innovators, strategies, and the way forward.	Intervention
M_1106	Hakkinen, Unto; Iversen, Tor; Peltola, Mikko; Seppala, Timo T; Malmivaara, Antti; Belicza, Eva; Fattore, Giovanni; Numerato, Dino; Heijink, Richard; Medin, Emma; Rehnberg, Clas	2013	Health care performance comparison using a disease-based approach: the EuroHOPE project.	Setting
M_1107	Haley, Donald Robert; Beg, Sama A	2012	The road to recovery: Egypt's healthcare reform.	Setting
M_1108	Hall, Teresa; Kakuma, Ritsuko; Palmer, Lisa; Martins, Joao; Minas, Harry; Kermode, Michelle	2019	Are people-centred mental health services acceptable and feasible in Timor-Leste? A qualitative study.	Intervention
M_1109	Hall, Teresa; Kakuma, Ritsuko; Palmer, Lisa; Minas, Harry; Martins, Joao; Armstrong, Greg	2020	Service user and family participation in mental health policy making in Timor-Leste: a qualitative study with multiple stakeholders.	Intervention
M_1110	Hall, Teresa; Kakuma, Ritsuko; Palmer, Lisa; Minas, Harry; Martins, Joao; Armstrong, Greg	2019	Intersectoral collaboration for people-centred mental health care in Timor-Leste: a mixed-methods study using qualitative and social network analysis.	Intervention
M_1111	Hall, Teresa; Kakuma, Ritsuko; Palmer, Lisa; Minas, Harry; Martins, Joao; Kermode, Michelle	2019	Social inclusion and exclusion of people with mental illness in Timor-Leste: a qualitative investigation with multiple stakeholders.	Intervention
M_1114	Hanlon, C; Semrau, M; Alem, A; Abayneh, S; Abdulmalik, J; Docrat, S; Evans-Lacko, S; Gureje, O; Jordans, M; Lempp, H; Mugisha, J; Petersen, I; Shidhaye, R; Thornicroft, G	2018	Evaluating capacity-building for mental health system strengthening in low- and middle-income countries for service users and caregivers, service planners and researchers.	Document
M_1118	Hanson, Claudia; Waiswa, Peter; Marchant, Tanya; Marx, Michael; Manzi, Fatuma; Mbaruku, Godfrey; Rowe, Alex; Tomson, Goran; Schellenberg, Joanna; Peterson, Stefan; EQUIP Study Team	2014	Expanded Quality Management Using Information Power (EQUIP): protocol for a quasi-experimental study to improve maternal and newborn health in Tanzania and Uganda.	Document
M_1119	Hanvoravongchai, P; Mounier-Jack, S; Oliveira Cruz, V; Balabanova, D; Biellik, R; Kitaw, Y; Koehlmoos, T; Loureiro, S; Molla, M; Nguyen, H; Ongolo-Zogo, P; Sadykova, U; Sarma, H; Teixeira, M; Uddin, J; Dabbagh, A; Griffiths, U K	2011	Impact of measles elimination activities on immunization services and health systems: findings from six countries.	Intervention
M_1120	Hanvoravongchai, Piya; Warakamin, Busaba; Coker, Richard	2010	Critical interactions between Global Fund-supported programmes and health systems: a case study in Thailand.	Setting
M_1123	Harirchi, Iraj; Hajiaghajani, Mohammad; Sayari, Aliakbar; Dinarvand, Rassoul; Sajadi, Haniye Sadat; Mahdavi, Mahdi; Ahmadnezhad, Elham; Olyaeemanesh, Alireza; Majdzadeh, Reza	2020	How health transformation plan was designed and implemented in the Islamic Republic of Iran?.	Document
M_1127	Harries, Anthony D; Zachariah, Rony; Tayler-Smith, Katie; Schouten, Erik J; Chimbwandira, Frank; Van Damme, Wim; El-Sadr, Wafaa M	2010	Keeping health facilities safe: one way of strengthening the interaction between disease-specific programmes and health systems.	Document
M_1131	Hasan, Md Mehedi; Magalhaes, Ricardo J Soares; Ahmed, Saifuddin; Ahmed, Sayem; Biswas, Tuhin; Fatima, Yaqoot; Islam, Md Saimul; Hossain, Md Shahadut; Mamun, Abdullah A	2020	Meeting the Global Target in Reproductive, Maternal, Newborn, and Child Health Care Services in Low- and Middle-Income Countries.	Outcomes
M_1133	Hasan, Shaikh Mehdi; Borces, Kyle Gantuangco; Bhattacharyya, Dipika Shankar; Ahmed, Shakil; Ali, Azam; Adams, Alayne	2020	Healthcare Systems Strengthening in Smaller Cities in Bangladesh: Geospatial Insights From the Municipality of Dinajpur.	Intervention
M_1138	Hategeka, Celestin; Shoveller, Jean; Tuyisenge, Lisine; Kenyon, Cynthia; Cechetto, David F; Lynd, Larry D	2017	Pediatric emergency care capacity in a low-resource setting: An assessment of district hospitals in Rwanda.	Outcomes
M_1144	Healy, Judith Mary; Tang, Shenglan; Patcharanarumol, Walaiporn; Annear, Peter Leslie	2018	A framework for comparative analysis of health systems: experiences from the Asia Pacific Observatory on Health Systems and Policies.	Document
M_1146	Heerdegen, Anne Christine Stender; Aikins, Moses; Amon, Samuel; Agyemang, Samuel Agyei; Wyss, Kaspar	2020	Managerial capacity among district health managers and its association with district performance: A comparative descriptive study of six districts in the Eastern Region of Ghana.	Intervention
M_1149	Helms, C M; Damiano, P C	1995	Health care system reform and public health. Protecting the safety net.	Document
M_1155	Hernandez, Alison R; Hurtig, Anna-Karin; Dahlblom, Kjerstin; San Sebastian, Miguel	2015	Integrating views on support for mid-level health worker performance: a concept mapping study with regional health system actors in rural Guatemala.	Setting
M_1157	Hernandez, Mario	2002	[Health reform, equity and the right to health in Colombia].	Document
M_1158	Hernandez-Pena, P; Poullier, J P; Van Mosseveld, C J M; Van de Maele, N; Cherilova, V; Indikadahena, C; Lie, G; Tan-Torres, T; Evans, David B	2013	Health worker remuneration in WHO Member States.	Intervention
M_1159	Herrera, Tania	2014	Challenges facing the finance reform of the health system in Chile.	Setting
M_1160	Herrera, Tania; Sanchez, Sergio	2014	[The absence of stewardship in the Chilean health authority after the 2004 health reform].	Document
M_1161	Herrick, Clare	2017	The strategic geographies of global health partnerships.	Setting
M_1162	Herrick, Clare; Brooks, Andrew	2018	The Binds of Global Health Partnership: Working out Working Together in Sierra Leone.	Document
M_1163	Heywood, Peter; Choi, Yoonjoung	2010	Health system performance at the district level in Indonesia after decentralization.	Intervention
M_1166	Hinderaker, S G; Rusen, I D; Chiang, C-Y; Yan, L; Heldal, E; Enarson, D A	2011	The FIDELIS initiative: innovative strategies for increased case finding.	Intervention
M_1169	Hirose, Atsumi; Hall, Sarah; Memon, Zahid; Hussein, Julia	2015	Bridging evidence, policy, and practice to strengthen health systems for improved maternal and newborn health in Pakistan.	Intervention
M_1171	Hoang, Bui Hai; Mai, Thi Hue; Dinh, Thai Son; Nguyen, Thanh; Dang, Trung Anh; Le, Van Cuong; Luong, Quoc Chinh; Nakahara, Shinji	2021	Unmet Need for Emergency Medical Services in Hanoi, Vietnam.	Setting
M_1176	Holmes, Bev J; Noel, Kevin	2015	Time to shift from systems thinking-talking to systems thinking-action: Comment on "Constraints to applying systems thinking concepts in health systems: A regional perspective from surveying stakeholders in Eastern Mediterranean countries".	Document
M_1177	Holovanova, Iryna A; Krasnova, Oksana I; Tanianskaia, Svetlana M; Kolenko, Irina A; Rumyantseva, Mariya O; Lyakhova, Natalia A; Krasnov, Oleh H	2021	FEATURES OF THE ORGANIZATION AND PROVISION OF EMERGENCY MEDICAL CARE IN POLTAVA REGION.	Outcomes
M_1178	Holst, Christine; Sukums, Felix; Ngowi, Bernard; Diep, Lien My; Kebede, Tewodros Aragie; Noll, Josef; Winkler, Andrea Sylvia	2021	Digital Health Intervention to Increase Health Knowledge Related to Diseases of High Public Health Concern in Iringa, Tanzania: Protocol for a Mixed Methods Study.	Document
M_1179	Homaie Rad, Enayatollah; Yazdi-Feyzabad, Vahid; Yousefzadeh-Chabok, Shahrokh; Afkar, Abolhasan; Naghibzadeh, Ahmad	2017	Pros and cons of the health transformation program in Iran: evidence from financial outcomes at the household level.	Intervention
M_1180	Hompashe, Dumisani MacDonald; Gerdtham, Ulf-G; Christian, Carmen S; Smith, Anja; Burger, Ronelle	2021	The nurse did not even greet me': how informed versus non-informed patients evaluate health systems responsiveness in South Africa.	Intervention
M_1183	Hone, Thomas; Gurol-Urganci, Ipek; Millett, Christopher; Basara, Berrak; Akdag, Recep; Atun, Rifat	2017	Effect of primary health care reforms in Turkey on health service utilization and user satisfaction.	Setting
M_1184	Hone, Thomas; Rasella, Davide; Barreto, Mauricio; Atun, Rifat; Majeed, Azeem; Millett, Christopher	2017	Large Reductions In Amenable Mortality Associated With Brazil's Primary Care Expansion And Strong Health Governance.	Setting
M_1189	Hopkins, Adrian	2012	Beyond providing drugs: the Mectizan R donation stimulates new strategies in service delivery and in strengthening health systems.	Setting
M_1190	Hopkins, Sandra; Irava, Wayne; Kei, Tin Yiu	2010	Comparisons of health expenditure in 3 Pacific Island Countries using National Health Accounts.	Intervention
M_1191	Horodnic, Adrian V; Williams, Colin C; Druga, Razvan Ionut; Incaltarau, Cristian	2021	Informal Payments by Patients in Central and Eastern Europe during the COVID-19 Pandemic: An Institutional Perspective.	Intervention
M_1193	Hort, Krishna; Jayasuriya, Rohan; Dayal, Prarthna	2017	The link between UHC reforms and health system governance: lessons from Asia.	Setting
M_1199	Hosseinpoor, Ahmad Reza; Van Doorslaer, Eddy; Speybroeck, Niko; Naghavi, Mohsen; Mohammad, Kazem; Majdzadeh, Reza; Delavar, Bahram; Jamshidi, Hamidreza; Vega, Jeanette	2006	Decomposing socioeconomic inequality in infant mortality in Iran.	Intervention
M_1200	Hosseinpoor, Ahmad-Reza; Naghavi, Mohsen; Alavian, Seyed Moayed; Speybroeck, Niko; Jamshidi, Hamidreza; Vega, Jeanette	2007	Determinants of seeking needed outpatient care in Iran: results from a national health services utilization survey.	Outcomes
M_1201	Hosseinzadegan, Fariba; Jasemi, Madineh; Habibzadeh, Hosein	2021	Factors Affecting Nurses' Impact on Social Justice in the Health System.	Setting
M_1204	Hotchkiss, David R; Eisele, Thomas P; Djibuti, Mamuka; Silvestre, Eva A; Rukhadze, Natia	2006	Health system barriers to strengthening vaccine-preventable disease surveillance and response in the context of decentralization: evidence from Georgia.	Setting
M_1209	Hrynick, Tabitha A; Ripoll Lorenzo, Santiago; Carter, Simone E	2021	COVID-19 response: mitigating negative impacts on other areas of health.	Intervention
M_1210	Hsia, Renee; Razzak, Junaid; Tsai, Alexander C; Hirshon, Jon Mark	2010	Placing emergency care on the global agenda.	Setting
M_1211	Hsu, Justine; Majdzadeh, Reza; Mills, Anne; Hanson, Kara	2021	A dominance approach to analyze the incidence of catastrophic health expenditures in Iran.	Setting
M_1212	Htun, Zarni; Zhao, Yingxi; Gilbert, Hannah; Lu, Chunling	2021	Role of the Global Fund in national HIV/AIDS response in Myanmar: a qualitative study.	Outcomes
M_1220	Hugo, F N; Kassebaum, N J; Marcenes, W; Bernabe, E	2021	Role of Dentistry in Global Health: Challenges and Research Priorities.	Intervention
M_1223	Huntington, Dale; Banzon, Eduardo; Recidoro, Zenaida Dy	2012	A systems approach to improving maternal health in the Philippines.	Intervention
M_1225	Hussain, Abid; Sial, Muhammad Safdar; Usman, Sardar Muhammad; Hwang, Jinsoo; Jiang, Yushi; Shafiq, Awaisra	2019	What Factors Affect Patient Satisfaction in Public Sector Hospitals: Evidence from an Emerging Economy.	Intervention
M_1226	Hussein, Julia; Mavalankar, Dileep V; Sharma, Sheetal; D'Ambruoso, Lucia	2011	A review of health system infection control measures in developing countries: what can be learned to reduce maternal mortality.	Outcomes
M_1228	Hussein, Mohammed; Jira, Challi; Girma, Belaineh	2011	Assessment of Effective Coverage of HIV Prevention of Pregnant Mother to Child Transimission Services in Jimma Zone, South West Ethiopia.	Intervention
M_1230	Hyder, Adnan A; Rattani, Abbas; Krubiner, Carleigh; Bachani, Abdulgafoor M; Tran, Nhan T	2014	Ethical review of health systems research in low- and middle-income countries: a conceptual exploration.	Intervention
M_1231	Ibe, Ogochukwu; Honda, Ayako; Etiaba, Enyi; Ezumah, Nkoli; Hanson, Kara; Onwujekwe, Obinna	2017	Do beneficiaries' views matter in healthcare purchasing decisions? Experiences from the Nigerian tax-funded health system and the formal sector social health insurance program of the National Health Insurance Scheme.	Outcomes
M_1232	Ibeneme, Sunny; Ukor, Nkiruka; Ongom, Moses; Dasa, Timothy; Muneene, Derrick; Okeibunor, Joseph	2020	Strengthening capacities among digital health leaders for the development and implementation of national digital health programs in Nigeria.	Intervention
M_1233	Ibrahim, Elhakim A; Adedini, Sunday A; OOyedokun, Amos O; Akinyemi, Akanni I; Titilayo, Ayotunde	2019	Child's Risk Attributes at Birth and Infant Mortality Disparities in Nigeria.	Intervention
M_1235	Ibrahim, Mustapha D; Daneshvar, Sahand	2018	Efficiency Analysis of Healthcare System in Lebanon Using Modified Data Envelopment Analysis.	Intervention
M_1236	Ibraimova, Ainura; Akkazieva, Baktygul; Ibraimov, Aibek; Manzhieva, Elina; Rechel, Bernd	2011	Kyrgyzstan: Health system review.	Setting
M_1242	Infante, A; de la Mata, I; Lopez-Acuna, D	2000	[Reform of health systems in Latin America and the Caribbean: situation and trends].	Document
M_1245	Ir, Por; Korachais, Catherine; Chheng, Kannarath; Horemans, Dirk; Van Damme, Wim; Meessen, Bruno	2015	Boosting facility deliveries with results-based financing: a mixed-methods evaluation of the government midwifery incentive scheme in Cambodia.	Setting
M_1247	Ireland, Megan; Paul, Elisabeth; Dujardin, Bruno	2011	Can performance-based financing be used to reform health systems in developing countries?.	Document
M_1248	Irfan, Furqan B; Irfan, Bismah B; Spiegel, David A	2012	Barriers to accessing surgical care in Pakistan: healthcare barrier model and quantitative systematic review.	Setting
M_1249	Iriart, C; Merhy, E E; Waitzkin, H	2001	Managed care in Latin America: the new common sense in health policy reform.	Setting
M_1250	Iriart, Celia; Waitzkin, Howard	2006	Argentina: no lesson learned.	Setting
M_1251	Irimu, Grace; Ogero, Morris; Mbevi, George; Kariuki, Celia; Gathara, David; Akech, Samuel; Barasa, Edwine; Tsofa, Benjamin; English, Mike	2018	Tackling health professionals' strikes: an essential part of health system strengthening in Kenya.	Document
M_1254	Islam, Mohammad Mainul; Sultan, Shafayat; Hossain, Mohammad Bellal	2021	The impact of COVID-19 on health of the older persons in Bangladesh.	Outcomes
M_1264	Izugbara, Chimaraoke O; Kabiru, Caroline W; Amendah, Djesika; Dimbuene, Zacharie Tsala; Donfouet, Hermann Pythagore Pierre; Atake, Esso-Hanam; Ingabire, Marie-Gloriose; Maluka, Stephen; Mumah, Joyce N; Mwau, Matilu; Ndinya, Mollyne; Ngure, Kenneth; Sidze, Estelle M; Sossa, Charles; Soura, Abdramane; Ezeh, Alex C	2017	"It takes more than a fellowship program": reflections on capacity strengthening for health systems research in sub-Saharan Africa.	Document
M_1265	Jack, Helen E; Merritt, Christopher; Medhin, Girmay; Musesengwa, Rosemary; Mafuta, Chitsanzo; Gibson, Lorna J; Hanlon, Charlotte; Sorsdahl, Katherine; Chibanda, Dixon; Abas, Melanie	2020	Developing sustainable capacity-building in mental health research: implementation outcomes of training of trainers in systematic reviewing.	Setting
M_1267	Jacobs, Eelco; Baez Camargo, Claudia	2020	Local health governance in Tajikistan: accountability and power relations at the district level.	Intervention
M_1269	Jadidfard, Mohammad-Pooyan; Yazdani, Shahram	2020	Commentary: Necessity of Blending Dental Education Into the Mainstream of Medical Education as a Specialty Area: Advocating for a Reform Idea Aiming to Promote the Health System Performance in Iran.	Document
M_1271	Jafari, Mehdi; Habibirad, Amin; Pourtaleb, Arefeh; Salarianzadeh, Mohammad Hossein	2018	Health system organizational reform in governing Iranian public hospitals: A content analysis to comprehend the barriers in Board of Trustees' hospitals.	Setting
M_1272	Jagnoor, Jagnoor; Bekker, Sheree; Chamania, Shobha; Potokar, Tom; Ivers, Rebecca	2018	Identifying priority policy issues and health system research questions associated with recovery outcomes for burns survivors in India: a qualitative inquiry.	Outcomes
M_1273	Jahanmehr, Nader; Rashidian, Arash; Khosravi, Ardeshir; Farzadfar, Farshad; Shariati, Mohammad; Majdzadeh, Reza; Akbari Sari, Ali; Mesdaghinia, Alireza	2015	A conceptual framework for evaluation of public health and primary care system performance in iran.	Outcomes
M_1274	Jakovljevic, Mihajlo; Vukovic, Mira; Chen, Chia-Ching; Antunovic, Mirjana; Dragojevic-Simic, Viktorija; Velickovic-Radovanovic, Radmila; Djendji, Mladenovic Siladji; Jankovic, Nikola; Rankovic, Ana; Kovacevic, Aleksandra; Antunovic, Marko; Milovanovic, Olivera; Markovic, Veroljub; Dasari, Babu N S; Yamada, Tetsuji	2016	Do Health Reforms Impact Cost Consciousness of Health Care Professionals? Results from a Nation-Wide Survey in the Balkans.	Setting
M_1275	Jalali, Faride Sadat; Bikineh, Parisa; Delavari, Sajad	2021	Strategies for reducing out of pocket payments in the health system: a scoping review.	Document
M_1279	James, Chris D; Hanson, Kara; McPake, Barbara; Balabanova, Dina; Gwatkin, Davidson; Hopwood, Ian; Kirunga, Christina; Knippenberg, Rudolph; Meessen, Bruno; Morris, Saul S; Preker, Alexander; Souteyrand, Yves; Tibouti, Abdelmajid; Villeneuve, Pascal; Xu, Ke	2006	To retain or remove user fees?: reflections on the current debate in low- and middle-income countries.	Document
M_1282	Jamison, Dean T.	2006	Investing in Health.	Document
M_1283	Janbazi, Shahriar; Bahadorimonfared, Ayad; Rezaei-Tavirani, Mostafa; Maher, Ali; Zonoobi, Mojtaba; Vazifehshenas, Naser; Hanani, Khatereh	2020	Implementation of the Health System Reform Plan in Hospital Emergencies of Iran: A Qualitative Study.	Intervention
M_1284	Jankovic, Janko; Simic, Snezana; Marinkovic, Jelena	2010	Inequalities that hurt: demographic, socio-economic and health status inequalities in the utilization of health services in Serbia.	Intervention
M_1288	Javadi, D; Feldhaus, I; Mancuso, A; Ghaffar, A	2017	Applying systems thinking to task shifting for mental health using lay providers: a review of the evidence.	Outcomes
M_1290	Javadi, Marzieh; Karimi, Saeed; Raiesi, Ahmadreza; Yaghoubi, Maryam; Kaveh, Keyvan	2011	Comparison of patients' and nurses' viewpoints about responsiveness among a sample from public and private hospitals of Isfahan.	Intervention
M_1293	Jedrzejczyk, Tadeusz; Zarzeczna-Baran, Marzena; Popowski, Piotr	2002	[Evaluation of the quality of primary health care in Sopot after privatization].	Setting
M_1295	Jenniskens, Francoise; Tiendrebeogo, Georges; Coolen, Anne; Blok, Lucie; Kouanda, Seni; Sataru, Fuseini; Ralisimalala, Andriamampianina; Mwapasa, Victor; Kiyombo, Mbela; Plummer, David	2012	How countries cope with competing demands and expectations: perspectives of different stakeholders on priority setting and resource allocation for health in the era of HIV and AIDS.	Participants
M_1298	Jha, Prabhat; Mills, Anne; Hanson, Kara; Kumaranayake, Lilani; Conteh, Lesong; Kurowski, Christoph; Nguyen, Son Nam; Cruz, Valeria Oliveira; Ranson, Kent; Vaz, Lara M E; Yu, Shengchao; Morton, Oliver; Sachs, Jeffrey D	2002	Improving the health of the global poor.	Setting
M_1302	Jimenez de la Jara, Jorge	2004	[Changes in the environment of medical practice].	Setting
M_1303	Jimenez Navas, H; Cova Rey, R; Arango, A	1978	[Community laboratories as tools of scientific research on health society in Venezuela].	Setting
M_1304	Jimenez, Juan Pablo	2004	[Comfort and satisfaction of physicians with their medical practice in a reforming health system].	Document
M_1305	Jithitikulchai, Theepakorn; Feldhaus, Isabelle; Bauhoff, Sebastian; Nagpal, Somil	2021	Health equity funds as the pathway to universal coverage in Cambodia: care seeking and financial risk protection.	Setting
M_1306	Joarder, Taufique; Chaudhury, Tahrim Z; Mannan, Ishtiaq	2019	Universal Health Coverage in Bangladesh: Activities, Challenges, and Suggestions.	Outcomes
M_1310	Johansson, Emily White	2016	Beyond 'test and treat' - malaria diagnosis for improved pediatric fever management in sub-Saharan Africa.	Outcomes
M_1314	Jones, Abigail; Howard, Natasha; Legido-Quigley, Helena	2015	Feasibility of health systems strengthening in South Sudan: a qualitative study of international practitioner perspectives.	Outcomes
M_1316	Joniakova, Zuzana; Jankelova, Nadezda; Blstakova, Jana; Nemethova, Ildiko	2021	Cognitive Diversity as the Quality of Leadership in Crisis: Team Performance in Health Service during the COVID-19 Pandemic.	Setting
M_1317	Jooma, Rashid; Jalal, Sabeena	2012	Designing the first ever health insurance for the poor in Pakistan--a pilot project.	Document
M_1321	Juan Lopez, Mercedes; Martinez Valle, Adolfo; Aguilera, Nelly	2015	Reforming the Mexican Health System to Achieve Effective Health Care Coverage.	Setting
M_1328	Kaboru, Berthollet Bwira	2012	Uncovering the potential of private providers' involvement in health to strengthen comprehensive health systems: a discussion paper.	Outcomes
M_1335	Kagujje, Mary; Chilukutu, Lophina; Somwe, Paul; Mutale, Jacob; Chiyenu, Kanema; Lumpa, Mwansa; Mwanza, Winfrida; Muyoyeta, Monde	2020	Active TB case finding in a high burden setting; comparison of community and facility-based strategies in Lusaka, Zambia.	Intervention
M_1336	Kairu, Angela; Orangi, Stacey; Mbuthia, Boniface; Ondera, Joanne; Ravishankar, Nirmala; Barasa, Edwine	2021	Examining health facility financing in Kenya in the context of devolution.	Intervention
M_1338	Kalediene, Ramune; Nadisauskiene, Ruta	2002	Women's health, changes and challenges in health policy development in Lithuania.	Setting
M_1339	Kalisya, Luc Malemo; Bake, Jacques Fadhili; Bigabwa, Richard; Rothstein, David H; Cairo, Sarah B	2018	Operations for Suspected Neoplasms in a Resource-Limited Setting: Experience and Challenges in the Eastern Democratic of Congo.	Intervention
M_1340	Kalk, Andreas; Groos, Natalie; Karasi, Jean-Claude; Girrbach, Elisabeth	2010	Health systems strengthening through insurance subsidies: the GFATM experience in Rwanda.	Document
M_1342	Kalroozi, Fatemeh; Mohammadi, Nooredin; Farahani, Mansoureh Ashghali; Aski, Behzad Haghighi; Anari, Ali Manafi	2020	A critical analysis of Iran health system reform plan.	Intervention
M_1344	Kaminskas, Raimundas; Peicius, Eimantas	2007	The development of medical sociology in the post-Soviet society: the case of Lithuania.	Setting
M_1348	Kanchanachitra, Churnrurtai; Lindelow, Magnus; Johnston, Timothy; Hanvoravongchai, Piya; Lorenzo, Fely Marilyn; Huong, Nguyen Lan; Wilopo, Siswanto Agus; dela Rosa, Jennifer Frances	2011	Human resources for health in southeast Asia: shortages, distributional challenges, and international trade in health services.	Setting
M_1351	Kane, Sumit; Jiang, Hong; Tian, Yuan; Mukhopadhyay, Maitrayee; Qian, Xu	2021	Making effective referrals happen: a theory-informed policy analysis.	Setting
M_1352	Kang, Sunjoo; Ho, Trang Thi Thuy; Lee, Nam-Ju	2020	Comparative Studies on Patient Safety Culture to Strengthen Health Systems Among Southeast Asian Countries.	Setting
M_1353	Kannappan, Suvetha; Gupta, Mansi	2021	A Toolkit for Strengthening Health Care Policies and Infrastructure of Industries in Developing Countries.	Document
M_1354	Kapadia-Kundu, Nandita; Sullivan, Tara M; Safi, Basil; Trivedi, Geetali; Velu, Sanjanthi	2012	Understanding health information needs and gaps in the health care system in Uttar Pradesh, India.	Outcomes
M_1358	Kapiriri, Lydia; Martin, Douglas K	2010	Successful priority setting in low and middle income countries: a framework for evaluation.	Outcomes
M_1360	Kaplan, Warren A; Ashigbie, Paul G; Brooks, Mohamad I; Wirtz, Veronika J	2017	Comparison of medicines management strategies in insurance schemes in middle-income countries: four case studies.	Setting
M_1361	Kapologwe, Ntuli A; Kalolo, Albino; Kibusi, Stephen M; Chaula, Zainab; Nswilla, Anna; Teuscher, Thomas; Aung, Kyaw; Borghi, Josephine	2019	Understanding the implementation of Direct Health Facility Financing and its effect on health system performance in Tanzania: a non-controlled before and after mixed method study protocol.	Document
M_1362	Kapologwe, Ntuli A; Kibusi, Stephen M; Borghi, Josephine; Gwajima, Dorothy O; Kalolo, Albino	2020	Assessing health system responsiveness in primary health care facilities in Tanzania.	Outcomes
M_1364	Karam, Elie; El Chammay, Rabih; Richa, Sami; Naja, Wadih; Fayyad, John; Ammar, Walid	2016	Lebanon: mental health system reform and the Syrian crisis.	Setting
M_1366	Karasiewicz, Monika; Chawlowska, Ewelina M; Lipiak, Agnieszka; Staszewski, Rafal	2020	A Polish Pilot Programme of Coordinated Care: A Herald of Change or a Missed Opportunity? A Critical Debate.	Setting
M_1368	Karema, Corine; Wen, Shawn; Sidibe, Abigail; Smith, Jennifer L; Gosling, Roly; Hakizimana, Emmanuel; Tanner, Marcel; Noor, Abdisalan M; Tatarsky, Allison	2020	History of malaria control in Rwanda: implications for future elimination in Rwanda and other malaria-endemic countries.	Outcomes
M_1373	Kassai, Ryuki; van Weel, Chris; Flegg, Karen; Tong, Seng Fah; Han, Tin Myo; Noknoy, Sairat; Dashtseren, Myagmartseren; Le An, Pham; Ng, Chirk Jenn; Khoo, Ee Ming; Noh, Kamaliah Mohd; Lee, Meng-Chih; Howe, Amanda; Goodyear-Smith, Felicity	2020	Priorities for primary health care policy implementation: recommendations from the combined experience of six countries in the Asia-Pacific.	Setting
M_1382	Kawonga, Mary; Blaauw, Duane; Fonn, Sharon	2012	Aligning vertical interventions to health systems: a case study of the HIV monitoring and evaluation system in South Africa.	Intervention
M_1384	Kawonga, Mary; Fonn, Sharon; Blaauw, Duane	2013	Administrative integration of vertical HIV monitoring and evaluation into health systems: a case study from South Africa.	Intervention
M_1388	Kc, A; Bhandari, A; Pradhan, Y V; Kc, N P; Upreti, S R; Thapa, K; Sharma, G; Upreti, S; Aryal, D R; Dhakwa, J R; Pun, A	2011	State of maternal, newborn and child health programmes in Nepal: what may a continuum of care model mean for more effective and efficient service delivery?.	Setting
M_1392	Kelley, Ed	2007	Health, spending and the effort to improve quality in OECD countries: a review of the data.	Setting
M_1394	Kendall, Tamil; Barnighausen, Till; Fawzi, Wafaie W; Langer, Ana	2014	Towards comprehensive women's healthcare in sub-Saharan Africa: addressing intersections between HIV, reproductive and maternal health.	Intervention
M_1396	Kerber, Kate J; de Graft-Johnson, Joseph E; Bhutta, Zulfiqar A; Okong, Pius; Starrs, Ann; Lawn, Joy E	2007	Continuum of care for maternal, newborn, and child health: from slogan to service delivery.	Document
M_1398	Kerouedan, D	2010	[The Global Fund to fight HIV/AIDS, TB and Malaria 5-y: evaluation policy issues].	Document
M_1401	Keugoung, B; Buve, A; Nolna, D; Macq, J; Meli, J; Criel, B	2013	[Thirty years of tuberculosis control in Cameroon: alternating "vertical" and "horizontal" health care delivery systems].	Intervention
M_1404	Keugoung, Basile; Macq, Jean; Buve, Anne; Meli, Jean; Criel, Bart	2013	The interface between the national tuberculosis control programme and district hospitals in Cameroon: missed opportunities for strengthening the local health system -a multiple case study.	Intervention
M_1407	Keynejad, Roxanne; Semrau, Maya; Toynbee, Mark; Evans-Lacko, Sara; Lund, Crick; Gureje, Oye; Ndyanabangi, Sheila; Courtin, Emilie; Abdulmalik, Jibril O; Alem, Atalay; Fekadu, Abebaw; Thornicroft, Graham; Hanlon, Charlotte	2016	Building the capacity of policy-makers and planners to strengthen mental health systems in low- and middle-income countries: a systematic review.	Outcomes
M_1408	Khalife, Jade; Ammar, Walid; Emmelin, Maria; El-Jardali, Fadi; Ekman, Bjorn	2020	Hospital performance and payment: impact of integrating pay-for-performance on healthcare effectiveness in Lebanon.	Setting
M_1410	Khammarnia, Mohammad; Setoodehzadeh, Fatemeh; Ansari-Moghaddam, Alireza; Barfar, Eshagh; Zanganeh Baygi, Mehdi; Peyvand, Mostafa	2020	Household financial contribution to the health system after Iran's Health Transformation Plan.	Outcomes
M_1411	Khan, A A; Khan, N U; Bile, K M; Awan, H	2010	Creating synergies for health systems strengthening through partnerships in Pakistan--a case study of the national eye health programme.	Outcomes
M_1413	Khan, M M H; Grubner, Oliver; Kramer, Alexander	2012	Frequently used healthcare services in urban slums of Dhaka and adjacent rural areas and their determinants.	Intervention
M_1417	Khan, Muhammad Abdul Hannan; Cruz, Valeria de Oliveira; Azad, Abul Kalam	2019	Bangladesh's digital health journey: reflections on a decade of quiet revolution.	Document
M_1418	Khan, Wasiq Mehmood; Smith, Helen; Qadeer, Ejaz; Hassounah, Sondus	2016	Knowledge and perceptions of national and provincial tuberculosis control programme managers in Pakistan about the WHO Stop TB strategy: a qualitative study.	Outcomes
M_1419	Khanna, Rajesh; Hota, Prasanna; Lahariya, Chandrakant	2010	Health research strengthening and operational research needs for improving child survival in India.	Setting
M_1422	Khodayari-Zarnaq, Rahim; Mosaddeghrad, Ali Mohammad; Nadrian, Haidar; Kabiri, Neda; Ravaghi, Hamid	2019	Comprehensive analysis of the HIV/AIDS policy-making process in Iran.	Intervention
M_1424	Kibachio, Joseph; Mwenda, Valerian; Ombiro, Oren; Kamano, Jamima H; Perez-Guzman, Pablo N; Mutai, Kennedy K; Guessous, Idris; Beran, David; Kasaie, Paratsu; Weir, Brian; Beecroft, Blythe; Kilonzo, Nduku; Kupfer, Linda; Smit, Mikaela	2020	Recommendations for the use of mathematical modelling to support decision-making on integration of non-communicable diseases into HIV care.	Document
M_1427	Kienzler, Hanna	2019	Mental Health System Reform in Contexts of Humanitarian Emergencies: Toward a Theory of "Practice-Based Evidence".	Intervention
M_1429	Kigume, Ramadhani; Maluka, Stephen	2018	Health sector decentralisation in Tanzania: How do institutional capacities influence use of decision space?.	Intervention
M_1433	Kim, Christine; Saeed, Khwaja Mir Ahad; Salehi, Ahmad Shah; Zeng, Wu	2016	An equity analysis of utilization of health services in Afghanistan using a national household survey.	Intervention
M_1434	Kim, Hani; Marks, Florian; Novakovic, Uros; Hotez, Peter J; Black, Robert E	2016	Multistakeholder partnerships with the Democratic Peoples' Republic of Korea to improve childhood immunisation: A perspective from global health equity and political determinants of health equity.	Setting
M_1437	Kimani, Rachel Wangari; Maina, Rose; Shumba, Constance; Shaibu, Sheila	2020	Maternal and newborn care during the COVID-19 pandemic in Kenya: re-contextualising the community midwifery model.	Document
M_1439	Kingsley, Jennifer Prince; Vijay, Paul Kingsley; Kumaresan, Jacob; Sathiakumar, Nalini	2021	The Changing Aspects of Motherhood in Face of the COVID-19 Pandemic in Low- and Middle-Income Countries.	Document
M_1441	Kintu, Alexander; Sando, David; Okello, Samson; Mutungi, Gerald; Guwatudde, David; Menzies, Nicolas A; Danaei, Goodarz; Verguet, Stephane	2020	Integrating care for non-communicable diseases into routine HIV services: key considerations for policy design in sub-Saharan Africa.	Document
M_1450	Knaul, Felicia Marie; Bhadelia, Afsan; Atun, Rifat; Frenk, Julio	2015	Achieving Effective Universal Health Coverage And Diagonal Approaches To Care For Chronic Illnesses.	Setting
M_1451	Knaul, Felicia Marie; Gonzalez-Pier, Eduardo; Gomez-Dantes, Octavio; Garcia-Junco, David; Arreola-Ornelas, Hector; Barraza-Llorens, Mariana; Sandoval, Rosa; Caballero, Francisco; Hernandez-Avila, Mauricio; Juan, Mercedes; Kershenobich, David; Nigenda, Gustavo; Ruelas, Enrique; Sepulveda, Jaime; Tapia, Roberto; Soberon, Guillermo; Chertorivski, Salomon; Frenk, Julio	2012	The quest for universal health coverage: achieving social protection for all in Mexico.	Setting
M_1452	Knaul, Felicia Marie; Touchton, Michael; Arreola-Ornelas, Hector; Atun, Rifat; Anyosa, Renzo Jc Calderon; Frenk, Julio; Martinez-Valle, Adolfo; McDonald, Tim; Porteny, Thalia; Sanchez-Talanquer, Mariano; Victora, Cesar	2021	Punt Politics as Failure of Health System Stewardship: Evidence from the COVID-19 Pandemic Response in Brazil and Mexico.	Setting
M_1454	Koblinsky, Marjorie; Moyer, Cheryl A; Calvert, Clara; Campbell, James; Campbell, Oona M R; Feigl, Andrea B; Graham, Wendy J; Hatt, Laurel; Hodgins, Steve; Matthews, Zoe; McDougall, Lori; Moran, Allisyn C; Nandakumar, Allyala K; Langer, Ana	2016	Quality maternity care for every woman, everywhere: a call to action.	Setting
M_1456	Kohler, Stefan; Asadov, Damin Abdurakhimovich; Brunder, Andreas; Healy, Sean; Khamraev, Atadjan Karimovich; Sergeeva, Natalia; Tinnemann, Peter	2016	Health system support and health system strengthening: two key facilitators to the implementation of ambulatory tuberculosis treatment in Uzbekistan.	Intervention
M_1457	Kok, Maryse C; Broerse, Jacqueline E W; Theobald, Sally; Ormel, Hermen; Dieleman, Marjolein; Taegtmeyer, Miriam	2017	Performance of community health workers: situating their intermediary position within complex adaptive health systems.	Setting
M_1458	Kok, Maryse C; Dieleman, Marjolein; Taegtmeyer, Miriam; Broerse, Jacqueline E W; Kane, Sumit S; Ormel, Hermen; Tijm, Mandy M; de Koning, Korrie A M	2015	Which intervention design factors influence performance of community health workers in low- and middle-income countries? A systematic review.	Setting
M_1459	Kola, Lola; Kohrt, Brandon A; Hanlon, Charlotte; Naslund, John A; Sikander, Siham; Balaji, Madhumitha; Benjet, Corina; Cheung, Eliza Yee Lai; Eaton, Julian; Gonsalves, Pattie; Hailemariam, Maji; Luitel, Nagendra P; Machado, Daiane B; Misganaw, Eleni; Omigbodun, Olayinka; Roberts, Tessa; Salisbury, Tatiana Taylor; Shidhaye, Rahul; Sunkel, Charlene; Ugo, Victor; van Rensburg, Andre Janse; Gureje, O…	2021	COVID-19 mental health impact and responses in low-income and middle-income countries: reimagining global mental health.	Setting
M_1461	Kolie, Delphin; Delamou, Alexandre; van de Pas, Remco; Dioubate, Nafissatou; Bouedouno, Patrice; Beavogui, Abdoul Habib; Kaba, Abdoulaye; Diallo, Abdoulaye Misside; Put, Willem Van De; Van Damme, Wim	2019	Never let a crisis go to waste': post-Ebola agenda-setting for health system strengthening in Guinea.	Intervention
M_1464	Koon, Adam D; Windmeyer, Lauren; Bigdeli, Maryam; Charles, Jodi; El Jardali, Fadi; Uneke, Jesse; Bennett, Sara	2020	A scoping review of the uses and institutionalisation of knowledge for health policy in low- and middle-income countries.	Setting
M_1467	Koppel, Agris; Meiesaar, Kersti; Valtonen, Hannu; Metsa, Andrus; Lember, Margus	2003	Evaluation of primary health care reform in Estonia.	Setting
M_1470	Korop, Oleg A; Lenskykh, Sergiy V	2018	[Theoretical grounds of a structural and functional model for quality assurance of radiation diagnostics under conditions of development of the modern health care system in Ukraine].	Setting
M_1474	Kounnavong, Sengchanh; Gopinath, Deyer; Hongvanthong, Bouasy; Khamkong, Chanthalone; Sichanthongthip, Odai	2017	Malaria elimination in Lao PDR: the challenges associated with population mobility.	Setting
M_1478	Kowalska-Bobko, Iwona; Galazka-Sobotka, Malgorzata; Fraczkiewicz-Wronka, Aldona; Badora-Musial, Katarzyna; Buchelt, Beata	2020	[Skill mix in medical and about medical professions].	Document
M_1479	Kpobi, Lily; Swartz, Leslie	2019	Indigenous and faith healing in Ghana: A brief examination of the formalising process and collaborative efforts with the biomedical health system.	Setting
M_1480	Kredo, Tamara; Cooper, Sara; Abrams, Amber Louise; Muller, Jocelyn; Schmidt, Bey-Marrie; Volmink, Jimmy; Atkins, Salla	2020	Building on shaky ground'-challenges to and solutions for primary care guideline implementation in four provinces in South Africa: a qualitative study.	Intervention
M_1483	Krubiner, Carleigh B; Salmon, Marla; Synowiec, Christina; Lagomarsino, Gina	2016	Investing in nursing and midwifery enterprise: Empowering women and strengthening health systems--A landscaping study of innovations in low- and middle-income countries.	Intervention
M_1485	Kruk, Margaret Elizabeth; Freedman, Lynn P	2008	Assessing health system performance in developing countries: a review of the literature.	Setting
M_1486	Kruk, Margaret Elizabeth; Porignon, Denis; Rockers, Peter C; Van Lerberghe, Wim	2010	The contribution of primary care to health and health systems in low- and middle-income countries: a critical review of major primary care initiatives.	Setting
M_1490	Kua, Kok Pim; Lee, Shaun Wen Huey	2021	The coping strategies of community pharmacists and pharmaceutical services provided during COVID-19 in Malaysia.	Intervention
M_1492	Kujawski, Stephanie A	2021	Maternal Health Infrastructure and Interpersonal Quality of Care During Childbirth: An Examination of Facility Delivery in Malawi.	Intervention
M_1493	Kula, Nothemba; Fryatt, Robert J	2014	Public-private interactions on health in South Africa: opportunities for scaling up.	Outcomes
M_1497	Kumah, Emmanuel; Ankomah, Samuel E; Fusheini, Adam; Sarpong, Emmanuel Kusi; Anyimadu, Eric; Quist, Ato; Koomson, Brian	2020	Frameworks for health systems performance assessment: how comprehensive is Ghana's holistic assessment tool?.	Intervention
M_1499	Kumalija, Claud J; Perera, Sriyanjit; Masanja, Honorati; Rubona, Josibert; Ipuge, Yahya; Mboera, Leonard; Hosseinpoor, Ahmad R; Boerma, Ties	2015	Regional Differences in Intervention Coverage and Health System Strength in Tanzania.	Intervention
M_1501	Kumar, Manish; Gotz, David; Nutley, Tara; Smith, Jason B	2018	Research gaps in routine health information system design barriers to data quality and use in low- and middle-income countries: A literature review.	Setting
M_1503	Kumar, Raman	2021	Protecting national interest through public health policy - Why does India need to shift from selective primary health care (disease focused vertical programs) to a comprehensive health care model; lessons from COVID 19 pandemic!.	Document
M_1504	Kumar, Raman	2015	Healthcare is primary.	Document
M_1506	Kumari, Ranjeeta; Idris, Mz; Bhushan, Vidya; Khanna, Anish; Agarwal, Monika; Singh, Sk	2009	Study on patient satisfaction in the government allopathic health facilities of lucknow district, India.	Intervention
M_1508	Kumwenda, Moses; Skovdal, Morten; Wringe, Alison; Kalua, Thoko; Kweka, Hadija; Songo, John; Hassan, Farida; Chimukuche, Rujeko Samanthia; Moshabela, Mosa; Seeley, Janet; Renju, Jenny	2021	Exploring the evolution of policies for universal antiretroviral therapy and their implementation across three sub-Saharan African countries: Findings from the SHAPE study.	Intervention
M_1511	Kung'u, Jacqueline K; Pendame, Richard; Ndiaye, Mame Bineta; Gerbaba, Mulusew; Ochola, Sophie; Faye, Adama; Basnet, Sulochana; Frongillo, Edward A; Wuehler, Sara; De-Regil, Luz Maria	2018	Integrating nutrition into health systems at community level: Impact evaluation of the community-based maternal and neonatal health and nutrition projects in Ethiopia, Kenya, and Senegal.	Intervention
M_1512	Kuonza, Lazarus; Tint, Khin San; Harris, Bernice; Nabukenya, Immaculate	2011	Public health systems strengthening in Africa: the role of South Africa Field Epidemiology and Laboratory Training Programme.	Setting
M_1513	Kurniati, A; Rosskam, E; Afzal, M M; Suryowinoto, T B; Mukti, A G	2015	Strengthening Indonesia's health workforce through partnerships.	Setting
M_1515	Kutzin, J	2001	A descriptive framework for country-level analysis of health care financing arrangements.	Setting
M_1519	Kwamie, Aku	2015	Balancing Management and Leadership in Complex Health Systems Comment on "Management Matters: A Leverage Point for Health Systems Strengthening in Global Health".	Setting
M_1520	Kwamie, Aku; Agyepong, Irene Akua; van Dijk, Han	2015	What Governs District Manager Decision Making? A Case Study of Complex Leadership in Dangme West District, Ghana.	Intervention
M_1521	Kwamie, Aku; van Dijk, Han; Ansah, Evelyn K; Agyepong, Irene Akua	2016	The path dependence of district manager decision-space in Ghana.	Intervention
M_1522	Kwete, Dieudonne; Binanga, Arsene; Mukaba, Thibaut; Nemuandjare, Theophile; Mbadu, Muanda Fidele; Kyungu, Marie-Therese; Sutton, Perri; Bertrand, Jane T	2018	Family Planning in the Democratic Republic of the Congo: Encouraging Momentum, Formidable Challenges.	Document
M_1524	Kyari, Fatima; Gilbert, Clare; Blanchet, Karl; Wormald, Richard	2017	Improving services for glaucoma care in Nigeria: implications for policy and programmes to achieve universal health coverage.	Outcomes
M_1527	La Forgia, Gerard; Levine, Ruth; Diaz, Arismendi; Rathe, Magdalena	2004	Fend for yourself. Systemic failure in the Dominican health system.	Setting
M_1529	LaFond, Anne K; Brown, Lisanne; Macintyre, Kate	2002	Mapping capacity in the health sector: a conceptual framework.	Intervention
M_1531	Lagomarsino, Gina; Garabrant, Alice; Adyas, Atikah; Muga, Richard; Otoo, Nathaniel	2012	Moving towards universal health coverage: health insurance reforms in nine developing countries in Africa and Asia.	Setting
M_1532	Lahariya, Chandrakant	2020	Health & Wellness Centers to Strengthen Primary Health Care in India: Concept, Progress and Ways Forward.	Document
M_1533	Lahariya, Chandrakant	2018	Ayushman Bharat' Program and Universal Health Coverage in India.	Setting
M_1534	Lahariya, Chandrakant	2017	Mohalla Clinics of Delhi, India: Could these become platform to strengthen primary healthcare?.	Document
M_1536	Lahariya, Chandrakant; Choure, Ankita; Singh, Baljit	2015	Patient safety in maternal healthcare at secondary and tertiary level facilities in Delhi, India.	Outcomes
M_1537	Lahariya, Chandrakant; Paruthi, Renu; Bhattacharya, Madhulekha	2016	How a New Health Intervention Affects the Health Systems? Learnings from Pentavalent Vaccine Introduction in India.	Setting
M_1538	Lai, Taavi; Habicht, Triin; Kahur, Kristiina; Reinap, Marge; Kiivet, Raul; van Ginneken, Ewout	2013	Estonia: health system review.	Setting
M_1540	Lakha, Fatim; Suriyawongpaisul, Paibul; Sangrajrang, Suleeporn; Leerapan, Borwornsom; Coker, Richard	2020	Breast cancer in Thailand: policy and health system challenges to universal healthcare.	Setting
M_1541	Lakin, Jason M	2010	The End of Insurance? Mexico's Seguro Popular, 2001 - 2007.	Setting
M_1542	Lakshminarayanan, Rama	2003	Decentralisation and its implications for reproductive health: the Philippines experience.	Setting
M_1543	Lakshminarayanan, Subitha	2011	Role of government in public health: Current scenario in India and future scope.	Document
M_1544	Lal, Arush; Ashworth, Henry C; Dada, Sara; Hoemeke, Laura; Tambo, Ernest	2020	Optimizing Pandemic Preparedness and Response Through Health Information Systems: Lessons Learned From Ebola to COVID-19.	Intervention
M_1546	Lamba, Geetanjali; Shroff, Zubin Cyrus; Babar, Zaheer-Ud-Din; Ghaffar, Abdul	2021	Drug shops for stronger health systems: learning from initiatives in six LMICs.	Document
M_1547	Lambo, E; Sambo, L G	2003	Health sector reform in sub-Saharan Africa: a synthesis of country experiences.	Outcomes
M_1548	Land, Kevin J; Boeras, Debrah I; Chen, Xiang-Sheng; Ramsay, Andrew R; Peeling, Rosanna W	2019	REASSURED diagnostics to inform disease control strategies, strengthen health systems and improve patient outcomes.	Document
M_1552	Langlois, Etienne V; Mancuso, Arielle; Elias, Vanessa; Reveiz, Ludovic	2019	Embedding implementation research to enhance health policy and systems: a multi-country analysis from ten settings in Latin America and the Caribbean.	Setting
M_1553	Langlois, Etienne V; McKenzie, Andrew; Schneider, Helen; Mecaskey, Jeffrey W	2020	Measures to strengthen primary health-care systems in low- and middle-income countries.	Intervention
M_1554	Langlois, Etienne V; Ranson, Michael K; Barnighausen, Till; Bosch-Capblanch, Xavier; Daniels, Karen; El-Jardali, Fadi; Ghaffar, Abdul; Grimshaw, Jeremy; Haines, Andy; Lavis, John N; Lewin, Simon; Meng, Qingyue; Oliver, Sandy; Pantoja, Tomas; Straus, Sharon; Shemilt, Ian; Tovey, David; Tugwell, Peter; Waddington, Hugh; Wilson, Mark; Yuan, Beibei; Rottingen, John-Arne	2015	Advancing the field of health systems research synthesis.	Document
M_1555	Lapao, Luis Velez	2015	Seriously Implementing Health Capacity Strengthening Programs in Africa: Comment on "Implementation of a Health Management Mentoring Program: Year-1 Evaluation of Its Impact on Health System Strengthening in Zambezia Province, Mozambique".	Document
M_1556	Lari, Majid Safaei; Sefiddashti, Sara Emamgholipour	2021	Measuring the Efficiency of Health Systems: A Case of Mental Health in Middle East and North Africa Countries.	Intervention
M_1557	Larkan, Fiona; Uduma, Ogenna; Lawal, Saheed Akinmayowa; van Bavel, Bianca	2016	Developing a framework for successful research partnerships in global health.	Intervention
M_1558	Larsson, Emma; Mawkin, Mala; Taylor-Robinson, Simon D; Harrington, Peter; Gondwe, Hastings; Watson, Chris; Gallagher, Joseph; Ledwidge, Mark; Chirambo, Griphin Baxter; O'Donoghue, John	2020	Implementing Innovative Approaches to Healthcare in a Lower-Middle Income Country: Perspectives from Malawi.	Document
M_1559	Lassi, Zohra S; Musavi, Nabiha B; Maliqi, Blerta; Mansoor, Nadia; de Francisco, Andres; Toure, Kadidiatou; Bhutta, Zulfiqar A	2016	Systematic review on human resources for health interventions to improve maternal health outcomes: evidence from low- and middle-income countries.	Intervention
M_1561	Laurell, Asa Cristina	2007	Health system reform in Mexico: a critical review.	Setting
M_1562	Laurent, Christian	2011	Commentary: scaling up HIV treatment in resource-limited countries: the challenge of staff shortages.	Document
M_1563	Lauria, Molly E; Fiori, Kevin P; Jones, Heidi E; Gbeleou, Sesso; Kenkou, Komlan; Agoro, Sibabe; Agbere, Abdourahmane Diparide; Lue, Kelly D; Hirschhorn, Lisa R	2019	Assessing the Integrated Community-Based Health Systems Strengthening initiative in northern Togo: a pragmatic effectiveness-implementation study protocol.	Document
M_1564	Lawn, Joy E; Kinney, Mary; Lee, Anne C C; Chopra, Mickey; Donnay, France; Paul, Vinod K; Bhutta, Zulfiqar A; Bateman, Massee; Darmstadt, Gary L	2009	Reducing intrapartum-related deaths and disability: can the health system deliver?.	Document
M_1565	Lawn, Joy E; Manandhar, Ananta; Haws, Rachel A; Darmstadt, Gary L	2007	Reducing one million child deaths from birth asphyxia--a survey of health systems gaps and priorities.	Intervention
M_1566		2012	Three periods of health system reforms in the Republic of Macedonia (1991-2011).	Setting
M_1567	Leatherman, Sheila; Ferris, Timothy G; Berwick, Donald; Omaswa, Francis; Crisp, Nigel	2010	The role of quality improvement in strengthening health systems in developing countries.	Document
M_1568	Leatherman, Sheila; Tawfik, Linda; Jaff, Dilshad; Jaworski, Grace; Neilson, Matthew; Letaief, Mondher; Syed, Shamsuzzoha Babar	2020	Quality healthcare in extreme adversity: Developing a framework for action.	Intervention
M_1570	Lecky, Fiona E; Reynolds, Teri; Otesile, Olubukola; Hollis, Sara; Turner, Janette; Fuller, Gordon; Sammy, Ian; Williams-Johnson, Jean; Geduld, Heike; Tenner, Andrea G; French, Simone; Govia, Ishtar; Balen, Julie; Goodacre, Steve; Marahatta, Sujan B; DeVries, Shaheem; Sawe, Hendry R; El-Shinawi, Mohamed; Mfinanga, Juma; Rubiano, Andres M; Chebbi, Henda; Do Shin, Sang; Ferrer, Jose Maria E; Haddadi…	2020	Harnessing inter-disciplinary collaboration to improve emergency care in low- and middle-income countries (LMICs): results of research prioritisation setting exercise.	Intervention
M_1571	Lee, Elizabeth H; Olsen, Cara H; Koehlmoos, Tracey; Masuoka, Penny; Stewart, Ann; Bennett, Jason W; Mancuso, James	2017	A cross-sectional study of malaria endemicity and health system readiness to deliver services in Kenya, Namibia and Senegal.	Intervention
M_1572	Lee, Hyo Jung; Jang, Sung-In; Park, Eun-Cheol	2017	The effect of increasing the coinsurance rate on outpatient utilization of healthcare services in South Korea.	Setting
M_1573	Lee, Patrick T; Kruse, Gina R; Chan, Brian T; Massaquoi, Moses Bf; Panjabi, Rajesh R; Dahn, Bernice T; Gwenigale, Walter T	2011	An analysis of Liberia's 2007 national health policy: lessons for health systems strengthening and chronic disease care in poor, post-conflict countries.	Intervention
M_1574	Lee, Yuri; Kim, Siwoo; Kim, So Yoon; Kim, Ganglip	2019	Ethical Consideration of National Health Insurance Reform for Universal Health Coverage in the Republic of Korea.	Setting
M_1575	Lee, Yuri; Kim, So Yoon	2019	Public health law coverage in support of the health-related sustainable development goals (SDGs) among 33 Western Pacific countries.	Intervention
M_1576	Leerapan, Borwornsom; Teekasap, Pard; Urwannachotima, Nipaporn; Jaichuen, Wararat; Chiangchaisakulthai, Kwanpracha; Udomaksorn, Khunjira; Meeyai, Aronrag; Noree, Thinakorn; Sawaengdee, Krisada	2021	System dynamics modelling of health workforce planning to address future challenges of Thailand's Universal Health Coverage.	Setting
M_1579	LeFevre, Amnesty; Chamberlain, Sara; Singh, Neha S; Scott, Kerry; Menon, Purnima; Barron, Peter; Ved, Rajani R; George, Asha	2021	Avoiding the Road to Nowhere: Policy Insights on Scaling up and Sustaining Digital Health.	Document
M_1580	Lehmann, Uta; Gilson, Lucy	2015	Action learning for health system governance: the reward and challenge of co-production.	Intervention
M_1582	Lekhan, Valery; Rudiy, Volodymyr; Richardson, Erica	2010	Ukraine: Health system review.	Intervention
M_1583	Lekhan, Valery; Rudiy, Volodymyr; Shevchenko, Maryna; Nitzan Kaluski, Dorit; Richardson, Erica	2015	Ukraine: health system review.	Document
M_1586	Lempp, H; Abayneh, S; Gurung, D; Kola, L; Abdulmalik, J; Evans-Lacko, S; Semrau, M; Alem, A; Thornicroft, G; Hanlon, C	2018	Service user and caregiver involvement in mental health system strengthening in low- and middle-income countries: a cross-country qualitative study.	Intervention
M_1589	Leon, Natalie; Balakrishna, Yusentha; Hohlfeld, Ameer; Odendaal, Willem A; Schmidt, Bey-Marrie; Zweigenthal, Virginia; Anstey Watkins, Jocelyn; Daniels, Karen	2020	Routine Health Information System (RHIS) improvements for strengthened health system management.	Document
M_1592	Leslie, Hannah H; Doubova, Svetlana V; Perez-Cuevas, Ricardo	2019	Assessing health system performance: effective coverage at the Mexican Institute of Social Security.	Setting
M_1593	Leslie, Hannah H; Gage, Anna; Nsona, Humphreys; Hirschhorn, Lisa R; Kruk, Margaret E	2016	Training And Supervision Did Not Meaningfully Improve Quality Of Care For Pregnant Women Or Sick Children In Sub-Saharan Africa.	Intervention
M_1595	Lestari, Trisasi; Graham, Steve; van den Boogard, Christel; Triasih, Rina; Poespoprodjo, Jeanne Rini; Ubra, Reynold Rizal; Kenangalem, Enny; Mahendradhata, Yodi; Anstey, Nicholas M; Bailie, Ross S; Ralph, Anna P	2019	Bridging the knowledge-practice gap in tuberculosis contact management in a high-burden setting: a mixed-methods protocol for a multicenter health system strengthening study.	Document
M_1597	Leufven, Mia; Vitrakoti, Ravi; Bergstrom, Anna; Ashish, K C; Malqvist, Mats	2015	Dimensions of Learning Organizations Questionnaire (DLOQ) in a low-resource health care setting in Nepal.	Setting
M_1599	Levine, Ruth; Oomman, Nandini	2009	Global HIV/AIDS funding and health systems: Searching for the win-win.	Intervention
M_1600	Lewallen, Susan; Schmidt, Elena; Jolley, Emma; Lindfield, Robert; Dean, William H; Cook, Colin; Mathenge, Wanjiku; Courtright, Paul	2015	Factors affecting cataract surgical coverage and outcomes: a retrospective cross-sectional study of eye health systems in sub-Saharan Africa.	Intervention
M_1601	Lewin, Simon; Glenton, Claire	2018	Are we entering a new era for qualitative research? Using qualitative evidence to support guidance and guideline development by the World Health Organization.	Document
M_1602	Lewin, Simon; Lavis, John N; Oxman, Andrew D; Bastias, Gabriel; Chopra, Mickey; Ciapponi, Agustin; Flottorp, Signe; Marti, Sebastian Garcia; Pantoja, Tomas; Rada, Gabriel; Souza, Nathan; Treweek, Shaun; Wiysonge, Charles S; Haines, Andy	2008	Supporting the delivery of cost-effective interventions in primary health-care systems in low-income and middle-income countries: an overview of systematic reviews.	Setting
M_1604	Li, Cheng; Yu, Xuan; Butler, James R G; Yiengprugsawan, Vasoontara; Yu, Min	2011	Moving towards universal health insurance in China: performance, issues and lessons from Thailand.	Setting
M_1631	Linegar, A; van Zyl, G; Smit, F; Goldstraw, P	2010	Pleuro-pulmonary disease in central South Africa: A thoracic surgical deficiency.	Document
M_1632	Ling, Emilia J; Larson, Elysia; Macauley, Rose Jallah; Kodl, Yvonne; VanDeBogert, Brian; Baawo, Saye; Kruk, Margaret E	2017	Beyond the crisis: did the Ebola epidemic improve resilience of Liberia's health system?.	Document
M_1638	Liu, Lingrui; Desai, Mayur M; Fetene, Netsanet; Ayehu, Temsgen; Nadew, Kidest; Linnander, Erika	2020	District-Level Health Management and Health System Performance: The Ethiopia Primary Healthcare Transformation Initiative.	Document
M_1645	Liu, Xingzhu; Hotchkiss, David R; Bose, Sujata	2008	The effectiveness of contracting-out primary health care services in developing countries: a review of the evidence.	Document
M_1646	Liu, Xingzhu; Hotchkiss, David R; Bose, Sujata	2007	The impact of contracting-out on health system performance: a conceptual framework.	Document
M_1657	Lodenstein, Elsbet; Dao, Dramane	2011	Devolution and human resources in primary healthcare in rural Mali.	Document
M_1658	Lodenstein, Elsbet; Dieleman, Marjolein; Gerretsen, Barend; Broerse, Jacqueline Ew	2013	A realist synthesis of the effect of social accountability interventions on health service providers' and policymakers' responsiveness.	Document
M_1661	Lohman, Nathaniel; Hagopian, Amy; Luboga, Samuel Abimerech; Stover, Bert; Lim, Travis; Makumbi, Frederick; Kiwanuka, Noah; Lubega, Flavia; Ndizihiwe, Assay; Mukooyo, Eddie; Barnhart, Scott; Pfeiffer, James	2017	District Health Officer Perceptions of PEPFAR's Influence on the Health System in Uganda, 2005-2011.	Document
M_1662	Lohmann, Julia; Houlfort, Nathalie; De Allegri, Manuela	2016	Crowding out or no crowding out? A Self-Determination Theory approach to health worker motivation in performance-based financing.	Document
M_1665	London, Leslie; Naledi, Tracey; Petros, Sabela	2014	Health research in the Western Cape province, South Africa: lessons and challenges.	Document
M_1669	Lopez, Diego M; Blobel, Bernd	2015	mHealth in Low- and Middle-Income Countries: Status, Requirements and Strategies.	Document
M_1674	Loukanova, Svetla; Prytherch, Helen; Blank, Antje; Duysburgh, Els; Tomson, Goran; Gustafsson, Lars L; Sie, Ali; Williams, John; Leshabari, Melkizedeck; Haefeli, Walter E; Sauerborn, Rainer; Fonn, Sharon	2014	Nesting doctoral students in collaborative North-South partnerships for health systems research.	Document
M_1676	Loveday, Marian; Padayatchi, Nesri; Wallengren, Kristina; Roberts, Jacquelin; Brust, James C M; Ngozo, Jacqueline; Master, Iqbal; Voce, Anna	2014	Association between health systems performance and treatment outcomes in patients co-infected with MDR-TB and HIV in KwaZulu-Natal, South Africa: implications for TB programmes.	Document
M_1677	Love-Koh, James; Griffin, Susan; Kataika, Edward; Revill, Paul; Sibandze, Sibusiso; Walker, Simon	2020	Methods to promote equity in health resource allocation in low- and middle-income countries: an overview.	Document
M_1691	Lungu, Edgar Arnold; Biesma, Regien; Chirwa, Maureen; Darker, Catherine	2016	Healthcare seeking practices and barriers to accessing under-five child health services in urban slums in Malawi: a qualitative study.	Document
M_1692	Lungu, Patrick; Kerkhoff, Andrew D; Kasapo, Clara C; Mzyece, Judith; Nyimbili, Sulani; Chimzizi, Rhehab; Silumesii, Andrew; Kagujje, Mary; Subbaraman, Ramnath; Muyoyeta, Monde; Malama, Kennedy	2021	Tuberculosis care cascade in Zambia - identifying the gaps in order to improve outcomes: a population-based analysis.	Document
M_1697	Lusambili, Adelaide M; Naanyu, Violet; Wade, Terrance J; Mossman, Lindsay; Mantel, Michaela; Pell, Rachel; Ngetich, Angela; Mulama, Kennedy; Nyaga, Lucy; Obure, Jerim; Temmerman, Marleen	2020	Deliver on Your Own: Disrespectful Maternity Care in rural Kenya.	Document
M_1702	Ma, Xiya; Vervoort, Dominique; Reddy, Che L; Park, Kee B; Makasa, Emmanuel	2020	Emergency and essential surgical healthcare services during COVID-19 in low- and middle-income countries: A perspective.	Document
M_1703	Maaloe, Nanna; Andersen, Camilla B; Housseine, Natasha; Meguid, Tarek; Bygbjerg, Ib C; van Roosmalen, Jos	2019	Effect of locally tailored clinical guidelines on intrapartum management of severe hypertensive disorders at Zanzibar's tertiary hospital (the PartoMa study).	Document
M_1704	Mabaso, Musawenkosi H L; Ndaba, Thoko; Mkhize-Kwitshana, Zilungile L	2014	Overview of Maternal, Neonatal and Child Deaths in South Africa: Challenges, Opportunities, Progress and Future Prospects.	Document
M_1713	Mackey, Tim K; Liang, Bryan A	2012	Threats from emerging and re-emerging neglected tropical diseases (NTDs).	Document
M_1714	Mackey, Tim K; Liang, Bryan A	2013	Restructuring brain drain: strengthening governance and financing for health worker migration.	Document
M_1715	Mackey, Timothy Ken; Liang, Bryan Albert	2012	Rebalancing brain drain: exploring resource reallocation to address health worker migration and promote global health.	Document
M_1716	Mackintosh, Maureen; Mugwagwa, Julius; Banda, Geoffrey; Tibandebage, Paula; Tunguhole, Jires; Wangwe, Samuel; Karimi Njeru, Mercy	2018	Health-industry linkages for local health: reframing policies for African health system strengthening.	Document
M_1720	Maeri, Irene; El Ayadi, Alison; Getahun, Monica; Charlebois, Edwin; Akatukwasa, Cecilia; Tumwebaze, Dennis; Itiakorit, Harriet; Owino, Lawrence; Kwarisiima, Dalsone; Ssemmondo, Emmanuel; Sang, Norton; Kabami, Jane; Clark, Tamara D; Petersen, Maya; Cohen, Craig R; Bukusi, Elizabeth A; Kamya, Moses; Havlir, Diane; Camlin, Carol S; SEARCH Collaboration	2016	"How can I tell?" Consequences of HIV status disclosure among couples in eastern African communities in the context of an ongoing HIV "test-and-treat" trial.	Document
M_1722	Magar, A; Subba, K	2012	Strengthening district health care system through partnership with academic institutions: the social accountability of medical colleges in Nepal.	Document
M_1725	Mahaini, R; Mahmoud, H	2005	Reducing maternal mortality in the eastern Mediterranean region.	Document
M_1726	Mahato, R K; Ghimire, J; Gupta, R P	2013	Human resources for health in major national policies and plans of Nepal.	Document
M_1727	Mahdavi, Mahdi; Parsaeian, Mahboubeh; Jaafaripooyan, Ebrahim; Ghaffari, Shahram	2018	Recent Iranian Health System Reform: An Operational Perspective to Improve Health Services Quality.	Document
M_1728	Mahdiyan, Somayeh; Akbari, Mohamad; Bozorgi, Maede; Amini-Rarani, Mostafa	2020	Identifying and prioritizing challenges related to promoting the health system performance assessment in Iran.	Document
M_1729	Maher, Ali; Ayoubian, Ali; Rafiei, Sima; Sheibani Tehrani, Donya; Mostofian, Farnaz; Mazyar, Pooneh	2019	Developing strategies for patient safety implementation: a national study in Iran.	Document
M_1730	Maher, D; Smeeth, L; Sekajugo, J	2010	Health transition in Africa: practical policy proposals for primary care.	Document
M_1731	Mahmood, Qamar; Muntaner, Carles	2013	Politics, class actors, and health sector reform in Brazil and Venezuela.	Document
M_1732	Mahmood, Sultan; Hasan, Khaled; Colder Carras, Michelle; Labrique, Alain	2020	Global Preparedness Against COVID-19: We Must Leverage the Power of Digital Health.	Document
M_1733	Mahmoud, A O; Kuranga, S A; Ayanniyi, A A; Babata, A L; Adido, J; Uyanne, I A	2010	Appropriateness of ophthalmic cases presenting to a Nigerian tertiary health facility: implications for service delivery in a developing country.	Document
M_1737	Malakoane, B; Heunis, J C; Chikobvu, P; Kigozi, N G; Kruger, W H	2020	Public health system challenges in the Free State, South Africa: a situation appraisal to inform health system strengthening.	Document
M_1738	Malata, Address; Carmone, Andy E	2020	Seeing the Forest for the Trees: A Set of Descriptive Case Studies Presented with the Networks of Care Framework.	Document
M_1740	malERA Consultative Group on Health Systems and Operational Research	2011	A research agenda for malaria eradication: health systems and operational research.	Document
M_1741	Malik, Asmat Ullah	2015	Application of systems thinking in health: opportunities for translating theory into practice Comment on "Constraints to applying systems thinking concepts in health systems: a regional perspective from surveying stakeholders in Eastern Mediterranean countries".	Document
M_1743	Mandal, Mahua; Purdin, Susan; McGinn, Therese	2005	A study of health facilities: implications for reproductive health and HIV/AIDS programs in southern Sudan.	Document
M_1745	Manitu, Serge Mayaka; Lushimba, Michel Muvudi; Macq, Jean; Meessen, Bruno	2015	[Negotiation of a heath policy controversy: application of an indirect dialogue approach to performance-based financing in sub-Saharan Africa].	Document
M_1746	Manitu, Serge Mayaka; Meessen, Bruno; Lushimba, Michel Muvudi; Macq, Jean	2015	[The debate concerning performance-based financing in Africa South of the Sahara: analysis of the nature].	Document
M_1747	Mann, Marita; Mengistu, Assegid; Gaeseb, Johannes; Sagwa, Evans; Mazibuko, Greatjoy; Babigumira, Joseph B; Garrison, Louis P Jr; Stergachis, Andy	2016	Active Surveillance versus Spontaneous Reporting for First-Line Antiretroviral Medicines in Namibia: A Cost-Utility Analysis.	Document
M_1749	Manne-Goehler, Jennifer; Geldsetzer, Pascal; Agoudavi, Kokou; Andall-Brereton, Glennis; Aryal, Krishna K; Bicaba, Brice Wilfried; Bovet, Pascal; Brian, Garry; Dorobantu, Maria; Gathecha, Gladwell; Singh Gurung, Mongal; Guwatudde, David; Msaidie, Mohamed; Houehanou, Corine; Houinato, Dismand; Jorgensen, Jutta Mari Adelin; Kagaruki, Gibson B; Karki, Khem B; Labadarios, Demetre; Martins, Joao S; May…	2019	Health system performance for people with diabetes in 28 low- and middle-income countries: A cross-sectional study of nationally representative surveys.	Document
M_1750	Manne-Goehler, Jennifer; Montana, Livia; Gomez-Olive, Francesc Xavier; Rohr, Julia; Harling, Guy; Wagner, Ryan G; Wade, Alisha; Kabudula, Chodziwadziwa W; Geldsetzer, Pascal; Kahn, Kathleen; Tollman, Stephen; Berkman, Lisa F; Barnighausen, Till W; Gaziano, Thomas A	2017	The ART Advantage: Health Care Utilization for Diabetes and Hypertension in Rural South Africa.	Document
M_1751	Manne-Goehler, Jennifer; Siedner, Mark J; Montana, Livia; Harling, Guy; Geldsetzer, Pascal; Rohr, Julia; Gomez-Olive, F Xavier; Goehler, Alexander; Wade, Alisha; Gaziano, Thomas; Kahn, Kathleen; Davies, Justine I; Tollman, Stephen; Barnighausen, Till W	2019	Hypertension and diabetes control along the HIV care cascade in rural South Africa.	Document
M_1753	Manyazewal, Tsegahun	2017	Using the World Health Organization health system building blocks through survey of healthcare professionals to determine the performance of public healthcare facilities.	Document
M_1754	Manyazewal, Tsegahun; Matlakala, Mokgadi C	2018	Implementing health care reform: implications for performance of public hospitals in central Ethiopia.	Document
M_1755	Manyazewal, Tsegahun; Oosthuizen, Martha J; Matlakala, Mokgadi C	2016	Proposing evidence-based strategies to strengthen implementation of healthcare reform in resource-limited settings: a summative analysis.	Document
M_1757	Manzi, Anatole; Ierardo, Alyssa; Mugunga, Jean Claude; Oswald, Cate; Ulysse, Patrick; Hansen, Eric; Davis, Sheila; Mukherjee, Joia	2019	Health system reconstitution syndrome: an often misunderstood phenomenon in global health practice.	Document
M_1758	Manzi, Fatuma; Marchant, Tanya; Hanson, Claudia; Schellenberg, Joanna; Mkumbo, Elibariki; Mlaguzi, Mwanaidi; Tancred, Tara	2020	Harnessing the health systems strengthening potential of quality improvement using realist evaluation: an example from southern Tanzania.	Document
M_1759	Mao, Wenhui; McDade, Kaci Kennedy; Huffstetler, Hanna E; Dodoo, Joseph; Abankwah, Daniel Nana Yaw; Coleman, Nathaniel; Riviere, Judy; Zhang, Jiaqi; Nonvignon, Justice; Bharali, Ipchita; Bandara, Shashika; Ogbuoji, Osondu; Yamey, Gavin	2021	Transitioning from donor aid for health: perspectives of national stakeholders in Ghana.	Document
M_1760	Mapira, P; Morgan, C	2011	The contribution of church health services to maternal health care provision in Papua New Guinea.	Document
M_1762	Marahatta, Sujan B	2010	Revitalizing primary health care--another utopian goal?.	Document
M_1765	Marchal, Bruno; Kegels, Guy	2003	Health workforce imbalances in times of globalization: brain drain or professional mobility?.	Document
M_1766	Marchal, Bruno; Van Dormael, Monique; Pirard, Marjan; Cavalli, Anna; Kegels, Guy; Polman, Katja	2011	Neglected tropical disease (NTD) control in health systems: the interface between programmes and general health services.	Document
M_1767	Maredza, Mandy; Bertram, Melanie Y; Saloojee, Haroon; Chersich, Matthew F; Tollman, Stephen M; Hofman, Karen J	2013	Cost-effectiveness analysis of infant feeding strategies to prevent mother-to-child transmission of HIV in South Africa.	Document
M_1769	Marie Modeste, Regis R; Adejumo, Oluyinka	2015	Validation of the integration of HIV and AIDS related nursing competencies into the undergraduate nursing curriculum in South Africa.	Document
M_1770	Marrinan, Hannah; Firth, Sonja; Hipgrave, David; Jimenez-Soto, Eliana	2015	Let's Take it to the Clouds: The Potential of Educational Innovations, Including Blended Learning, for Capacity Building in Developing Countries.	Document
M_1771	Marsh, David R; Tesfaye, Hailu; Degefie, Tedbabe; Legesse, Hailemariam; Abebe, Hailu; Teferi, Efrem; Ashenafi, Addis; Ameha, Agazi; Kebede, Helina	2014	Performance of Ethiopia's health system in delivering integrated community-based case management.	Document
M_1772	Marten, Meredith G; Sullivan, Noelle	2020	Hospital side hustles: Funding conundrums and perverse incentives in Tanzania's publicly-funded health sector.	Document
M_1774	Martin, Robert; Barnhart, Scott	2011	Global laboratory systems development: needs and approaches.	Document
M_1783	Masefield, Sarah C; Msosa, Alan; Grugel, Jean	2020	Challenges to effective governance in a low income healthcare system: a qualitative study of stakeholder perceptions in Malawi.	Document
M_1784	Masereka, Enos Mirembe; Naturinda, Amelia; Tumusiime, Alex; Munguiko, Clement	2020	Implementation of the Perinatal Death Surveillance and Response guidelines: Lessons from annual health system strengthening interventions in the Rwenzori Sub-Region, Western Uganda.	Document
M_1789	Masiye, Felix	2007	Investigating health system performance: an application of data envelopment analysis to Zambian hospitals.	Document
M_1790	Maskew, Mhairi; Bor, Jacob; Hendrickson, Cheryl; MacLeod, William; Barnighausen, Till; Pillay, Deenan; Sanne, Ian; Carmona, Sergio; Stevens, Wendy; Fox, Matthew P	2017	Imputing HIV treatment start dates from routine laboratory data in South Africa: a validation study.	Document
M_1792	Masresha, Balcha Girma; Weldegebriel, Goitom; Lebo, Emmaculate; Chakauya, Jethro; Fussum, Daniel	2020	The distribution and use of feedback bulletins among national immunization program management teams in East and Southern Africa.	Document
M_1794	Massoud, M Rashad; Mensah-Abrampah, Nana; Sax, Sylvia; Leatherman, Sheila; Agins, Bruce; Barker, Pierre; Kelley, Edward; Heiby, James R; Lotherington, John	2012	Charting the way forward to better quality health care: how do we get there and what are the next steps? Recommendations from the Salzburg Global Seminar on making health care better in low- and middle-income economies.	Document
M_1797	Mastilica, M; Chen, M s	1998	Health care reform in Croatia: the consumers' perspective.	Document
M_1798	Maswime, T S; Buchmann, E	2017	Near-miss maternal morbidity from severe haemorrhage at caesarean section: A process and structure audit of system deficiencies in South Africa.	Document
M_1802	Mathews, C; Goga, A; Loveday, M; Zembe, W; Daviaud, E; Siegfried, N; Lewin, S	2019	Moving towards universal health coverage: Strengthening the evidence ecosystem for the South African health system.	Document
M_1809	Mavodza, Constancia; Goldman, Rebecca; Cooper, Bergen	2019	The impacts of the global gag rule on global health: a scoping review.	Document
M_1810	May, Sein Yaw; Clara, Naw; Khin, Ohn Khin; Mar, Win Win; Han, Aye Nandar; Maw, Su Su	2021	Challenges faced by community health nurses to achieve universal health coverage in Myanmar: A mixed methods study.	Document
M_1812	Mayora, Chrispus; Ekirapa-Kiracho, Elizabeth; Bishai, David; Peters, David H; Okui, Olico; Baine, Sebastian Olikira	2014	Incremental cost of increasing access to maternal health care services: perspectives from a demand and supply side intervention in Eastern Uganda.	Document
M_1814	Mbeje, Noluthando P; Ginindza, Themba G; Jafta, Nkosana	2021	Establishing and Evaluating Cancer Surveillance System in KwaZulu-Natal, South Africa.	Document
M_1815	Mbeva, Jean Bosco Kahindo; Schirvel, Carole; Godelet, Eliane; Wodon, Alain; Porignon, Denis; Bonami, Michel	2014	[Reorganization of the provincial health system in the Democratic Republic of the Congo].	Document
M_1816	Mbo, Florent; Mutombo, Wilfried; Ngolo, Digas; Kabangu, Patrice; Valverde Mordt, Olaf; Wourgaft, Nathalie Strub; Mwamba, Erick	2020	How Clinical Research Can Contribute to Strengthening Health Systems in Low Resource Countries.	Document
M_1817	Mboera, Leonard E G; Rumisha, Susan F; Mbata, Doris; Mremi, Irene R; Lyimo, Emanuel P; Joachim, Catherine	2021	Data utilisation and factors influencing the performance of the health management information system in Tanzania.	Document
M_1819	McCarthy, Katharine J; Braganza, Sandra; Fiori, Kevin; Gbeleou, Christophe; Kpakpo, Vivien; Lopez, Andrew; Schechter, Jennifer; Singham Goodwin, Alicia; Jones, Heidi E	2017	Identifying inequities in maternal and child health through risk stratification to inform health systems strengthening in Northern Togo.	Document
M_1820	McCollum, Rosalind; Taegtmeyer, Miriam; Otiso, Lilian; Tolhurst, Rachel; Mireku, Maryline; Martineau, Tim; Karuga, Robinson; Theobald, Sally	2019	Applying an intersectionality lens to examine health for vulnerable individuals following devolution in Kenya.	Document
M_1821	McCoy, David; Bennett, Sara; Witter, Sophie; Pond, Bob; Baker, Brook; Gow, Jeff; Chand, Sudeep; Ensor, Tim; McPake, Barbara	2008	Salaries and incomes of health workers in sub-Saharan Africa.	Document
M_1822	McCoy, David; McPake, Barbara; Mwapasa, Victor	2008	The double burden of human resource and HIV crises: a case study of Malawi.	Document
M_1823	McCuskee, Sarah; Garchitorena, Andres; Miller, Ann C; Hall, Lara; Ouenzar, Mohammed Ali; Rabeza, Victor R; Ramananjato, Ranto H; Razanadrakato, Hery-Tiana Rahaniraka; Randriamanambintsoa, Marius; Barry, Michele; Bonds, Matthew H	2018	Child malnutrition in Ifanadiana district, Madagascar: associated factors and timing of growth faltering ahead of a health system strengthening intervention.	Document
M_1827	McIntyre, Di; Borghi, Jo	2012	Inside the black box: modelling health care financing reform in data-poor contexts.	Document
M_1828	McKee, Martin; Balabanova, Dina; Basu, Sanjay; Ricciardi, Walter; Stuckler, David	2013	Universal health coverage: a quest for all countries but under threat in some.	Document
M_1829	McKenzie, Andrew; Abdulwahab, Ahmad; Sokpo, Emmanuel; Mecaskey, Jeffrey W	2016	Creating the Foundation for Health System Resilience in Northern Nigeria.	Document
M_1830	McLean, Alistair R D; Wai, Hla Phyo; Thu, Aung Myat; Khant, Zay Soe; Indrasuta, Chanida; Ashley, Elizabeth A; Kyaw, Thar Tun; Day, Nicholas P J; Dondorp, Arjen; White, Nicholas J; Smithuis, Frank M	2018	Malaria elimination in remote communities requires integration of malaria control activities into general health care: an observational study and interrupted time series analysis in Myanmar.	Document
M_1831	McPake, Barbara; Maeda, Akiko; Araujo, Edson Correia; Lemiere, Christophe; El Maghraby, Atef; Cometto, Giorgio	2013	Why do health labour market forces matter?.	Document
M_1837	Meda, Ziemle Clement; Konate, Lassina; Ouedraogo, Hyacinthe; Sanou, Moussa; Hercot, David; Sombie, Issiaka	2011	[Leadership and vision in the improvement of universal health care coverage in low-income countries].	Document
M_1841	Meehan, S T	1993	CIDA funds AIDS counselling and care centre in Zambia.	Document
M_1842	Meessen, Bruno; Musango, Laurent; Kashala, Jean-Pierre I; Lemlin, Jackie	2006	Reviewing institutions of rural health centres: the Performance Initiative in Butare, Rwanda.	Document
M_1843	Megdiche, Mariam; Ben Mansour, Nadia; Ben Zina, Baya; Lassoued, Fatma; Hadj Amor, Sina; Rahay, Houda; Aounallah Skhiri, Hajer	2021	The path to Family Medicine in Tunisia. Strategic analysis.	Document
M_1845	Mehata, Suresh; Paudel, Yuba Raj; Dariang, Maureen; Aryal, Krishna Kumar; Lal, Bibek Kumar; Khanal, Mukti Nath; Thomas, Deborah	2017	Trends and Inequalities in Use of Maternal Health Care Services in Nepal: Strategy in the Search for Improvements.	Document
M_1846	Meherali, Salima; Punjani, Neelam Saleem; Mevawala, Amynah	2020	Health Literacy Interventions to Improve Health Outcomes in Low- and Middle-Income Countries.	Document
M_1847	Mekonnen, Yibeltal; Hanlon, Charlotte; Emyu, Solomon; Cornick, Ruth Vania; Fairall, Lara; Gebremichael, Daniel; Teka, Telahun; Shiferaw, Solomon; Walelgne, Wubaye; Mamo, Yoseph; Ayehu, Temesgen; Wale, Meseret; Eastman, Tracy; Awotiwon, Ajibola; Wattrus, Camilla; Picken, Sandy Claire; Ras, Christy-Joy; Anderson, Lauren; Doherty, Tanya; Prince, Martin James; Tegabu, Desalegn	2018	Using a mentorship model to localise the Practical Approach to Care Kit (PACK): from South Africa to Ethiopia.	Document
M_1850	Mendis, Shanthi; Chestnov, Oleg	2013	Costs, benefits, and effectiveness of interventions for the prevention, treatment, and control of cardiovascular diseases and diabetes in Africa.	Document
M_1853	Mengistu, Birkety; Paulos, Meron; Agonafir, Nesibu; Ameha, Agazi; Legesse, Hailemariam; Dankenbring, Elizabeth; Sylla, Mariame; Miller, Nathan P	2021	Barriers to the uptake of community-based curative child health services in Ethiopia.	Document
M_1854	Mensah, Ernest O; Aikins, Moses K; Gyapong, Margaret; Anto, Francis; Bockarie, Moses J; Gyapong, John O	2016	Extent of Integration of Priority Interventions into General Health Systems: A Case Study of Neglected Tropical Diseases Programme in the Western Region of Ghana.	Document
M_1855	Mercer, Mary Anne; Thompson, Susan M; de Araujo, Rui Maria	2014	The role of international NGOs in health systems strengthening: the case of Timor-Leste.	Document
M_1857	Mercer, Tim; Gardner, Adrian; Andama, Benjamin; Chesoli, Cleophas; Christoffersen-Deb, Astrid; Dick, Jonathan; Einterz, Robert; Gray, Nick; Kimaiyo, Sylvester; Kamano, Jemima; Maritim, Beryl; Morehead, Kirk; Pastakia, Sonak; Ruhl, Laura; Songok, Julia; Laktabai, Jeremiah	2018	Leveraging the power of partnerships: spreading the vision for a population health care delivery model in western Kenya.	Document
M_1859	Meredith, Stefanie E O; Cross, Catherine; Amazigo, Uche V	2012	Empowering communities in combating river blindness and the role of NGOs: case studies from Cameroon, Mali, Nigeria, and Uganda.	Document
M_1860	Merson, Michael H; Curran, James W; Griffith, Caroline Hope; Ragunanthan, Braveen	2012	The President's Emergency Plan for AIDS Relief: from successes of the emergency response to challenges of sustainable action.	Document
M_1866	Michel, Janet; Obrist, Brigit; Barnighausen, Till; Tediosi, Fabrizio; McIntryre, Di; Evans, David; Tanner, Marcel	2020	What we need is health system transformation and not health system strengthening for universal health coverage to work: Perspectives from a National Health Insurance pilot site in South Africa.	Document
M_1873	Mihailovic, Natasa; Kocic, Sanja; Jakovljevic, Mihajlo	2016	Review of Diagnosis-Related Group-Based Financing of Hospital Care.	Document
M_1875	Mijares, Rodrigo; Utrera, Nestor; Castro, Noel; Lugo, Ruben; Sierra, Zaida; Rincon, Elena; Azpurua, Luis; Garcia, Beatriz; Mijares, Alfredo	2018	[Social agenda to improve performance of health system: case study].	Document
M_1877	Milford, Cecilia; Scorgie, Fiona; Rambally Greener, Letitia; Mabude, Zonke; Beksinska, Mags; Harrison, Abigail; Smit, Jennifer	2018	Developing a model for integrating sexual and reproductive health services with HIV prevention and care in KwaZulu-Natal, South Africa.	Document
M_1879	Miller, Ann C; Ramananjato, Ranto H; Garchitorena, Andres; Rabeza, Victor R; Gikic, Djordje; Cripps, Amber; Cordier, Laura; Rahaniraka Razanadrakato, Hery-Tiana; Randriamanambintsoa, Marius; Hall, Lara; Murray, Megan; Safara Razanavololo, Felicite; Rich, Michael L; Bonds, Matthew H	2017	Baseline population health conditions ahead of a health system strengthening program in rural Madagascar.	Document
M_1882	Miller, Nathan P; Milsom, Penelope; Johnson, Ginger; Bedford, Juliet; Kapeu, Aline Simen; Diallo, Abdoulaye Oumar; Hassen, Kebir; Rafique, Nuzhat; Islam, Kamrul; Camara, Robert; Kandeh, Joseph; Wesseh, Chea Sanford; Rasanathan, Kumanan; Zambruni, Jerome Pfaffmann; Papowitz, Heather	2018	Community health workers during the Ebola outbreak in Guinea, Liberia, and Sierra Leone.	Document
M_1883	Mills, Anne; Rasheed, Fawzia; Tollman, Stephen	2006	Strengthening Health Systems.	Document
M_1885	Mimche, Honore; Squires, Ellen; Miangotar, Yode; Mokdad, Ali; El Bcheraoui, Charbel; IFORD group; UND group	2018	Resource Allocation Strategies to Increase the Efficiency and Sustainability of Gavi's Health System Strengthening Grants.	Document
M_1886	Minaei, Hossein; Peikanpour, Mohammad; Yousefi, Nazila; Peymani, Payam; Peiravian, Farzad; Shobeiri, Nikta; Karimi Majd, Zahra; Shamsaee, Javad	2019	Country Pharmaceutical Situation on Access, Quality, and Rational Use of Medicines: An Evidence from a middle-income country.	Document
M_1888	Minh, Hoang Van; Giang, Le Minh; Cashin, Cheryl; Hinh, Nguyen Duc	2015	Health system research in Vietnam: generating policy-relevant knowledge.	Intervention
M_1889	Mirahmadizadeh, Alireza; Semati, Ali; Eshrati, Babak; Moradi, Fariba; Asadi, Nasrin	2020	Root-Cause Analysis of Maternal Mortality in Fars Province, Southern Iran 2014: Negligence Is the Prime Suspect.	Document
M_1893	Mirzoev, Tolib; Kane, Sumit	2018	Key strategies to improve systems for managing patient complaints within health facilities - what can we learn from the existing literature?.	Document
M_1895	Mishra, Shiva Raj; Khanal, Pratik; Karki, Deepak Kumar; Kallestrup, Per; Enemark, Ulrika	2015	National health insurance policy in Nepal: challenges for implementation.	Intervention
M_1898	Mitenbergs, Uldis; Taube, Maris; Misins, Janis; Mikitis, Eriks; Martinsons, Atis; Rurane, Aiga; Quentin, Wilm	2012	Latvia: Health system review.	Document
M_1900	Mkoka, Dickson Ally; Mahiti, Gladys Reuben; Kiwara, Angwara; Mwangu, Mughwira; Goicolea, Isabel; Hurtig, Anna-Karin	2015	"Once the government employs you, it forgets you": Health workers' and managers' perspectives on factors influencing working conditions for provision of maternal health care services in a rural district of Tanzania.	Document
M_1904	Moerman, F; Lengeler, C; Chimumbwa, J; Talisuna, A; Erhart, A; Coosemans, M; D'Alessandro, U	2003	The contribution of health-care services to a sound and sustainable malaria-control policy.	Document
M_1905	Mohammadi, Effat; Raissi, Ahmad Reza; Barooni, Mohsen; Ferdoosi, Massoud; Nuhi, Mojtaba	2014	Survey of social health insurance structure in selected countries; providing framework for basic health insurance in Iran.	Document
M_1906	Mohamud, Khalif Bile	2009	The imperative of functional integration for achievement of MDGs.	Document
M_1907	Mohd Hanafiah, Ainul Nadziha; Johari, Mohammad Zabri; Azam, Syafinas	2020	A qualitative study on the implementation of family health team: the perspectives of providers and patients.	Setting
M_1908	Mohd-Tahir, Nurul-Ain; Paraidathathu, Thomas; Li, Shu-Chuen	2015	Quality use of medicine in a developing economy: Measures to overcome challenges in the Malaysian healthcare system.	Document
M_1909	Mohebifar, Rafat; Hasani, Hana; Barikani, Ameneh; Rafiei, Sima	2016	Evaluating Service Quality from Patients' Perceptions: Application of Importance-performance Analysis Method.	Document
M_1910	Mohseni, Mohammad; Shams Ghoreishi, Tahereh; Houshmandi, Sousan; Moosavi, Ahmad; Azami-Aghdash, Saber; Asgarlou, Zoleykha	2020	Challenges of managing diabetes in Iran: meta-synthesis of qualitative studies.	Document
M_1911	Moitra, Modhurima; Cogswell, Ian; Maddison, Emilie; Simpson, Kyle; Stutzman, Hayley; Tsakalos, Golsum; Dieleman, Joseph; Micah, Angela E	2021	Factors associated with the disbursements of development assistance for health in low-income and middle-income countries, 2002-2017.	Document
M_1913	Molyneux, David	2003	Lymphatic Filariasis (Elephantiasis) Elimination: A public health success and development opportunity.	Document
M_1914	Momoh, Jenny; Oteri, Avuwa Joseph; Mogekwu, Fred; Onwu, Nneka; Dieng, Boubacar; Bawa, Samuel; Braka, Fiona; Nsubuga, Peter; Shuaib, Faisal	2021	Ensuring accountability in implementation of supplementary immunisation activities: A case study of the 2017/2018 measles vaccination campaign in Nigeria.	Document
M_1915	Montegut, Alain J; Cartwright, Cynthia A; Schirmer, Julie M; Cummings, Stephen	2004	An international consultation: the development of family medicine in Vietnam.	Document
M_1916	Montserrat, X	2001	[CESAMES, French-speaking international scheme for health managers].	Document
M_1917	Moodley Naidoo, R; Timothy, G A; Steenkamp, L; Collie, S; Greyling, M J	2019	Measuring quality outcomes across hospital systems: Using a claims data model for risk adjustment of mortality rates.	Document
M_1918	Moodley, Yoshan; Tomita, Andrew	2017	Relationship between HIV serostatus, CD4 count and rehospitalisation: Potential implications for health systems strengthening in South Africa.	Document
M_1922	Moon, Troy D; Burlison, Janeen R; Sidat, Mohsin; Pires, Paulo; Silva, Wilson; Solis, Manuel; Rocha, Michele; Arregui, Chiqui; Manders, Eric J; Vergara, Alfredo E; Vermund, Sten H	2010	Lessons learned while implementing an HIV/AIDS care and treatment program in rural Mozambique.	Document
M_1925	Moradi, Ghobad; Safari, Hossein; Piroozi, Bakhtiar; Qanbari, Laila; Farshadi, Salahadin; Qasri, Homan; Farhadifar, Fariba	2017	Catastrophic health expenditure among households with members with special diseases: A case study in Kurdistan.	Document
M_1927	Morgan, Graeme W; Foster, Kirsty; Healy, Brendan; Opie, Craig; Huynh, Vu	2018	Improving Health and Cancer Services in Low-Resource Countries to Attain the Sustainable Development Goals Target 3.4 for Noncommunicable Diseases.	Intervention
M_1929	Mormina, Maru; Pinder, Sophie	2018	A conceptual framework for training of trainers (ToT) interventions in global health.	Document
M_1931	Morton, Alec; Thomas, Ranjeeta; Smith, Peter C	2016	Decision rules for allocation of finances to health systems strengthening.	Intervention
M_1932	Mosallam, Rasha A; Aly, Mahmoud M; Moharram, Ahmed M	2013	Responsiveness of the health insurance and private systems in Alexandria, Egypt.	Document
M_1934	Moshiri, Esmaeil; Rashidian, Arash; Arab, Mohammad; Khosravi, Ardeshir	2016	Using an Analytical Framework to Explain the Formation of Primary Health Care in Rural Iran in the 1980s.	Document
M_1936	Mosley, W H	1994	Population change, health planning and human resource development in the health sector.	Document
M_1941	Mounier-Jack, Sandra; Burchett, Helen Elizabeth Denise; Griffiths, Ulla Kou; Konate, Mamadou; Diarra, Kassibo Sira	2014	Meningococcal vaccine introduction in Mali through mass campaigns and its impact on the health system.	Outcomes
M_1943	Moyo, Nkumbula; Makasa, Mpundu; Chola, Mumbi; Musonda, Patrick	2018	Access factors linked to maternal deaths in Lundazi district, Eastern Province of Zambia: a case control study analysing maternal death reviews.	Document
M_1946	Mubyazi, Godfrey; Kamugisha, Mathias; Mushi, Adiel; Blas, Erik	2004	Implications of decentralization for the control of tropical diseases in Tanzania: a case study of four districts.	Document
M_1947	Muddu, Martin; Tusubira, Andrew K; Nakirya, Brenda; Nalwoga, Rita; Semitala, Fred C; Akiteng, Ann R; Schwartz, Jeremy I; Ssinabulya, Isaac	2020	Exploring barriers and facilitators to integrated hypertension-HIV management in Ugandan HIV clinics using the Consolidated Framework for Implementation Research (CFIR).	Document
M_1949	Mueller, Debjani	2020	Addressing the challenges of implementing a Health Technology Assessment Policy Framework in South Africa.	Document
M_1950	Mugambi, Melissa L; Palamountain, Kara M; Gallarda, Jim; Drain, Paul K	2017	Exploring the Case for a Global Alliance for Medical Diagnostics Initiative.	Document
M_1951	Mugisha, James; Hanlon, Charlotte; Knizek, Birthe Loa; Ssebunnya, Joshua; Vancampfort, Davy; Kinyanda, Eugene; Kigozi, Fred	2019	The experience of mental health service users in health system strengthening: lessons from Uganda.	Document
M_1954	Mukherjee, Joia S; Barry, Danika; Weatherford, Robert D; Desai, Ishaan K; Farmer, Paul E	2016	Community-Based ART Programs: Sustaining Adherence and Follow-up.	Setting
M_1955	Mukherjee, Joia; Lindeborg, Michael M; Wijayaratne, Sandhira; Mitnick, Carole; Farmer, Paul E; Satti, Hind	2020	Global Cash Flows for Sustainable Development: A Case Study of Accountability and Health Systems Strengthening in Lesotho.	Document
M_1956	Mukhopadhyay, Alok	2007	South Asia's health promotion kaleidoscope.	Document
M_1957	Mukinda, Fidele Kanyimbu; Van Belle, Sara; George, Asha; Schneider, Helen	2020	The crowded space of local accountability for maternal, newborn and child health: a case study of the South African health system.	Document
M_1958	Mulcahy, Patrick; Mahal, Ajay; McPake, Barbara; Kane, Sumit; Ghosh, Prabir Kumar; Lee, John Tayu	2021	Is there an association between public spending on health and choice of healthcare providers across socioeconomic groups in India? - Evidence from a national sample.	Document
M_1960	Mullan, Fitzhugh; Frehywot, Seble; Omaswa, Francis; Buch, Eric; Chen, Candice; Greysen, S Ryan; Wassermann, Travis; Abubakr, Diaa ElDin ElGaili; Awases, Magda; Boelen, Charles; Diomande, Mohenou Jean-Marie Isidore; Dovlo, Delanyo; Ferro, Josefo; Haileamlak, Abraham; Iputo, Jehu; Jacobs, Marian; Koumare, Abdel Karim; Mipando, Mwapatsa; Monekosso, Gottleib Lobe; Olapade-Olaopa, Emiola Oluwabunmi; R…	2011	Medical schools in sub-Saharan Africa.	Document
M_1963	Mullany, Luke C; Lee, Catherine I; Paw, Palae; Shwe Oo, Eh Kalu; Maung, Cynthia; Kuiper, Heather; Masenior, Nicole; Beyrer, Chris; Lee, Thomas J	2008	The MOM Project: delivering maternal health services among internally displaced populations in eastern Burma.	Document
M_1964	Munakampe, Margarate Nzala	2020	Strengthening mental health systems in Zambia.	Outcomes
M_1966	Munk, Cristina; Portnoy, Allison; Suharlim, Christian; Clarke-Deelder, Emma; Brenzel, Logan; Resch, Stephen C; Menzies, Nicolas A	2019	Systematic review of the costs and effectiveness of interventions to increase infant vaccination coverage in low- and middle-income countries.	Document
M_1967	Munyangaju, Isabelle; Langa, Matias Alberto Seth; Clemens, Sue Ann Costa; Marchetti, Elisa	2021	Evaluation of the partnership between international non-governmental organizations and the State in the health sector in Mozambique.	Outcomes
M_1968	Munyewende, Pascalia O; Levin, Jonathan; Rispel, Laetitia C	2016	An evaluation of the competencies of primary health care clinic nursing managers in two South African provinces.	Intervention
M_1969	Munyewende, Pascalia O; Rispel, Laetitia C	2014	Using diaries to explore the work experiences of primary health care nursing managers in two South African provinces.	Outcomes
M_1970	Munyewende, Pascalia Ozida; Rispel, Laetitia Charmaine; Chirwa, Tobias	2014	Positive practice environments influence job satisfaction of primary health care clinic nursing managers in two South African provinces.	Document
M_1974	Murdoch, Jamie; Curran, Robyn; van Rensburg, Andre J; Awotiwon, Ajibola; Dube, Audry; Bachmann, Max; Petersen, Inge; Fairall, Lara	2021	Identifying contextual determinants of problems in tuberculosis care provision in South Africa: a theory-generating case study.	Document
M_1980	Musinguzi, Conrad; Namale, Leticia; Rutebemberwa, Elizeus; Dahal, Aruna; Nahirya-Ntege, Patricia; Kekitiinwa, Adeodata	2018	The relationship between leadership style and health worker motivation, job satisfaction and teamwork in Uganda.	Document
M_1981	Musoke, David; Gibson, Linda; Mukama, Trasias; Khalil, Yesmean; Ssempebwa, John C	2016	Nottingham Trent University and Makerere University School of Public Health partnership: experiences of co-learning and supporting the healthcare system in Uganda.	Outcomes
M_1982	Mussa, Abdul H; Pfeiffer, James; Gloyd, Stephen S; Sherr, Kenneth	2013	Vertical funding, non-governmental organizations, and health system strengthening: perspectives of public sector health workers in Mozambique.	Outcomes
M_1983	Mutabazi, Jean Claude; Zarowsky, Christina; Trottier, Helen	2017	The impact of programs for prevention of mother-to-child transmission of HIV on health care services and systems in sub-Saharan Africa - A review.	Outcomes
M_1984	Mutale, Wilbroad; Ayles, Helen; Bond, Virginia; Chintu, Namwinga; Chilengi, Roma; Mwanamwenge, Margaret Tembo; Taylor, Angela; Spicer, Neil; Balabanova, Dina	2017	Application of systems thinking: 12-month postintervention evaluation of a complex health system intervention in Zambia: the case of the BHOMA.	Document
M_1985	Mutale, Wilbroad; Ayles, Helen; Bond, Virginia; Mwanamwenge, Margaret Tembo; Balabanova, Dina	2013	Measuring health workers' motivation in rural health facilities: baseline results from three study districts in Zambia.	Document
M_1986	Mutale, Wilbroad; Balabanova, Dina; Chintu, Namwinga; Mwanamwenge, Margaret Tembo; Ayles, Helen	2016	Application of system thinking concepts in health system strengthening in low-income settings: a proposed conceptual framework for the evaluation of a complex health system intervention: the case of the BHOMA intervention in Zambia.	Outcomes
M_1987	Mutale, Wilbroad; Bond, Virginia; Mwanamwenge, Margaret Tembo; Mlewa, Susan; Balabanova, Dina; Spicer, Neil; Ayles, Helen	2013	Systems thinking in practice: the current status of the six WHO building blocks for health system strengthening in three BHOMA intervention districts of Zambia: a baseline qualitative study.	Outcomes
M_1990	Mutale, Wilbroad; Godfrey-Fausset, Peter; Mwanamwenge, Margaret Tembo; Kasese, Nkatya; Chintu, Namwinga; Balabanova, Dina; Spicer, Neil; Ayles, Helen	2013	Measuring health system strengthening: application of the balanced scorecard approach to rank the baseline performance of three rural districts in Zambia.	Document
M_1991	Mutale, Wilbroad; Stringer, Jeffrey; Chintu, Namwinga; Chilengi, Roma; Mwanamwenge, Margaret Tembo; Kasese, Nkatya; Balabanova, Dina; Spicer, Neil; Lewis, James; Ayles, Helen	2014	Application of balanced scorecard in the evaluation of a complex health system intervention: 12 months post intervention findings from the BHOMA intervention: a cluster randomised trial in Zambia.	Outcomes
M_1994	Muthuri, Rose Nabi Deborah Karimi; Senkubuge, Flavia; Hongoro, Charles	2020	Predictors of Health-Related Quality of Life among Healthcare Workers in the Context of Health System Strengthening in Kenya.	Document
M_1995	Muthuri, Rose Nabi Deborah Karimi; Senkubuge, Flavia; Hongoro, Charles	2020	An Investigation of Healthcare Professionals' Motivation in Public and Mission Hospitals in Meru County, Kenya.	Document
M_1997	Muula, Adamson S; Chipeta, John; Siziya, Seter; Rudatsikira, Emmanuel; Mataya, Ronald H; Kataika, Edward	2007	Human resources requirements for highly active antiretroviral therapy scale-up in Malawi.	Document
M_1998	Muvudi, M; Coppieters, Y; Mayaka, S; Okenge, L; Umuhire, G; Quenum, F; Nday, M	2011	[Analysis of the implementation of the Paris Declaration in the health sector in the Democratic Republic of Congo].	Document
M_1999	Mvundura, Mercy; Kokonya, Donald; Abu-Haydar, Elizabeth; Okoth, Eunice; Herrick, Tara; Mukabi, James; Carlson, Lucas; Oguttu, Monica; Burke, Thomas	2017	Cost-effectiveness of condom uterine balloon tamponade to control severe postpartum hemorrhage in Kenya.	Document
M_2000	Mwaikambo, Lisa; Brittingham, Sarah; Ohkubo, Saori; Salem, Ruwaida; Sama, Denis Joel; Sow, Fatimata; Mathur, Deepti; Anieto, Nneoma Nonyelum	2021	Key factors to facilitate locally driven family planning programming: a qualitative analysis of urban stakeholder perspectives in Africa and Asia.	Document
M_2002	Mwangome, Mary N; Geubbels, Eveline; Wringe, Alison; Todd, Jim; Klatser, Paul; Dieleman, Marjolein	2017	A qualitative study of the determinants of HIV guidelines implementation in two south-eastern districts of Tanzania.	Document
M_2003	Mwape, Lonia; Mweemba, Prudencia; Kasonde, Joseph	2012	Strengthening the health system to enhance mental health in Zambia: a policy brief.	Document
M_2004	Mwape, Lonia; Sikwese, Alice; Kapungwe, Augustus; Mwanza, Jason; Flisher, Alan; Lund, Crick; Cooper, Sara	2010	Integrating mental health into primary health care in Zambia: a care provider's perspective.	Outcomes
M_2005	Mwendera, Chikondi A; de Jager, Christiaan; Longwe, Herbert; Kumwenda, Save; Hongoro, Charles; Phiri, Kamija; Mutero, Clifford M	2019	Challenges to the implementation of malaria policies in Malawi.	Document
M_2006	Mwisongo, Aziza; Soumare, Alice Ntamwishimiro; Nabyonga-Orem, Juliet	2016	An analytical perspective of Global health initiatives in Tanzania and Zambia.	Outcomes
M_2007	Myhre, Sonja L; French, Steve D; Bergh, Anne	2021	National public health institutes: A scoping review.	Document
M_2009	Naderimagham, Shohreh; Jamshidi, Hamidreza; Khajavi, Alireza; Pishgar, Farhad; Ardam, Ali; Larijani, Bagher; Mahmoudi, Zohreh; Jeddian, Alireza; Bahrami-Taghanaki, Hamid Reza; Farzadfar, Farshad	2017	Impact of rural family physician program on child mortality rates in Iran: a time-series study.	Document
M_2010	Nadhamuni, Sunita; John, Oommen; Kulkarni, Mallari; Nanda, Eshan; Venkatraman, Sethuraman; Varma, Devesh; Balsari, Satchit; Gudi, Nachiket; Samantaray, Shantidev; Reddy, Haritha; Sheel, Vikas	2021	Driving digital transformation of comprehensive primary health services at scale in India: an enterprise architecture framework.	Document
M_2012	Naimoli, Joseph F; Saxena, Sweta	2018	Realizing their potential to become learning organizations to foster health system resilience: opportunities and challenges for health ministries in low- and middle-income countries.	Document
M_2013	Naimoli, Joseph F; Saxena, Sweta; Hatt, Laurel E; Yarrow, Kristina M; White, Trenton M; Ifafore-Calfee, Temitayo	2018	Health system strengthening: prospects and threats for its sustainability on the global health policy agenda.	Document
M_2014	Nair, Manisha; Webster, Premila	2010	Education for health professionals in the emerging market economies: a literature review.	Document
M_2019	Nakahara, Shinji; Ichikawa, Masao; Kimura, Akio; Yoshida, Katsumi	2008	The potential for essential trauma care to empower communities and tackle inequities.	Document
M_2020	Nalwadda, Gorrette; Tumwesigye, Nazarius M; Faxelid, Elisabeth; Byamugisha, Josaphat; Mirembe, Florence	2011	Quality of care in contraceptive services provided to young people in two Ugandan districts: a simulated client study.	Document
M_2024	Nambiar, Devaki; Sankar D, Hari; Negi, Jyotsna; Nair, Arun; Sadanandan, Rajeev	2020	Monitoring Universal Health Coverage reforms in primary health care facilities: Creating a framework, selecting and field-testing indicators in Kerala, India.	Outcomes
M_2025	Namisango, Eve; Bhakta, Nickhill; Wolfe, Joanne; McNeil, Michael J; Powell, Richard A; Kibudde, Solomon; Luyirika, Emmanuel B K; Mulema, Vivienne; Feudtner, Chris; Baker, Justin N	2021	Status of Palliative Oncology Care for Children and Young People in Sub-Saharan Africa: A Perspective Paper on Priorities for New Frontiers.	Document
M_2026	Namukwaya, Elizabeth; Grant, Liz; Downing, Julia; Leng, Mhoira; Murray, Scott A	2017	Improving care for people with heart failure in Uganda: serial in-depth interviews with patients' and their health care professionals.	Document
M_2027	Nannini, Maria; Biggeri, Mario; Putoto, Giovanni	2021	Health Coverage and Financial Protection in Uganda: A Political Economy Perspective.	Document
M_2028	Nanyonjo, Agnes; Counihan, Helen; Siduda, Sam Gudoi; Belay, Kassahun; Sebikaari, Gloria; Tibenderana, James	2019	Institutionalization of integrated community case management into national health systems in low- and middle-income countries: a scoping review of the literature.	Document
M_2029	Nanyonjo, Agnes; Kertho, Edmound; Tibenderana, James; Kallander, Karin	2020	District Health Teams' Readiness to Institutionalize Integrated Community Case Management in the Uganda Local Health Systems: A Repeated Qualitative Study.	Outcomes
M_2031	Narayan, K M; Rhodes, E C	2016	Addressing noncommunicable diseases in primary care: the case of type 2 diabetes.	Document
M_2033	Narla, Nirmala Priya; Ratner, Leah; Bastos, Fernanda Viera; Owusu, Sheila Agyeiwaa; Osei-Bonsu, Angela; Russ, Christiana M	2021	Paediatric to adult healthcare transition in resource-limited settings: a narrative review.	Document
M_2034	Nash, Denis; Elul, Batya; Rabkin, Miriam; Tun, May; Saito, Suzue; Becker, Mark; Nuwagaba-Biribonwoha, Harriet	2009	Strategies for more effective monitoring and evaluation systems in HIV programmatic scale-up in resource-limited settings: Implications for health systems strengthening.	Document
M_2035	Nashat, Nagwa; Hadjij, Redouane; Al Dabbagh, Abdul Munem; Tarawneh, Mohammed Rasoul; Alduwaisan, Huda; Zohra, Fatima; AlFaris, Eiad Abdelmohsen; Quezada-Yamamoto, Harumi; van Weel, Chris; Rawaf, Salman	2020	Primary care healthcare policy implementation in the Eastern Mediterranean region; experiences of six countries: Part II.	Outcomes
M_2038	National Academies of Sciences, Engineering, and Medicine; Health and Medicine Division; Board on Global Health; Committee on the Evaluation of Strengthening Human Resources for Health Capacity in the Republic of Rwanda Under the President's Emergency Plan for AIDS Relief (PEPFAR)	2020		Document
M_2039	Nattrass, Nicoli; Hodes, Rebecca; Cluver, Lucie	2016	Changing Donor Funding and the Challenges of Integrated HIV Treatment.	Document
M_2042	Ndlovu, Kagiso; Mars, Maurice; Scott, Richard E	2021	Development of a conceptual framework for linking mHealth applications to eRecord systems in Botswana.	Document
M_2043	Ndwandwe, Duduzile; Uthman, Olalekan A; Adamu, Abdu A; Sambala, Evanson Z; Wiyeh, Alison B; Olukade, Tawa; Bishwajit, Ghose; Yaya, Sanni; Okwo-Bele, Jean-Marie; Wiysonge, Charles S	2018	Decomposing the gap in missed opportunities for vaccination between poor and non-poor in sub-Saharan Africa: A Multicountry Analyses.	Document
M_2045	Negandhi, Preeti; Sharma, Kavya; Zodpey, Sanjay	2012	An innovative National Rural Health Mission capacity development initiative for improving public health practice in India.	Document
M_2050	Neusy, Andre Jacques; Palsdottir, Bjorg	2008	A roundtable of innovative leaders in medical education.	Document
M_2051	Newbrander, William; Ickx, Paul; Feroz, Ferozuddin; Stanekzai, Hedayatullah	2014	Afghanistan's basic package of health services: its development and effects on rebuilding the health system.	Document
M_2052	Newbrander, William; Peercy, Chavanne; Shepherd-Banigan, Megan; Vergeer, Petra	2012	A tool for assessing management capacity at the decentralized level in a fragile state.	Document
M_2053	Newbrander, William; Waldman, Ronald; Shepherd-Banigan, Megan	2011	Rebuilding and strengthening health systems and providing basic health services in fragile states.	Document
M_2054	Newell, K	1989	The way ahead for district health systems.	Document
M_2055	Newman, Constance; Ng, Crystal; Pacque-Margolis, Sara; Frymus, Diana	2016	Integration of gender-transformative interventions into health professional education reform for the 21st century: implications of an expert review.	Document
M_2057	Nga, LE Thi Quynh; Goto, Aya; Trung, Tran The; Vinh, Nguyen Quang; Khue, Nguyen Thy	2014	Capacity building toward evidence-based medicine among healthcare professionals at the university of medicine and pharmacy, ho chi minh city, and its related institutes.	Document
M_2061	Nguhiu, Peter K; Barasa, Edwine W; Chuma, Jane	2017	Determining the effective coverage of maternal and child health services in Kenya, using demographic and health survey data sets: tracking progress towards universal health coverage.	Outcomes
M_2066	Nguyen, Phuong T; Rahman, Md Shafiur; Le, Phuong Mai; Nguyen, Huy Van; Vu, Kien Duy; Nguyen, Hoa L; Dao, An Thi Minh; Khuong, Long Quynh; Hoang, Minh Van; Gilmour, Stuart	2021	Trends in, projections of, and inequalities in reproductive, maternal, newborn and child health service coverage in Vietnam 2000-2030: A Bayesian analysis at national and sub-national levels.	Document
M_2067	Nguyen, Tuan T; Darnell, Ashley; Weissman, Amy; Cashin, Jennifer; Withers, Mellissa; Mathisen, Roger; Lapping, Karin; Mastro, Timothy D; Frongillo, Edward A	2020	National nutrition strategies that focus on maternal, infant, and young child nutrition in Southeast Asia do not consistently align with regional and international recommendations.	Document
M_2068	Ngwenya, Nothando; Nkosi, Busisiwe; Mchunu, Lerato S; Ferguson, Jane; Seeley, Janet; Doyle, Aoife M	2020	Behavioural and socio-ecological factors that influence access and utilisation of health services by young people living in rural KwaZulu-Natal, South Africa: Implications for intervention.	Document
M_2071	Nickerson, Jason W; Adams, Orvill; Attaran, Amir; Hatcher-Roberts, Janet; Tugwell, Peter	2015	Monitoring the ability to deliver care in low- and middle-income countries: a systematic review of health facility assessment tools.	Document
M_2072	Niermeyer, Susan	2015	From the Neonatal Resuscitation Program to Helping Babies Breathe: Global impact of educational programs in neonatal resuscitation.	Document
M_2073	Nieves, Alberto; Safreed-Harmon, Kelly; Torres, Mary A	2020	HIV, COVID-19, and civil society: Lessons from Venezuela's humanitarian crisis.	Document
M_2074	Nigenda, G; Lockett, L; Manca, M C; Rodriguez, B	1997	[Complementary health care models: a neglected component in the health care systems reform].	Document
M_2075	Nigenda, G; Machado, M H	2000	From state to market: the Nicaraguan labour market for health personnel.	Document
M_2079	Nimako, Belinda Afriyie; Baiden, Frank; Awoonor-Williams, John Koku	2020	Towards effective participation of the private health sector in Ghana's COVID-19 response.	Document
M_2082	Nimpagaritse, Manasse; Bertone, Maria Paola	2011	The sudden removal of user fees: the perspective of a frontline manager in Burundi.	Outcomes
M_2083	Nishtar, S	2006	Heartfile's contribution to health systems strengthening in Pakistan.	Document
M_2084	Nishtar, Sania	2004	Prevention of non-communicable diseases in Pakistan: an integrated partnership-based model.	Outcomes
M_2085	Nishtar, Sania	2006	Health reforms in Pakistan--configuring health beyond the health sector.	Document
M_2086	Nishtar, Sania	2006	Pharmaceuticals--strategic considerations in health reforms in Pakistan.	Document
M_2087	Nishtar, Sania	2006	The Gateway Paper--health service delivery outside of the public sector in Pakistan.	Document
M_2088	Nishtar, Sania	2006	The Gateway Paper--context and configuration of the proposed health reforms in Pakistan.	Document
M_2089	Nishtar, Sania; Boerma, Ties; Amjad, Sohail; Alam, Ali Yawar; Khalid, Faraz; ul Haq, Ihsan; Mirza, Yasir A	2013	Pakistan's health system: performance and prospects after the 18th Constitutional Amendment.	Document
M_2091	Nixon, Stephanie; Veenstra, Nina	2008	The impact of ART (anti-retroviral treatment) scale-up on health systems de-strengthening in sub-Saharan Africa: justice and justification.	Document
M_2092	Njeru, Mercy K; Blystad, Astrid; Nyamongo, Isaac K; Fylkesnes, Knut	2009	A critical assessment of the WHO responsiveness tool: lessons from voluntary HIV testing and counselling services in Kenya.	Outcomes
M_2093	Njoroge, Martin; Zurovac, Dejan; Ogara, Esther A A; Chuma, Jane; Kirigia, Doris	2017	Assessing the feasibility of eHealth and mHealth: a systematic review and analysis of initiatives implemented in Kenya.	Document
M_2094	Njozing, Barnabas N; Edin, Kerstin E; San Sebastian, Miguel; Hurtig, Anna-Karin	2011	Voices from the frontline: counsellors' perspectives on TB/HIV collaborative activities in the Northwest Region, Cameroon.	Outcomes
M_2096	Nkengasong, John N; Nsubuga, Peter; Nwanyanwu, Okey; Gershy-Damet, Guy-Michel; Roscigno, Giorgio; Bulterys, Marc; Schoub, Barry; DeCock, Kevin M; Birx, Deborah	2010	Laboratory systems and services are critical in global health: time to end the neglect?.	Document
M_2097	Nkonki, L; Tugendhaft, A; Hofman, K	2017	A systematic review of economic evaluations of CHW interventions aimed at improving child health outcomes.	Document
M_2098	Nkwanyana, Ntombifikile Maureen; Voce, Anna Silvia	2019	Are there decision support tools that might strengthen the health system for perinatal care in South African district hospitals? A review of the literature.	Document
M_2099	Nkwanyana, Ntombifikile Maureen; Voce, Anna Silvia; Mnqayi, Sthandwa Octavia; Sartorius, Benn; Schneider, Helen	2019	A health system framework for perinatal care in South African district hospitals: a Delphi technique.	Document
M_2100	Nkwo, Peter Onubiwe; Lawani, Lucky Osaheni; Ezugwu, Euzebus Chinonye; Iyoke, Chukwuemeka Anthony; Ubesie, Agozie C; Onoh, Robinson Chukwudi	2014	Correlates of poor perinatal outcomes in non-hospital births in the context of weak health system: the Nigerian experience.	Document
M_2101	Nomura, Shuhei; Sakamoto, Haruka; Ishizuka, Aya; Shibuya, Kenji	2021	Tracking Development Assistance for Health: A Comparative Study of the 29 Development Assistance Committee Countries, 2011-2019.	Outcomes
M_2104	Noor, A M; Gikandi, P W; Hay, S I; Muga, R O; Snow, R W	2004	Creating spatially defined databases for equitable health service planning in low-income countries: the example of Kenya.	Document
M_2105	Noor, Abdisalan Mohamed	2015	Subnational benchmarking of health systems performance in Africa using health outcome and coverage indicators.	Document
M_2106	Noormahomed, Emilia Virginia; Mandane, Amelia; Cuambe, Agnesse; Rodrigues, Maria Alexandra; Noormahomed, Sergio; Carrilho, Carla; Mocumbi, Ana Olga; Ali, Momade; Vintuar, Pompilio; Ismail, Mamudo; Guilundo, Carvalho; Bickler, Stephen; Benson, Constance A; Ferrao, Jorge Luis; Schooley, Robert T	2021	Design and Implementation of Postgraduate Programs in Health in a Resource-Limited Setting in Mozambique (The Lurio University).	Document
M_2108	Noory, Bandar; Hassanain, Sara; Edwards, Jeffrey; Lindskog, Benedikte V	2021	Perceived consequences of healthcare service decentralization on access, affordability and quality of care in Khartoum locality, Sudan.	Document
M_2109	Nosyk, B; Krebs, E; Eyawo, O; Min, J E; Barrios, R; Montaner, J S G	2014	Cost-effectiveness analysis along the continuum of HIV care: how can we optimize the effect of HIV treatment as prevention programs?.	Document
M_2115	Nsanzimana, Sabin; Prabhu, Krishna; McDermott, Haley; Karita, Etienne; Forrest, Jamie I; Drobac, Peter; Farmer, Paul; Mills, Edward J; Binagwaho, Agnes	2015	Improving health outcomes through concurrent HIV program scale-up and health system development in Rwanda: 20 years of experience.	Document
M_2116	Nsubuga, Peter; Nwanyanwu, Okey; Nkengasong, John N; Mukanga, David; Trostle, Murray	2010	Strengthening public health surveillance and response using the health systems strengthening agenda in developing countries.	Outcomes
M_2117	Nunes, Bruno Pereira; Flores, Thayna Ramos; Garcia, Leila Posenato; Chiavegatto, Alexandre Dias Porto Filho; Thume, Elaine; Facchini, Luiz Augusto	2016	Time trend of lack of access to health services in Brazil, 1998-2013.	Document
M_2122	Nxumalo, Nonhlanhla; Goudge, Jane; Gilson, Lucy; Eyles, John	2018	Performance management in times of change: experiences of implementing a performance assessment system in a district in South Africa.	Outcomes
M_2126	Nzabahimana, Innocent; Sebasirimu, Sabin; Gatabazi, John B; Ruzindana, Emmanuel; Kayobotsi, Claver; Linde, Mary K; Mazarati, Jean B; Ntagwabira, Edouard; Serumondo, Janvier; Dahourou, Georges A; Gatei, Wangeci; Muvunyi, Claude M	2014	Innovative strategies for a successful SLMTA country programme: The Rwanda story.	Outcomes
M_2128	Nzinga, Jacinta; McGivern, Gerry; English, Mike	2018	Examining clinical leadership in Kenyan public hospitals through the distributed leadership lens.	Document
M_2132	O'Brien, Niki; Li, Ryan; Isaranuwatchai, Wanrudee; Dabak, Saudamini Vishwanath; Glassman, Amanda; Culyer, Anthony J; Chalkidou, Kalipso	2019	How can we make better health decisions a Best Buy for all?: Commentary based on discussions at iDSI roundtable on 2 nd May 2019 London, UK.	Document
M_2134	Ochalek, Jessica; Revill, Paul; Manthalu, Gerald; McGuire, Finn; Nkhoma, Dominic; Rollinger, Alexandra; Sculpher, Mark; Claxton, Karl	2018	Supporting the development of a health benefits package in Malawi.	Outcomes
M_2138	Odendaal, Willem A; Ward, Kim; Uneke, Jesse; Uro-Chukwu, Henry; Chitama, Dereck; Balakrishna, Yusentha; Kredo, Tamara	2018	Contracting out to improve the use of clinical health services and health outcomes in low- and middle-income countries.	Outcomes
M_2139	Odhiambo, Jackline; Jeffery, Caroline; Lako, Richard; Devkota, Baburam; Valadez, Joseph J	2020	Measuring health system resilience in a highly fragile nation during protracted conflict: South Sudan 2011-15.	Document
M_2143	O'Donovan, James; O'Donovan, Charles; Kuhn, Isla; Sachs, Sonia Ehrlich; Winters, Niall	2018	Ongoing training of community health workers in low-income andmiddle-income countries: a systematic scoping review of the literature.	Outcomes
M_2144	Odutolu, Oluwole; Ihebuzor, Nnenna; Tilley-Gyado, Ritgak; Martufi, Valentina; Ajuluchukwu, Michael; Olubajo, Olalekan; Banigbe, Bolanle; Fadeyibi, Opeyemi; Abdullhai, Rabiya; Muhammad, Ado J G	2016	Putting Institutions at the Center of Primary Health Care Reforms: Experience from Implementation in Three States in Nigeria.	Outcomes
M_2146	Ofrin, Roderico H; Bhola, Anil K; Buddha, Nilesh	2020	Turning commitments into actions: perspectives on emergency preparedness in South-East Asia.	Document
M_2148	Ogbuabor, Daniel Chukwuemeka	2020	Through service providers' eyes: health systems factors affecting implementation of tuberculosis control in Enugu State, South-Eastern Nigeria.	Document
M_2149	Ogu, Rosemary; Maduka, Omosivie; Alamina, Folusho; Adebiyi, Obelebra; Agala, Vetty; Eke, Gracia; Porbeni, Ibimonye; Offor, Nnesochi; Abam, Claribel; Nte, Alice; Okonofua, Friday	2018	Mainstreaming youth-friendly health services into existing primary health care facilities: experiences from South-South Nigeria.	Document
M_2156	Okoli, Rosemary C B; Shedul, Gabriel; Hirschhorn, Lisa R; Orji, Ikechukwu A; Ojo, Tunde M; Egenti, Nonye; Omitiran, Kasarachi; Akor, Blessing; Baldridge, Abigail S; Huffman, Mark D; Ojji, Dike; Kandula, Namratha R	2021	Stakeholder perspectives to inform adaptation of a hypertension treatment program in primary healthcare centers in the Federal Capital Territory, Nigeria: a qualitative study.	Outcomes
M_2159	Okoroh, Juliet S; Chia, Victoria; Oliver, Emily A; Dharmawardene, Marisa; Riviello, Robert	2015	Strengthening Health Systems of Developing Countries: Inclusion of Surgery in Universal Health Coverage.	Document
M_2161	Okpechi, Ikechi G; Bello, Aminu K; Luyckx, Valerie A; Wearne, Nicola; Swanepoel, Charles R; Jha, Vivekanand	2021	Building optimal and sustainable kidney care in low resource settings: The role of healthcare systems.	Document
M_2163	Okunromade, Oyeladun Funmi; Lokossou, Virgil K; Anya, Ike; Dada, Augustine Olajide; Njidda, Ahmad M; Disu, Yahya O; Dalhat, Mahmood Muazu; Brito, Carlos Faria De; Balogun, Muhammad Shakir; Nguku, Patrick; Ojo, Olubunmi Eyitayo; Ihekweazu, Chikwe; Okolo, Stanley	2019	Performance of the Public Health System During a Full-Scale Yellow Fever Simulation Exercise in Lagos State, Nigeria, in 2018: How Prepared Are We for the Next Outbreak?.	Document
M_2165	Oladapo, Rasaq Kayode; Oyetola, Afeez Babatunde; Obidiro, Onyinyechi Patience; Olajide, Adekunle; Osuagwu-Nwogu, Eze; Olaitan, Olajide Mariam; Ngokere, Chinonso; Monisola, Igbalajobi; Ibraheem, Bakare; Afolayan, Abiola	2021	Rising cholera cases: Harnessing the momentum of COVID-19 to strengthen Nigeria's health systems.	Document
M_2166	Olafsdottir, Anna E; Reidpath, Daniel D; Pokhrel, Subhash; Allotey, Pascale	2011	Health systems performance in sub-Saharan Africa: governance, outcome and equity.	Document
M_2168	Olapade-Olaopa, E Oluwabunmi; Sewankambo, Nelson K; Iputo, Jehu E	2017	Defining Sub-Saharan Africa's Health Workforce Needs: Going Forwards Quickly Into the Past Comment on "Non-physician Clinicians in Sub-Saharan Africa and the Evolving Role of Physicians".	Document
M_2169	Olapade-Olaopa, Emiola Oluwabunmi; Baird, Sarah; Kiguli-Malwadde, Elsie; Kolars, Joseph C	2014	Growing partnerships: leveraging the power of collaboration through the Medical Education Partnership Initiative.	Setting
M_2173	Oleribe, Obinna Ositadimma; Nwanwanyu, Okey	2015	Foreign aid or foreign investments: call for a paradigm shift in mentality and nomenclature.	Document
M_2174	Oliff, Monique; Mayaud, Philippe; Brugha, Ruairi; Semakafu, Ave Maria	2003	Integrating reproductive health services in a reforming health sector: the case of Tanzania.	Document
M_2176	Oliveira, Charlotte; Russo, Giuliano	2015	Vertical interventions and system effects; have we learned anything from past experiences?.	Document
M_2177	Oliveira, Lilian; Passador, Claudia	2014	[Considerations on the Brazilian national health system (SUS) performance index].	Document
M_2179	Olivier de Sardan, Jean-Pierre; Diarra, Aissa; Kone, Felix Yaouaga; Yaogo, Maurice; Zerbo, Roger	2015	Local sustainability and scaling up for user fee exemptions: medical NGOs vis-a-vis health systems.	Document
M_2180	Olivier de Sardan, Jean-Pierre; Ridde, Valery	2015	Diagnosis of a public policy: an introduction to user fee exemptions for healthcare in the Sahel.	Outcomes
M_2181	Olivier, Jill; Tsimpo, Clarence; Gemignani, Regina; Shojo, Mari; Coulombe, Harold; Dimmock, Frank; Nguyen, Minh Cong; Hines, Harrison; Mills, Edward J; Dieleman, Joseph L; Haakenstad, Annie; Wodon, Quentin	2015	Understanding the roles of faith-based health-care providers in Africa: review of the evidence with a focus on magnitude, reach, cost, and satisfaction.	Document
M_2185	Olufadewa, Isaac Iyinoluwa; Adesina, Miracle Ayomikun; Oladele, Ruth Ifeoluwa; Oladoye, Moyinoluwa Joshua; Eke, Nnenne Florence-Ayambem	2021	Global fund: Analyzing 10 Years of bridging health inequalities.	Document
M_2188	Oluwasanu, Mojisola Morenike; Hassan, Abiodun; Adebayo, Ayodeji Matthew; Ogbuji, Queen Chidinma; Adeniyi, Bamidele Olaiya; Adewole, David Ayobami; Ladipo, Oladapo Alabi; Ajuwon, Grace Ada; Ajuwon, Ademola	2020	General and tuberculosis-specific service readiness in two states in Nigeria.	Document
M_2189	Oluwole, Akinola; Dean, Laura; Lar, Luret; Salami, Kabiru; Okoko, Okefu; Isiyaku, Sunday; Dixon, Ruth; Elhassan, Elizabeth; Schmidt, Elena; Thomson, Rachael; Theobald, Sally; Ozano, Kim	2019	Optimising the performance of frontline implementers engaged in the NTD programme in Nigeria: lessons for strengthening community health systems for universal health coverage.	Intervention
M_2193	Omaswa, Francis G	2014	The contribution of the Medical Education Partnership Initiative to Africa's renewal.	Outcomes
M_2194	O'Meara, Wendy Prudhomme; Tsofa, Benjamin; Molyneux, Sassy; Goodman, Catherine; McKenzie, F Ellis	2011	Community and facility-level engagement in planning and budgeting for the government health sector--a district perspective from Kenya.	Outcomes
M_2195	Omer, Khalid; Mhatre, Sharmila; Ansari, Noor; Laucirica, Jorge; Andersson, Neil	2008	Evidence-based training of frontline health workers for door-to-door health promotion: a pilot randomized controlled cluster trial with Lady Health Workers in Sindh Province, Pakistan.	Document
M_2199	Onocko-Campos, Rosana Teresa; Campos, Gastao Wagner de Sousa; Amaral, Carlos Eduardo Menezes; Tanaka, Oswaldo Yoshimi	2020	Notes for the study on health systems: multifaceted analysis and tracer indicators.	Document
M_2200	Onocko-Campos, Rosana; Davidson, Larry; Desviat, Manuel	2021	Mental health and human rights: Challenges for health services and communities.	Document
M_2201	Onwujekwe, Obinna; Etiaba, Enyi; Mbachu, Chinyere; Ezenwaka, Uchenna; Chikezie, Ifeanyi; Arize, Ifeyinwa; Nwankwor, Chikezie; Uzochukwu, Benjamin	2019	Building the capacity of users and producers of evidence in health policy and systems research for better control of endemic diseases in Nigeria: a situational analysis.	Outcomes
M_2203	Ooms, Gaby I; Kibira, Denis; Reed, Tim; van den Ham, Hendrika A; Mantel-Teeuwisse, Aukje K; Buckland-Merrett, Gemma	2020	Access to sexual and reproductive health commodities in East and Southern Africa: a cross-country comparison of availability, affordability and stock-outs in Kenya, Tanzania, Uganda and Zambia.	Document
M_2205	Oosthuizen, S J; Bergh, A-M; Grimbeek, J; Pattinson, R C	2019	Midwife-led obstetric units working 'CLEVER': Improving perinatal outcome indicators in a South African health district.	Document
M_2206	Oosthuizen, S; Bergh, A-M; Pattinson, R C	2018	Systems thinking: A turning point for improving respectful obstetric care in South African health districts.	Document
M_2208	Opio, Alex; Wafula, Winnie; Amone, Jackson; Kajumbula, Henry; Nkengasong, John N	2010	Country leadership and policy are critical factors for implementing laboratory accreditation in developing countries: a study on Uganda.	Intervention
M_2210	Orach, Christopher Garimoi; Dubourg, Dominique; De Brouwere, Vincent	2007	Costs and coverage of reproductive health interventions in three rural refugee-affected districts, Uganda.	Document
M_2211	Orgill, Marsha; Gilson, Lucy; Chitha, Wezile; Michel, Janet; Erasmus, Ermin; Marchal, Bruno; Harris, Bronwyn	2019	A qualitative study of the dissemination and diffusion of innovations: bottom up experiences of senior managers in three health districts in South Africa.	Document
M_2212	Orgill, Marsha; Marchal, Bruno; Shung-King, Maylene; Sikuza, Lwazikazi; Gilson, Lucy	2021	Bottom-up innovation for health management capacity development: a qualitative case study in a South African health district.	Outcomes
M_2213	Orozco, Juan Daniel; Greenberg, Lauren A; Desai, Ishaan K; Anglade, Fabienne; Ruhangaza, Deogratias; Johnson, Mira; Ivers, Louise C; Milner, Danny A Jr; Farmer, Paul E	2018	Building Laboratory Capacity to Strengthen Health Systems: The Partners In Health Experience.	Document
M_2217	Ostergaard, Lise Rosendal	2015	Trust matters: A narrative literature review of the role of trust in health care systems in sub-Saharan Africa.	Document
M_2222	Oti, Samuel O	2013	HIV and noncommunicable diseases: a case for health system building.	Intervention
M_2224	Otieno, C F; Kaseje, D; Ochieng', B M; Githae, M N	2012	Reliability of community health worker collected data for planning and policy in a peri-urban area of Kisumu, Kenya.	Intervention
M_2225	Otim, Michael E; Almarzouqi, Amina M; Mukasa, Jean P; Gachiri, Wilson	2020	Achieving Sustainable Development Goals (SDGs) in Sub-Saharan Africa (SSA): A Conceptual Review of Normative Economics Frameworks.	Document
M_2228	Otu, Akaninyene; Ebenso, Bassey; Okuzu, Okey; Osifo-Dawodu, Egbe	2016	Using a mHealth tutorial application to change knowledge and attitude of frontline health workers to Ebola virus disease in Nigeria: a before-and-after study.	Outcomes
M_2229	Ouedraogo, Nadia S; Schimanski, Caroline	2018	Energy poverty in healthcare facilities: a "silent barrier" to improved healthcare in sub-Saharan Africa.	Document
M_2232	Owusu-Addo, Ebenezer; Cross, Ruth	2014	The impact of conditional cash transfers on child health in low- and middle-income countries: a systematic review.	Document
M_2233	Oxlade, Olivia; Benedetti, Andrea; Adjobimey, Menonli; Alsdurf, Hannah; Anagonou, Severin; Cook, Victoria J; Fisher, Dina; Fox, Greg J; Fregonese, Federica; Hadisoemarto, Panji; Hill, Philip C; Johnston, James; Khan, Faiz Ahmad; Long, Richard; Nguyen, Nhung V; Nguyen, Thu Anh; Obeng, Joseph; Ruslami, Rovina; Schwartzman, Kevin; Trajman, Anete; Valiquette, Chantal; Menzies, Dick	2021	Effectiveness and cost-effectiveness of a health systems intervention for latent tuberculosis infection management (ACT4): a cluster-randomised trial.	Outcomes
M_2234	Ozano, Kim; Dean, Laura; Adekeye, Oluwatosin; Bettee, Anthony K; Dixon, Ruth; Gideon, Ntuen Uduak; Gwani, Noela; Isiyaku, Sunday; Kollie, Karsor; Lar, Luret; Oluwole, Akinola; Piotrowski, Helen; Siakeh, Alice; Thomson, Rachael; Yashiyi, James; Zawolo, Georgina; Theobald, Sally	2020	Guiding principles for quality, ethical standards and ongoing learning in implementation research: multicountry learnings from participatory action research to strengthen health systems.	Intervention
M_2235	Ozawa, Sachiko; Paina, Ligia; Qiu, Mary	2016	Exploring pathways for building trust in vaccination and strengthening health system resilience.	Document
M_2240	Paina, Ligia; Namazzi, Gertrude; Tetui, Moses; Mayora, Chrispus; Kananura, Rornald Muhumuza; Kiwanuka, Suzanne N; Waiswa, Peter; Mutebi, Aloysius; Ekirapa-Kiracho, Elizabeth	2019	Applying the model of diffusion of innovations to understand facilitators for the implementation of maternal and neonatal health programmes in rural Uganda.	Document
M_2245	Pallas, Sarah W; Curry, Leslie; Bashyal, Chhitij; Berman, Peter; Bradley, Elizabeth H	2012	Improving health service delivery organisational performance in health systems: a taxonomy of strategy areas and conceptual framework for strategy selection.	Intervention
M_2247	Panda, Bhuputra; Thakur, Harshad P	2016	Decentralization and health system performance - a focused review of dimensions, difficulties, and derivatives in India.	Outcomes
M_2248	Panda, Bhuputra; Zodpey, Sanjay P; Thakur, Harshad P	2016	Local self governance in health - a study of it's functioning in Odisha, India.	Document
M_2249	Panda, Rajmohan; Mahapatra, Sandeep; Persai, Divya	2018	Health system preparedness in noncommunicable diseases: Findings from two states Odisha and Kerala in India.	Document
M_2251	Pandya, Himani; Slemming, Wiedaad; Saloojee, Haroon	2018	Health system factors affecting implementation of integrated management of childhood illness (IMCI): qualitative insights from a South African province.	Document
M_2252	Panero, Maria S; Khuri-Bulos, Najwa; Biscayart, Cristian; Bonvehi, Pablo; Hayajneh, Wail; Madhi, Shabir A	2020	The role of National Immunization Technical Advisory Groups (NITAG) in strengthening health system governance: Lessons from three middle-income countries-Argentina, Jordan, and South Africa (2017-2018).	Document
M_2253	Paniagua-Avila, Maria Alejandra; Messenger, Elizabeth; Nelson, Caroline A; Calgua, Erwin; Barg, Frances K; Bream, Kent W; Compher, Charlene; Dean, Anthony J; Martinez-Siekavizza, Sergio; Puac-Polanco, Victor; Richmond, Therese S; Roth, Rudolf R; Branas, Charles C	2017	The Guatemala-Penn Partners: An Innovative Inter-Institutional Model for Scientific Capacity-Building, Healthcare Education, and Public Health.	Setting
M_2255	Pantoja, Tomas; Opiyo, Newton; Lewin, Simon; Paulsen, Elizabeth; Ciapponi, Agustin; Wiysonge, Charles S; Herrera, Cristian A; Rada, Gabriel; Penaloza, Blanca; Dudley, Lilian; Gagnon, Marie-Pierre; Garcia Marti, Sebastian; Oxman, Andrew D	2017	Implementation strategies for health systems in low-income countries: an overview of systematic reviews.	Document
M_2262	Patel, Mahomed S; Phillips, Christine B	2009	Strengthening field-based training in low and middle-income countries to build public health capacity: Lessons from Australia's Master of Applied Epidemiology program.	Setting
M_2268	Paul, Elisabeth; Albert, Lucien; Bisala, Badibanga N'Sambuka; Bodson, Oriane; Bonnet, Emmanuel; Bossyns, Paul; Colombo, Sandro; De Brouwere, Vincent; Dumont, Alexandre; Eclou, Dieudonne Sedjro; Gyselinck, Karel; Hane, Fatoumata; Marchal, Bruno; Meloni, Remo; Noirhomme, Mathieu; Noterman, Jean-Pierre; Ooms, Gorik; Samb, Oumar Malle; Ssengooba, Freddie; Toure, Laurence; Turcotte-Tremblay, Anne-Mari…	2018	Performance-based financing in low-income and middle-income countries: isn't it time for a rethink?.	Outcomes
M_2269	Paul, Elisabeth; Ireland, Megan; Martini, Jessica; Zinnen, Veronique; Ronse, Ignace; Samake, Salif; Dujardin, Bruno	2013	Results from implementation of aid effectiveness principles in the health sector in Mali.	Document
M_2270	Paul, Elisabeth; Lamine Drame, Mohamed; Kashala, Jean-Pierre; Ekambi Ndema, Armand; Kounnou, Marcel; Codjovi Aissan, Julien; Gyselinck, Karel	2018	Performance-Based Financing to Strengthen the Health System in Benin: Challenging the Mainstream Approach.	Outcomes
M_2271	Paul, Elisabeth; Ndiaye, Youssoupha; Sall, Farba L; Fecher, Fabienne; Porignon, Denis	2020	An assessment of the core capacities of the Senegalese health system to deliver Universal Health Coverage.	Document
M_2272	Paul, Elisabeth; Samake, Salif; Berthe, Issa; Huijts, Ini; Balique, Hubert; Dujardin, Bruno	2014	Aid for health in times of political unrest in Mali: does donors' way of intervening allow protecting people's health?.	Outcomes
M_2273	Paul, Elisabeth; Sossouhounto, Nadine; Eclou, Dieudonne Sedjro	2014	Local stakeholders' perceptions about the introduction of performance-based financing in Benin: a case study in two health districts.	Document
M_2274	Paul, Vinod Kumar; Sachdev, Harshpal Singh; Mavalankar, Dileep; Ramachandran, Prema; Sankar, Mari Jeeva; Bhandari, Nita; Sreenivas, Vishnubhatla; Sundararaman, Thiagarajan; Govil, Dipti; Osrin, David; Kirkwood, Betty	2011	Reproductive health, and child health and nutrition in India: meeting the challenge.	Document
M_2275	Peck, Robert; Mghamba, Janneth; Vanobberghen, Fiona; Kavishe, Bazil; Rugarabamu, Vivian; Smeeth, Liam; Hayes, Richard; Grosskurth, Heiner; Kapiga, Saidi	2014	Preparedness of Tanzanian health facilities for outpatient primary care of hypertension and diabetes: a cross-sectional survey.	Document
M_2276	Peiris, David; Praveen, Devarsetty; Johnson, Claire; Mogulluru, Kishor	2014	Use of mHealth systems and tools for non-communicable diseases in low- and middle-income countries: a systematic review.	Document
M_2277	Peltzer, Karl	2009	Patient experiences and health system responsiveness in South Africa.	Document
M_2279	Peltzer, Karl; Phaswana-Mafuya, Nancy; Ladzani, Rendani	2010	Implementation of the national programme for prevention of mother-to-child transmission of HIV: a rapid assessment in Cacadu district, South Africa.	Document
M_2286	Perera, W L S P; Mwanri, Lillian; de A Seneviratne, Rohini; Fernando, Thushara	2012	Health systems responsiveness and its correlates: evidence from family planning service provision in Sri Lanka.	Document
M_2287	Perez, Freddy; Gomez, Bertha; Ravasi, Giovanni; Ghidinelli, Massimo	2015	Progress and challenges in implementing HIV care and treatment policies in Latin America following the treatment 2.0 initiative.	Document
M_2288	Perrot, Jean	2006	Different approaches to contracting in health systems.	Document
M_2289	Perry, Henry B; Sacks, Emma; Schleiff, Meike; Kumapley, Richard; Gupta, Sundeep; Rassekh, Bahie M; Freeman, Paul A	2017	Comprehensive review of the evidence regarding the effectiveness of community-based primary health care in improving maternal, neonatal and child health: 6. strategies used by effective projects.	Outcomes
M_2292	Peters, David H	2002	The role of oversight in the health sector: the example of sexual and reproductive health services in India.	Setting
M_2298	Petersen, Inge; van Rensburg, Andre; Kigozi, Fred; Semrau, Maya; Hanlon, Charlotte; Abdulmalik, Jibril; Kola, Lola; Fekadu, Abebaw; Gureje, Oye; Gurung, Dristy; Jordans, Mark; Mntambo, Ntokozo; Mugisha, James; Muke, Shital; Petrus, Ruwayda; Shidhaye, Rahul; Ssebunnya, Joshua; Tekola, Bethlehem; Upadhaya, Nawaraj; Patel, Vikram; Lund, Crick; Thornicroft, Graham	2019	Scaling up integrated primary mental health in six low- and middle-income countries: obstacles, synergies and implications for systems reform.	Intervention
M_2299	Petersen, Poul Erik	2014	Strengthening of oral health systems: oral health through primary health care.	Setting
M_2304	Pfeiffer, Constanze; Mwaipopo, Rosemarie	2013	Delivering at home or in a health facility? health-seeking behaviour of women and the role of traditional birth attendants in Tanzania.	Intervention
M_2310	Phillips, James F; Awoonor-Williams, John Koku; Bawah, Ayaga A; Nimako, Belinda Afriyie; Kanlisi, Nicholas S; Sheff, Mallory C; Asuming, Patrick O; Kyei, Pearl E; Biney, Adriana; Jackson, Elizabeth F	2018	What do you do with success? The science of scaling up a health systems strengthening intervention in Ghana.	Document
M_2313	Phiri, Sydney Chauwa; Prust, Margaret Lippitt; Chibawe, Caroline Phiri; Misapa, Ronald; van den Broek, Jan Willem; Wilmink, Nikhil	2017	An exploration of facilitators and challenges in the scale-up of a national, public sector community health worker cadre in Zambia: a qualitative study.	Document
M_2315	Phuong, Nguyen Khanh; Oanh, Tran Thi Mai; Phuong, Hoang Thi; Tien, Tran Van; Cashin, Cheryl	2015	Assessment of systems for paying health care providers in Vietnam: implications for equity, efficiency and expanding effective health coverage.	Document
M_2327	Ponsar, Frederique; Van Herp, Michel; Zachariah, Rony; Gerard, Seco; Philips, Mit; Jouquet, Guillaume	2011	Abolishing user fees for children and pregnant women trebled uptake of malaria-related interventions in Kangaba, Mali.	Outcomes
M_2336	Prata, Ndola; Passano, Paige; Rowen, Tami; Bell, Suzanne; Walsh, Julia; Potts, Malcolm	2011	Where there are (few) skilled birth attendants.	Document
M_2355	Puertas, Eduardo Benjamin; Sotelo, Juan Manuel; Ramos, Gilma	2020	[Leadership and strategic management in health systems based on primary health care].	Document
M_2360	Pyda, Jordan; Patterson, Rolvix H; Caddell, Luke; Wurdeman, Taylor; Koch, Rachel; Polatty, David; Card, Brittany; Meara, John G; Corlew, Daniel Scott	2019	Towards resilient health systems: opportunities to align surgical and disaster planning.	Document
M_2396	Rasheed, Huma; Usman, Muhammad; Ahmed, Waqas; Bacha, Muhammad Haroon; Zafar, Aliya; Bukhari, Khalid Saeed	2019	A Shift From Logistic Software to Service Model: A Case Study of New Service-Driven-Software for Management of Emergency Supplies During Disasters and Emergency Conditions by WHO.	Document
M_2399	Rashidian, Arash; Salavati, Sedigheh; Hajimahmoodi, Hanan; Kheirandish, Mehrnaz	2019	Does rural health system reform aimed at improving access to primary health care affect hospitalization rates? An interrupted time series analysis of national policy reforms in Iran.	Document
M_2404	Raven, Joanna; Baral, Sushil; Wurie, Haja; Witter, Sophie; Samai, Mohamed; Paudel, Pravin; Subedi, Hom Nath; Martineau, Tim; Elsey, Helen; Theobald, Sally	2018	What adaptation to research is needed following crises: a comparative, qualitative study of the health workforce in Sierra Leone and Nepal.	Outcomes
M_2406	Ravi, Sanjana J; Meyer, Diane; Cameron, Elizabeth; Nalabandian, Michelle; Pervaiz, Beenish; Nuzzo, Jennifer B	2019	Establishing a theoretical foundation for measuring global health security: a scoping review.	Document
M_2407	Ravi, Sanjana J; Snyder, Michael R; Rivers, Caitlin	2019	Review of international efforts to strengthen the global outbreak response system since the 2014-16 West Africa Ebola Epidemic.	Outcomes
M_2409	Rawabdeh, Ali Ahamd Awad	2005	Health care cost containment strategies: the Jordanian experience.	Setting
M_2413	Razzak, Junaid A; Kellermann, Arthur L	2002	Emergency medical care in developing countries: is it worthwhile?.	Intervention
M_2428	Rezaei, Satar; Hajizadeh, Mohammad	2019	Measuring and decomposing socioeconomic inequality in catastrophic healthcare expenditures in Iran.	Intervention
M_2452	Robinson, S A; Larsen, D E	1990	The relative influence of the community and the health system on work performance: a case study of community health workers in Colombia.	Setting
M_2466	Romero-Gonzalez, Mauricio; Gonzalez, Gerardo; Rosenheck, Robert A	2003	Mental health service delivery following health system reform in Colombia.	Setting
M_2480	Roza, Sarimin; Junainah, Sabirin; Izzuna, Mudla Mohamed Ghazali; Ku Nurhasni, Ku Abdul Rahim; Yusof, Mohd Aminuddin Mohd; Noormah, Md Darus; Syful Azlie, Md Fuzi; Sit Wai, Lee	2019	Health Technology Assessment in Malaysia: Past, Present, and Future.	Setting
M_2488	Ruebush, T K 2nd; Breman, J G; Kaiser, R L; Warren, M	1986	Selective primary health care. XXIV. Malaria.	Intervention
M_2496	Rwabukwisi, Felix Cyamatare; Bawah, Ayaga A; Gimbel, Sarah; Phillips, James F; Mutale, Wilbroad; Drobac, Peter; AHI PHIT Partnership Collaborative	2017	Health system strengthening: a qualitative evaluation of implementation experience and lessons learned across five African countries.	Outcomes
M_2515	Salam, Asharaf Abdul; Al-Khraif, Rshood M	2019	Child Mortality Transition in the Arabian Gulf: Wealth, Health System Reforms, and Development Goals.	Setting
M_2519	Saleh, Fatma; Kitau, Jovin; Konradsen, Flemming; Mboera, Leonard E G; Schioler, Karin L	2021	Emerging epidemics: is the Zanzibar healthcare system ready to detect and respond to mosquito-borne viral diseases?.	Setting
M_2525	Salve, Solomon; Harris, Kristine; Sheikh, Kabir; Porter, John D H	2018	Understanding the complex relationships among actors involved in the implementation of public-private mix (PPM) for TB control in India, using social theory.	Intervention
M_2528	Samb, Badara; Desai, Nina; Nishtar, Sania; Mendis, Shanti; Bekedam, Henk; Wright, Anna; Hsu, Justine; Martiniuk, Alexandra; Celletti, Francesca; Patel, Kiran; Adshead, Fiona; McKee, Martin; Evans, Tim; Alwan, Ala; Etienne, Carissa	2010	Prevention and management of chronic disease: a litmus test for health-systems strengthening in low-income and middle-income countries.	Intervention
M_2531	Samudre, Sandesh; Shidhaye, Rahul; Ahuja, Shalini; Nanda, Sharmishtha; Khan, Azaz; Evans-Lacko, Sara; Hanlon, Charlotte	2016	Service user involvement for mental health system strengthening in India: a qualitative study.	Outcomes
M_2550	Sax, Sylvia; Marx, Michael	2014	Local perceptions on factors influencing the introduction of international healthcare accreditation in Pakistan.	Intervention
M_2560	Schmidt-Ehry, G	2000	Training and research for implementation of health care system reform in Cambodia.	Document
M_2565	Schneider, Helen; Nxumalo, Nonhlanhla	2017	Leadership and governance of community health worker programmes at scale: a cross case analysis of provincial implementation in South Africa.	Intervention
M_2588	Seitio-Kgokgwe, Onalenna; Gauld, Robin Dc; Hill, Philip C; Barnett, Pauline	2016	Analysing the Stewardship Function in Botswana's Health System: Reflecting on the Past, Looking to the Future.	Outcomes
M_2592	Semrau, Maya; Alem, Atalay; Ayuso-Mateos, Jose L; Chisholm, Dan; Gureje, Oye; Hanlon, Charlotte; Jordans, Mark; Kigozi, Fred; Lund, Crick; Petersen, Inge; Shidhaye, Rahul; Thornicroft, Graham	2019	Strengthening mental health systems in low- and middle-income countries: recommendations from the Emerald programme.	Outcomes
M_2601	Serbanescu, Florina; Goldberg, Howard I; Danel, Isabella; Wuhib, Tadesse; Marum, Lawrence; Obiero, Walter; McAuley, James; Aceng, Jane; Chomba, Ewlyn; Stupp, Paul W; Conlon, Claudia Morrissey	2017	Rapid reduction of maternal mortality in Uganda and Zambia through the saving mothers, giving life initiative: results of year 1 evaluation.	Intervention
M_2606	Seung, Kwonjune J; Bitalabeho, Akiiki; Buzaalirwa, Lydia E; Diggle, Emma; Downing, Moher; Bhatt Shah, Mona; Tumwebaze, Benon; Gove, Sandy	2008	Standardized patients for HIV/AIDS training in resource-poor settings: the expert patient-trainer.	Outcomes
M_2625	Shaqura, Iyad Ibrahim; Gholami, Masoomeh; Sari, Ali Akbari	2021	Evaluation of performance at Palestinian public hospitals using Pabon Lasso model.	Document
M_2636	Shelby, Peter W; Lia, Maria Paola; Israel, Amy	2017	Collaborative public-private initiatives targeting multidrug-resistant tuberculosis (MDR-TB) supported by the Lilly MDR-TB Partnership: experiences in 2012-2016.	Setting
M_2656	Shiroya, Veronica; Shawa, Naonga; Matanje, Beatrice; Haloka, John; Safary, Elvis; Nkhweliwa, Chikondi; Mueller, Olaf; Phiri, Sam; Neuhann, Florian; Deckert, Andreas	2021	Reorienting Primary Health Care Services for Non-Communicable Diseases: A Comparative Preparedness Assessment of Two Healthcare Networks in Malawi and Zambia.	Outcomes
M_2667	Siddiqi, Sameen; Masud, Tayyeb Imran; Sabri, Belgacem	2006	Contracting but not without caution: experience with outsourcing of health services in countries of the Eastern Mediterranean Region.	Outcomes
M_2675	Singer, Peter A; Bowman, Kerry W	2002	Quality end-of-life care: A global perspective.	Intervention
M_2700	Soeung, S; Grundy, J; Biggs, B; Boreland, M; Cane, J; Samnang, C; Maynard, J	2004	Management systems response to improving immunization coverage in developing countries: a case study from Cambodia.	Intervention
M_2712	South Africa Every Death Counts Writing Group; Bradshaw, Debbie; Chopra, Mickey; Kerber, Kate; Lawn, Joy E; Bamford, Lesley; Moodley, Jack; Pattinson, Robert; Patrick, Mark; Stephen, Cindy; Velaphi, Sithembiso	2008	Every death counts: use of mortality audit data for decision making to save the lives of mothers, babies, and children in South Africa.	Intervention
M_2719	Sriharan, Abi; Harris, Janet; Davis, Dave; Clarke, Mike	2016	Global Health Partnerships for Continuing Medical Education: Lessons from Successful Partnerships.	Intervention
M_2722	Sriram, Veena M; Gururaj, Gopalkrishna; Hyder, Adnan A	2017	Public-private implementation of integrated emergency response services: Case study of GVK Emergency Management and Research Institute in Karnataka, India.	Document
M_2727	Ssegujja, Eric; Ddumba, Isaac; Andipartin, Michelle	2021	Prioritization of interventions in pursuit of maternal health policy objectives to mitigate stillbirth risks. An exploratory qualitative study at subnational level in Uganda.	Intervention
M_2733	Stefanini, A	1997	The hospital as an enterprise: management strategies.	Intervention
M_2739	Stevens, Wendy Susan; Scott, Lesley; Noble, Lara; Gous, Natasha; Dheda, Keertan	2017	Impact of the GeneXpert MTB/RIF Technology on Tuberculosis Control.	Intervention
M_2759	Suk, William; Ruchirawat, Mathuros; Stein, Renato T; Diaz-Barriga, Fernando; Carpenter, David O; Neira, Maria; Sly, Peter D	2016	Health Consequences of Environmental Exposures in Early Life: Coping with a Changing World in the Post-MDG Era.	Document
M_2773	Surendranath, Mallavalli; Wankhedkar, Ravi; Lele, Jayesh; Cintra, Otavio; Kolhapure, Shafi; Agrawal, Ashish; Dewda, Pavitra	2021	A Modern Perspective on Vaccinating Healthcare Service Providers in India: A Narrative Review.	Intervention
M_2774	Suriyawongpaisal, Paibul; Aekplakorn, Wichai; Leerapan, Borwornsom; Lakha, Fatim; Srithamrongsawat, Samrit; von Bormann, Suparpit	2019	Assessing system-based trainings for primary care teams and quality-of-life of patients with multimorbidity in Thailand: patient and provider surveys.	Setting
M_2777	Suthar, Amitabh B; Nagata, Jason M; Nsanzimana, Sabin; Barnighausen, Till; Negussie, Eyerusalem K; Doherty, Meg C	2017	Performance-based financing for improving HIV/AIDS service delivery: a systematic review.	Outcomes
M_2820	Tangcharoensathien, Viroj; Limwattananon, Supon; Suphanchaimat, Rapeepong; Patcharanarumol, Walaiporn; Sawaengdee, Krisada; Putthasri, Weerasak	2013	Health workforce contributions to health system development: a platform for universal health coverage.	Setting
M_2822	Tangcharoensathien, Viroj; Wibulpholprasert, Suwit; Nitayaramphong, Sanguan	2004	Knowledge-based changes to health systems: the Thai experience in policy development.	Setting
M_2830	Tarantola, Daniel; Foster, Stanley O	2011	From smallpox eradication to contemporary global health initiatives: enhancing human capacity towards a global public health goal.	Intervention
M_2860	Thomas, Tomi; Prabhata, Shalini; Valsangkar, Sameer	2015	Diabetes screening and the distribution of blood glucose levels in rural areas of North India.	Intervention
M_2921	Uneke, Chigozie J; Okedo-Alex, Ijeoma N; Johnson, Ermel A; Akamike, Ifeyinwa C; Chukwu, Onyedikachi E; Eze, Irene I; Uneke, Bilikis I	2021	An assessment of perceived prioritisation and resource allocation for health policy and systems research in West Africa.	Intervention
M_2923	Uneke, Chigozie Jesse; Ezeoha, Abel Ebeh; Ndukwe, Chinwendu Daniel; Oyibo, Patrick Gold; Onwe, Friday; Aulakh, Bhupinder Kaur	2013	Research priority setting for health policy and health systems strengthening in Nigeria: the policymakers and stakeholders perspective and involvement.	Outcomes
M_2934	Uzochukwu, Benjamin; Mirzoev, Tolib; Okeke, Chinyere; Hicks, Joseph; Etiaba, Enyi; Obi, Uche; Ensor, Tim; Uzochukwu, Adaora; Onwujekwe, Obinna	2020	Did an Intervention Programme Aimed at Strengthening the Maternal and Child Health Services in Nigeria Improve the Completeness of Routine Health Data Within the Health Management Information System?.	Intervention
M_2939	Vallely, Lisa M; Homiehombo, Primrose; Kelly, Angela M; Vallely, Andrew; Homer, Caroline S E; Whittaker, Andrea	2013	Exploring women's perspectives of access to care during pregnancy and childbirth: a qualitative study from rural Papua New Guinea.	Document
M_2964	Vasan, Ashwin; Hudelson, Carly E; Greenberg, Sarah L M; Ellner, Andrew E	2015	An integrated approach to surgery and primary care systems strengthening in low- and middle-income countries: building a platform to deliver across the spectrum of disease.	Intervention
M_2972	Velez, Luis F; Sanitato, Mary; Barry, Donna; Alilio, Martin; Apfel, Franklin; Coe, Gloria; Garcia, Amparo; Kaufman, Michelle; Klein, Jonathan; Kutlesic, Vesna; Meadowcroft, Lisa; Nilsen, Wendy; O'Sullivan, Gael; Peterson, Stefan; Raiten, Daniel; Vorkoper, Susan	2014	The role of health systems and policy in producing behavior and social change to enhance child survival and development in low- and middle-income countries: an examination of the evidence.	Outcomes
M_2982	Vesel, Linda; Waller, Kathryn; Dowden, Justine; Fotso, Jean Christophe	2015	Psychosocial support and resilience building among health workers in Sierra Leone: interrelations between coping skills, stress levels, and interpersonal relationships.	Intervention
M_2986	Victora, Cesar G; Rubens, Craig E; GAPPS Review Group	2010	Global report on preterm birth and stillbirth (4 of 7): delivery of interventions.	Intervention
M_2988	Villacres, Tatiana; Mena, Ana Cristina	2017	[Payment mechanisms and financial resources management for consolidation of Ecuador's health system].	Document
M_2999	Von Pressentin, Klaus B; Naidoo, Kartik S; Jenkins, Louis S; Schoevers, Johann	2021	The family physician as a primary care consultant - the Mossel Bay experience.	Intervention
M_3009	Waiswa, Peter; O'Connell, Thomas; Bagenda, Danstan; Mullachery, Pricila; Mpanga, Flavia; Henriksson, Dorcus Kiwanuka; Katahoire, Anne Ruhweza; Ssegujja, Eric; Mbonye, Anthony K; Peterson, Stefan Swartling	2016	Community and District Empowerment for Scale-up (CODES): a complex district-level management intervention to improve child survival in Uganda: study protocol for a randomized controlled trial.	Document
M_3011	Waithaka, Dennis; Tsofa, Benjamin; Barasa, Edwine	2018	Evaluating healthcare priority setting at the meso level: A thematic review of empirical literature.	Intervention
M_3015	Wall, Stephen N; Lee, Anne C C; Carlo, Waldemar; Goldenberg, Robert; Niermeyer, Susan; Darmstadt, Gary L; Keenan, William; Bhutta, Zulfiqar A; Perlman, Jeffrey; Lawn, Joy E	2010	Reducing intrapartum-related neonatal deaths in low- and middle-income countries-what works?.	Document
M_3028	Wang, Susan A; Hyde, Terri B; Mounier-Jack, Sandra; Brenzel, Logan; Favin, Michael; Gordon, W Scott; Shearer, Jessica C; Mantel, Carsten F; Arora, Narendra; Durrheim, David	2013	New vaccine introductions: assessing the impact and the opportunities for immunization and health systems strengthening.	Outcomes
M_3040	Waweru, Everlyn; Sarkar, Nandini D P; Ssengooba, Freddie; Gruenais, Marc-Eric; Broerse, Jacqueline; Criel, Bart	2019	Stakeholder perceptions on patient-centered care at primary health care level in rural eastern Uganda: A qualitative inquiry.	Intervention
M_3055	West, Gary R; Clapp, Sheila P; Averill, E Megan Davidson; Cates, Willard Jr	2012	Defining and assessing evidence for the effectiveness of technical assistance in furthering global health.	Intervention
M_3065	Williams, Anna; Khan, Marufa Aziz; Moniruzzaman, Mohammed; Rahaman, Sk Towhidur; Mannan, Imteaz Ibne; de Graft-Johnson, Joseph; Rashid, Iftekhar; Rawlins, Barbara	2019	Management of Preeclampsia, Severe Preeclampsia, and Eclampsia at Primary Care Facilities in Bangladesh.	Intervention
M_3085	Woods, Beth; Rothery, Claire; Anderson, Sarah-Jane; Eaton, Jeffrey W; Revill, Paul; Hallett, Timothy B; Claxton, Karl	2018	Appraising the value of evidence generation activities: an HIV modelling study.	Intervention
M_3086	Wouters, Edwin; van Loon, Francis; van Rensburg, Dingie; Meulemans, Herman	2009	Community support and disclosure of HIV serostatus to family members by public-sector antiretroviral treatment patients in the Free State Province of South Africa.	Outcomes
M_3087	Wroe, Emily B; Dunbar, Elizabeth L; Kalanga, Noel; Dullie, Luckson; Kachimanga, Chiyembekezo; Mganga, Andrew; Herce, Michael; Beste, Jason; Rigodon, Jonas; Nazimera, Lawrence; McBain, Ryan K	2018	Delivering comprehensive HIV services across the HIV care continuum: a comparative analysis of survival and progress towards 90-90-90 in rural Malawi.	Intervention
M_3142	Yu, Dongbao; Souteyrand, Yves; Banda, Mazuwa A; Kaufman, Joan; Perriens, Joseph H	2008	Investment in HIV/AIDS programs: does it help strengthen health systems in developing countries?.	Outcomes
M_3165	Zere, Eyob; Walker, Oladapo; Kirigia, Joses; Zawaira, Felicitas; Magombo, Francis; Kataika, Edward	2010	Health financing in Malawi: Evidence from National Health Accounts.	Intervention
