# Supplementary material for: Investments for effective functionality of health systems towards Universal Health Coverage in Africa: A scoping review
Source: PLOS Glob Public Health. 2022 Sep 23;2(9):e0001076. doi: 10.1371/journal.pgph.0001076 (PMC10021830; doi:10.1371/journal.pgph.0001076)
Supplement: S5 Appendix — (XLSX) [file pgph.0001076.s005.xlsx]

## Sheet: List of interventions
IDENTIFICATION				INTERVENTION					ELEMENTS OF HEALTH SYSTEMS COVERD BY THE INTERVENTION																	CONTRIBUTION TO THE CAPACITIES OF HEALTH SYSTEMS					SETTING OF THE INTERVENTION							REFERENCE					COMMENT
INTERVENTION ID	REPORT ID	REVIEWER		Name of the intervention (acronym)	Scope of action	Objective of the intervention	Is the efficacy/effectiveness of the intervention established?		Tangible hardware	Workforce	Medical products	Infrastructure	Tangible software	Service delivery	Governance processes	Information systems	Financial management systems	Intangibles	Values & norms	Beliefs	Practices	Organizational culture	Interests & networks	Relationships & power		Access to essential services	Quality of care	Demand for essential services	Resilience of health systems		Region	Country Names	Multiple Countries	National	Sub-national	Facility		Title	Year	Authors	Link		Any comment
ID_Interv	S0_Var1	S1_Var1		S2_Var1	Action	S2_Var2	S2_Var4		S2_Var15	S2_Var16	S2_Var17	S2_Var18	S2_Var19	S2_Var20	S2_Var21	S2_Var22	S2_Var23	S2_Var24	S2_Var25	S2_Var26	S2_Var27	S2_Var28	S2_Var29	S2_Var30		S2_Var11_w	S2_Var12_w	S2_Var13_w	S2_Var14_w		S2_Var5	S2_Var6	S2_Var7	S2_Var8	S2_Var9	S2_Var10		S3_Var1	S3_Var2	S3_Var3	S3_Var4		S2_Var31
P1_001	G1_09	Charles		The two-way short message service (SMS) intervention (WelTel)	Operationalize, implement and scale up a mobile health application to improve patient adherence to medication and engagement in care	Improve patient adherence to medication and engagement in care	Yes		Yes	Yes	No	No	Yes	Yes	No	No	No	No	No	No	No	No	No	No		Minimal	Mainly	Minimal	None		Africa & Outside	Kenya, Canada	Yes	Yes	No	No		Operationalizing mHealth to improve patient care: a qualitative implementation science evaluation of the WelTel texting intervention in Canada and Kenya	2017	Kevin Louis Bardosh, Melanie Murray, Antony M. Khaemba, Kirsten Smillie2 and Richard Lester	https://doi.org/10.1186/s12992-017-0311-z
P1_002	G1_10	Araia		The National Health Insurance (NHI) programme: Ward-based Primary Healthcare Outreach Teams (WBPHCOTs)	Provide outreach health services within the community and report on the ill health or wellbeing of the individuals at the households visited.	To provide outreach health services within the community.	Unclear		Yes	Yes	No	No	No	No	No	No	No	No	No	No	No	No	No	No		Mainly	Minimal	None	None		Africa	South Africa and the Netherlands	No	Yes	Yes	Yes	No	Evaluation of the Phase 1 Implementation of the Interventions in the National Health Insurance Pilot Districts in South Africa	2019	Genesis Analytics (Genesis)	https://www.health.gov.za/wp-content/uploads/2020/11/nhi-evaluation_evaluation-report.pdf
P1_003	G1_10	Araia		The National Health Insurance (NHI) Programme: Integrated School Health Programme (ISHP)	The ISHP conductsscreening a vast number of learners for health-related learning barriers, including vision and hearing screening.	To provide a range of health promotion and preventive services to school-going children at their places of learning	Unclear		Yes	Yes	No	No	No	No	No	No	No	No	No	No	No	No	No	No		Mainly	None	None	None		Africa	South Africa and the Netherlands	No	Yes	Yes	Yes		Evaluation of the Phase 1 Implementation of the Interventions in the National Health Insurance Pilot Districts in South Africa	2019	Genesis Analytics (Genesis)	https://www.health.gov.za/wp-content/uploads/2020/11/nhi-evaluation_evaluation-report.pdf
P1_004	G1_10	Araia		The National Health Insurance (NIH) Programme: General practitioner (GP) contracting	An essential step in strengthening PHC and ensuring integrated services at PHC-level was the contracting-in and contracting out of private health practitioners to address the health needs of the population to improve accessand reduce the burden of disease. Contracting-in was undertaken to reduce patient-overload in public health facilities while not depleting the numbers of salaried employees of …	To increase the number of GPs at PHC facilities to improve the quality and acceptability of care	Unclear		Yes	Yes	No	No	No	No	No	No	No	No	No	No	No	No	No	No		Somewhat	Mainly	None	None		Africa	South Africa and the Netherlands	No	Yes	Yes	Yes		Evaluation of the Phase 1 Implementation of the Interventions in the National Health Insurance Pilot Districts in South Africa	2019	Genesis Analytics (Genesis)	https://www.health.gov.za/wp-content/uploads/2020/11/nhi-evaluation_evaluation-report.pdf
P1_005	G1_10	Araia		The National Health Insurance Programme: The Ideal Clinic Realisation and Maintenance (ICRM) model	It uses appropriate clinical policies, protocols and guidelines, and it harnesses partner and stakeholder support to ensure the provision of quality health services at PHC level to communities	To increase the quality of services through the establishment of minimum standards;	Unclear		No	No	No	No	Yes	Yes	Yes	Yes	No	No	No	No	No	No	No	No		None	Mainly	None	None		Africa	South Africa and the Netherlands	No	Yes	Yes	Yes		Evaluation of the Phase 1 Implementation of the Interventions in the National Health Insurance Pilot Districts in South Africa	2019	Genesis Analytics (Genesis)	https://www.health.gov.za/wp-content/uploads/2020/11/nhi-evaluation_evaluation-report.pdf
P1_006	G1_10	Araia		The National Health Insurance (NIH)Programme: District Clinical Specialist Teams (DCSTs)	The DCTs works on improvement of standards for patient care at facilitiesby implementing the four major components of clinical governance; role identification, improving care, improving in addition to providing training and conducting researchpatients’ experiences and identifying good practice	To supporting clinical governance and undertaking clinical work, research and training	Unclear		No	No	No	No	Yes	No	Yes	No	No	No	No	No	No	No	No	No		None	Mainly	None	None		Africa	South Africa and the Netherlands	No	Yes	Yes	Yes		Evaluation of the Phase 1 Implementation of the Interventions in the National Health Insurance Pilot Districts in South Africa	2019	Genesis Analytics (Genesis)	https://www.health.gov.za/wp-content/uploads/2020/11/nhi-evaluation_evaluation-report.pdf
P1_007	G1_10	Araia		The National Health Insurance (NIH) Programme: The Centralised Chronic Medicine Dispensing and Distribution (CCMDD) system	CCMDD includes a component of social behaviour change communication in that it is reliant on the ability of patients to change their healthcare behaviours. This new programme means that chronic stable patients are no longer required to go to facilities to pick up their medication, behaviour that they had become accustomed to over the years.	To improve the distribution of medicines to patients	Unclear		Yes	No	Yes	No	Yes	Yes	No	Yes	No	No	No	No	No	No	No	No		Somewhat	Mainly	None	None		Africa	South Africa and the Netherlands	No	Yes	Yes	Yes		Evaluation of the Phase 1 Implementation of the Interventions in the National Health Insurance Pilot Districts in South Africa	2019	Genesis Analytics (Genesis)	https://www.health.gov.za/wp-content/uploads/2020/11/nhi-evaluation_evaluation-report.pdf
P1_008	G1_10	Araia		The National Health Insurance (NIH) Programme: Health Patient Registration System (HPRS)	Patients are registered with a unique identification number (for example, their national identity number or passport number) and assigned to a host facility, which is the facility that they attend most frequently.	To fully electronic patient record-keeping system	Unclear		No	No	No	No	Yes	No	No	Yes	No	No	No	No	No	No	No	No		None	Mainly	None	None		Africa	South Africa and the Netherlands	No	Yes	Yes	Yes		Evaluation of the Phase 1 Implementation of the Interventions in the National Health Insurance Pilot Districts in South Africa	2019	Genesis Analytics (Genesis)	https://www.health.gov.za/wp-content/uploads/2020/11/nhi-evaluation_evaluation-report.pdf
P1_009	G1_10	Araia		The National Health Insurance (NIH) Programme: Infrastructure projects	The intervention was mainly to maintain, repaire and/or refurbishe in the NHI pilot districts	To undertake health facilities infrastructural investment to address the backlog of existing and preventive maintenance	Unclear		Yes	No	No	Yes	No	No	No	No	No	No	No	No	No	No	No	No		Mainly	Somewhat	None	None		Africa	South Africa and the Netherlands	No	Yes	Yes	Yes		Evaluation of the Phase 1 Implementation of the Interventions in the National Health Insurance Pilot Districts in South Africa	2019	Genesis Analytics (Genesis)	https://www.health.gov.za/wp-content/uploads/2020/11/nhi-evaluation_evaluation-report.pdf
P1_010	G1_10	Araia		The National Health Insurance (NIH) Program: Workload Indicator for Staffing Need (WISN)	standardised, evidence-based staffing needs assessment at facility level.	To strengthen human resources for health (HRH)	Unclear		Yes	No	No	Yes	Yes	No	Yes	Yes	No	No	No	No	No	No	No	No		Somewhat	Mainly	None	None		Africa	South Africa and the Netherlands	No	Yes	Yes	Yes		Evaluation of the Phase 1 Implementation of the Interventions in the National Health Insurance Pilot Districts in South Africa	2019	Genesis Analytics (Genesis)	https://www.health.gov.za/wp-content/uploads/2020/11/nhi-evaluation_evaluation-report.pdf
P1_011	G1_11	Charles		Investing in ICT infrastructure	Use data to evaluate the efficiency, performance and the impact of information and communication technology (ICT) infrastructure on health systems in Africa	To help facility managers make more efficient staffing decisions.	No		Yes	No	No	No	Yes	Yes	No	Yes	Yes	Yes	No	No	Yes	No	Yes	No		Mainly	None	None	None		Africa	27 Contries	Yes	Yes	No	No		ICT and Health System Performance in Africa: A Multi_x0002_Method Appr	2015	Lucas Mimbi, Felix Bankole	https://arxiv.org/ftp/arxiv/papers/1605/1605.01151.pdf
P1_012	G1_18	Charles		Community Directed Intervention (CDI) process where communities themselves direct the planning and implementation of intervention delivery	Put in place a community-directed intervention (CDI) strategy used for onchocerciasis control in order to effectively and efficiently provide integrated delivery of health interventions (e.g. vitamin A supplementation, use of insecticide-treated nets, home management of malaria and short-course, directly-observed treatment for tuberculosis patients)	Determine the extent to which the community-directed approach used in onchocerciasis control in Africa could effectively and efficiently provide integrated delivery of other health interventions	Yes		Yes	No	Yes	No	Yes	Yes	Yes	No	No	Yes	Yes	No	No	Yes	No	No		Mainly	Somewhat	None	None		Africa	Cameroon, Nigeria, Ouganda	Yes	Yes	Yes	No		Community-directed interventions for priority health problems in Africa: results of a multicountry study	2010	The CDI Study Group	https://www.who.int/bulletin/volumes/88/7/09-069203.pdf
P1_013	G5_02	Charles		Contribution actuelle et potentielle des Mutuelles de santé au financement, à la fourniture et à l’accès aux soins de santé : Cas du Sénégal	Review contributions of the mutual health insurances to mobilization of resources, efficacy, equity, improvement of quality and access to health care, sustainability and democratic governance of the health sector	Cette étude a pour objectif d'évaluer l'expérience des mutuelles de santé et leur potentiel en tant que mécanisme d'assurance maladie	No		Yes	Yes	Yes	Yes	Yes	Yes	Yes	No	Yes	Yes	No	No	Yes	Yes	Unclear	Unclear		Mainly	None	Somewhat	None		Africa	Sénégal	No	No	Yes	Yes		Contribution actuelle et potentielle des Mutuelles de santé au financement, à la fourniture et à l’accès aux soins de santé : Cas du Sénégal	1998	Nathalie MASSIOT	https://www.social-protection.org/gimi/RessourcePDF.action;jsessionid=TdtGORvOcyVKDCM_LopKrkGoSfjqDjaIeSH-q7Kr3LtyRM8et0e6!1237561900?id=18336
P1_014	GS1_01	Jacinta		CHW perforamcne and supervision	Make use of CHWs to extend health services to communities that will result in better coverage and access and reduced costs, provided that they get regular supportive supervision and their performance is assessed periodicaly.	To analyse and organize findings on the elements that influence CHW productivity	Yes		Yes	Yes	No	No	Yes	Yes	Yes	No	No	Yes	Yes	No	No	No	Yes	Yes		Mainly	Minimal	Somewhat	None		Africa & Outside	Not specified	Yes	Yes	Yes	No		Increasing community health worker productivity and effectiveness: a review of the influence of the work environment. Human resources for health, 10(1), pp.1-9.	2012	Jaskiewicz, W. and Tulenko, K.	https://link.springer.com/article/10.1186/1478-4491-10-38
P1_015	GS1_02	Maritza		Diagnose-Intervene- Verify-Adjust (DIVA) Model for Quality Improvement	Use the DIVA model to resolve health systems bottlenecks and as a means for quality improvement. DIVA is a four-step improvement model in which ‘Diagnose’ identifies constraints to effective coverage, ‘Intervene’ develops/implements action plans addressing constraints, while ‘Verify/Adjust’ monitor performance and revise plans.	Evaluates the real-world effectiveness of Diagnose-Intervene-Verify-Adjust (DIVA), an innovative quality improvement mode, in improving primary healthcare (PHC) bottlenecks	Yes		Yes	Yes	No	No	Yes	Yes	No	No	No	No	No	No	No	No	No	No		Mainly	Somewhat	Minimal	None		Africa	Nigeria	No	No	Yes	No		Effectiveness of the Diagnose-Intervene-Verify-Adjust (DIVA) model for integrated primary healthcare planning and performance improvement: an embedded mixed methods evaluation in Kaduna state, Nigeria. BMJ open, 9(3), e026016.	2019	Eboreime, E. A., Nxumalo, N., Ramaswamy, R., Ibisomi, L., Ihebuzor, N., & Eyles, J. (	https://bmjopen.bmj.com/content/9/3/e026016.abstract
P1_016	GS1_09	Maritza		Shared platform for population-based health interventions	Implement a population based health systems strengthening interventions that can improve the economic efficiency of health services and that include community services, health centers, referral and specialized (second and third level) hospitals thereby aiming to improve access to esential services	Presents a typology of ways in which health system strengthening can improve the economic efficiency of health services	No		Yes	No	No	Yes	Yes	No	No	Yes	No	No	No	No	No	No	No	No		Mainly	Somewhat	Somewhat	None		Africa & Outside	Not specified	Yes	Unclear	Unclear	Yes		How can we evaluate the cost-effectiveness of health system strengthening? A typology and illustrations. Social science & medicine, 220, 141-149.	2019	Hauck, K., Morton, A., Chalkidou, K., Chi, Y. L., Culyer, A., Levin, C., ... & Smith, P. C.	https://www.sciencedirect.com/science/article/pii/S0277953618306269
P1_017	GS2_16	Maritza		Evaluation of the COVID-19 control project	Undertake practical and cost effective actions to enhance health system resilience to prepare, respond to, and recover from the COVID19 pandemic. with the following components: a committee or task force increasing awareness among staff and the public, maintaining stock of Personal Protective Equipment, establishing preventive measures, establishing an isolation unit, arranging community sample co…	To describe the practical and cost-effective actions implemented at the Base Hospital Udugama to enhance the health system resilience to prepare, respond to, and recover from the COVID19 pandemic.	Yes		Yes	Yes	Yes	Yes	No	No	No	No	No	No	No	No	No	No	No	No		Somewhat	Minimal	Minimal	Mainly		Outside	Sri Lanka	No	No	No	Yes		Enhancing Health System Resilience: Practical and Cost-effective Approaches to Face the COVID-19 Pandemic by Base Hospital UdugamaSri Lanka.	2021	Tharanga, K. J. M. D., & Fernando, G. H. S.	https://doi.org/10.51595/INJCR/11111117
P1_018	GS3_06	Maritza		Leadership Development Program’ (LDP) training	Replicate leadership training and coaching interventions, built around priority institutional health service improvement projects in Kenya that showed: a) skilled birth attendance increasing by 71%; b) full immunization of children, increasing by 52%; c) utilization of in and out-patient services, increasing by 90%; d) out-patient turn-around time reducing on by 65% and; e) quality and customer s…	To report findings on the effect of project-based experiential learning on the health service delivery indicators addressed by 15 health management teams from 13 counties in Kenya, as compared to the non-trained managers.	Yes		Yes	Yes	No	No	Yes	Yes	No	No	No	No	No	No	No	No	No	No		Mainly	Minimal	Minimal	None		Africa	Kenya	No	No	Yes	Yes		Effect of project-based experiential learning on the health service delivery indicators: a quasi-experiment study. BMC health services research, 20(1), 1-11.	2020	Chelagat, T., Kokwaro, G., Onyango, J., & Rice, J.	https://bmchealthservres.biomedcentral.com/articles/10.1186/s12913-020-4949-5
P1_019	GS3_08	Maritza		Health System Resilience Checklist	Adopt and use a Health System Resilience Checklist for infectious disease outbreaks and natural hazards, as an important first step in improving health system resilience, and to ensure that health actors, institutions and populations can mount an effective response to infectious disease outbreaks and natural hazards while also maintaining core healthcare services.	The aim of the checklist is to help operationalise the concept of health systems resilience by allowing health system actors to measure the specific capacities and processes needed in order to ensure esilience in the face of both infectious disease outbreaks and natural hazards	No		Yes	Yes	Yes	Yes	No	No	No	No	No	No	No	No	No	No	No	No		Somewhat	Minimal	None	Mainly		Outside	Bangladeash	No	No	Yes	No		"A checklist to improve health system resilience to infectious disease outbreaks and natural hazards." BMJ global health 5, no. 8 (2020): e002429.	2020	Meyer, Diane, David Bishai, Sanjana J. Ravi, Harunor Rashid, Shehrin Shaila Mahmood, Eric Toner, and Jennifer B. Nuzzo.	https://gh.bmj.com/content/5/8/e002429.abstract
P1_020	H12_02	Tewelde		Infleuence of oganizational culture on health sector reforms	Identify, interpret and synthesise existing literature for evidence on organisational culture and how it influences implementation of health sector reforms in LMICs. Health sector reform if properly done would contribute to improved qulaity and access to essential services	To identify, interpret and synthesise existing literature for evidence on organisational culture and how it influences implementation of health sector reforms in LMICs	Unclear		Yes	Yes	No	No	Yes	Yes	Yes	Yes	No	Yes	Yes	Yes	Yes	Yes	Yes	Yes		Somewhat	Somewhat	None	None		Africa & Outside	Not reported	Yes	Yes	No	No		Influence of organisational culture on the implementation of health sector reforms in low- and middle-income countries: a qualitative interpretive review	2018	Rahab Mbau, Lucy Gilson	https://dx.doi.org/10.1080/16549716.2018.1462579
P1_021	H2_01	Tewelde		A study to examine the effectiveness of interventions to improve maternal and child care.	Undertake cost effective interverntions such as performance-based financing and quality enhancement measures to improve maternal and child health.	A review of global literature on cost-effectiveness of HSS interventions in improving maternal and child care (MCH)	Yes		Yes	Yes	Yes	No	Yes	Yes	Yes	Yes	Yes	No	No	No	No	No	No	No		Mainly	None	None	None		Africa & Outside	Not reported	Yes	Yes	No	No		Cost-effectiveness of health systems strengthening interventions in improving maternal and child health in low- and middle-income countries: a systematic review	2017	Wu Zeng1,Guohong Li, Haksoon Ahn, Ha Thi Hong Nguyen, Donald S Shepard and Dinesh Nair	https://doi.org/10.1093/heapol/czx172
P1_022	H3_01	Tewelde		Access to general healthcare services for people with disabilities	Boost access to general health care services for people with disabilities in LMIC by taking appropriate meesures to improve utilisation, coverage, adherence to servcies and lowering expenditure to services therby improving access as well as development of common metrics for measuring disability.	The objective of this study is to systematically review the evidence on access to general healthcare services among people with disabilities in low and middle-income countries (LMIC)	Unclear		No	No	No	No	Yes	Yes	No	No	No	No	No	No	No	No	No	No		Mainly	Somewhat	None	None		Africa & Outside	Not reported	Yes	Unclear	No	No		A Systematic Review of Access to General Healthcare Services for People with Disabilities in LMIC	2018	Tess Bright, Hannah Kuper	https://doi.org/10.3390/ijerph15091879		Barriers related to accessibility of services (geographical, financial and physical) for people with disabilities
P1_023	H3_02	Tewelde		Involvement of CHVs (community health volunteers) to improve access and use of essential health services in LMICs	Improve community health volunteers capacity to access and use of essential health services in LMICs by regular supportive supervision; in-service training; adequate logistical support; and high level of community ownership.	Examine the evidence on how CHVs can improve the access to and use of essential health services in LMICs	Yes		Yes	Yes	No	No	No	No	No	No	No	Unclear	No	No	No	No	No	No		Somewhat	None	Somewhat	None		Africa & Outside	Not reported	No	No	No	No		Community health volunteers could help improve access to and use of essential health services by communities in LMICs: an umbrella review	2018	Mirkusie Woldie, Garumma Tolu Feyssa, Bitiya Admasu, Kalkidan Hassen, Kirstin Mitchell, Susannah Mayhew, Martin Mckee, Dina Balabanova	https://dx.doi.org/10.1093/heapol/czy094		There is evidence that CHVs in LMICs can contribute to increased access and utilization of health services by rural communities
P1_024	H4_03	Tewelde		A model which is intended to guide improvements in the analysis, and evaluation of promoting innovative care delivery for complex patients.	Design a functional, patient-centered model of care complexity with practical applicability to analytics and clinical practice inorder to strike a balance between patient workload demands and capacity to meet those demands. The model would contribute to the quality of service by implementing a patient cetered care.	To design a functional, patient-centered model of patient care complexity with practical applicability to analytic design and clinical practice.	Yes		Yes	Yes	Yes	Yes	Yes	Yes	No	Yes	No	Yes	Yes	Yes	Yes	Yes	No	No		Minimal	Mainly	Somewhat	None		Outside	Not reported	No	No	No	No		Cumulative complexity: a functional, patient-centered model of patient complexity can improve research and practice	2012	Nathan D. Shippeea,Nilay D. Shaha,b, Carl R. Mayc, Frances S. Maird, Victor M. Montoria,	https://dx.doi.org/10.1016/j.jclinepi.2012.05.005		Understanding patient complexity in terms of the capacity to address demand is crucial for effective continuity of care
P1_025	H5_01	Tewelde		Health workers' motivation enhancememt	Boost the performance of health workers inorder to improve quality of care and patient satisfaction through the following interventions; a) financial incentives in the form of salary top-ups, b) housing allowances, c) meetings between community and health facility staff.	Explore the variation in human resources management,supervision and accountability practices across Tanzania,	Yes		Yes	Yes	No	Yes	Yes	Yes	Yes	No	Unclear	Yes	No	No	Yes	Yes	No	No		Somewhat	Mainly	Minimal	None		Africa	Tanzania	No	No	Yes	Yes		Going operational with health systems governance: supervision and incentives to health workers for increased quality of care in Tanzania	2019	Igor Francetic, Fabrizio Tediosi, Paola Salari, Don de Savigny	https://doi.org/10.1093/heapol/czz104		Intervention: compliance with IMCI guidelines, patient satisfaction
P1_026	H6_01	Tewelde		Quality of care through laboratory accreditation	Ensure superior test reliability, operational performance, quality management, and competence of laboratories through accreditation that would improve patient care by aiding the timeliness and accuracy of medical decision making	Ensure superior test reliability, operational performance, quality management, and competence of laboratories through accreditation	Yes		Yes	No	Yes	No	Yes	Yes	Yes	No	No	Yes	No	No	Yes	No	No	No		None	Mainly	None	None		Africa & Outside	Not reported	No	No	No	Yes		Impact of Laboratory Accreditation on Patient Care and the Health System	2010	Trevor Peter, Philip Rotz, Duncan Blair, Aye-Aye Khine, Richard freeman, Maurine Murtagh	https://doi.org/10.1309/AJCPH1SKQ1HNWGHF
P1_027	H6_02	Tewelde		The Strengthening of Laboratory Management Toward Accreditation (SLMTA) training program	Implement the Strengthening of Laboratory Management Toward Accreditation (SLMTA) training and mentorship program to improve the quality of clinical laboratories . Strengthened and accredited laboratory systems in turn contribute to improved quality of care.	Describe the impact of the Strengthening of Laboratory Management Toward Accreditation (SLMTA) training programme and mentorship amongst five clinical laboratories in the Caribbean	Yes		Yes	Yes	Yes	Yes	Yes	Yes	Yes	Yes	No	Yes	No	No	Yes	Yes	No	No		None	Mainly	None	None		Outside	Caribbean Region	Yes	No	No	Yes		The impact of SLMTA in improving laboratory quality systems in the Caribbean Region	2014	Giselle Guevara, Floris Gordon, Yvette Irving, Ismae Whyms, Keith Parris, Songee Beckles, Talkmore Maruta, Ngobile Ndlovu, Rachel Albalak, George Alemnji	https://dx.doi.org/10.4102/ajlm.v3i2.199
P1_028	H6_03	Tewelde		Laboratory Quality System Management	Undertake a set of interventions that include advocacy and sensitization of stakeholders; trainings and workshops; laboratory assessments; mentorship and Improvement projects and data analysis to achieve WHO-AFRO accreditation levels for laboratories for improved quality of care.	Achieve WHO-AFRO accreditation in six health facility laboratories	Yes		Yes	Yes	Yes	Yes	Yes	Yes	Yes	No	No	Yes	No	No	Yes	Yes	Yes	No		None	Mainly	None	None		Africa	Nigeria	No	Yes	Yes	Yes		Piloting Laboratory Quality System Management in Six Health Facilities in Nigeria	2014	Henry Mbah, Emmanuel Ojo, James Ameh, Humphrey Musuluma, Olubunmi Ruth, Feysayo Jegede, Olufunmlayo Ojo, Nkem Uwake, Kingsley Ochei, Michael Dada, Donald Udah, Robert Chiegil, Kwasi Torpey	https://dx.doi.org/10.1371/journal.pone.0116185
P1_029	H6_05	Tewelde		Identification of laboratories accredited to international quality standards	Upgrade clinical laboratory systems to be accredited to internationally recognized quality standards levels.	Benchmark laboratory quality throughout sub-Saharan Africa (SSA)	Yes		Yes	Yes	Yes	Yes	Yes	Yes	Yes	Unclear	No	Yes	No	No	Yes	Yes	No	No		None	Mainly	None	Minimal		Africa	sub-Saharan Africa	Yes	No	No	Yes		Medical Laboratories in Sub-Saharan Africa That Meet International Quality Standards	2014	Lee F. Schroeder, Timothy Amukele	https://dx.doi.org/10.1309/AJCPQ5KTKAGSSCFN
P1_030	H7_01	Tewelde		Quality assurance in the context of HSS	Improve quality in the context of health systems strengthening by a) defining and measuring quality itself b) ensuring data quality and management c) strengthening supportive supervision and mentoring; and d) operational research to understand the factors associated with observed variation in quality.	To analyze approches to ensuring and improving quality in the context of health system strengthening	Yes		Yes	Yes	Yes	Unclear	Yes	Yes	Yes	Yes	No	Yes	Yes	Unclear	Yes	Unclear	No	No		None	Mainly	None	None		Africa	Ghana, Mozambique, Rwanda, Tanzania, Zambia	Yes	Yes	No	No		Approaches to ensuring and improving quality in the context of health system strengthening: a cross-site analysis of the five African Health Initiative Partnership programs	2013	Lisa Hirschhorn, Colin Baynes, Kenneth Sherr, Namwinga Chintu , John Koku Karen Finnegan, James Philip4, Manzi Anatole, Ayaga A Bawah, Paulin Basinga	https://doi.org/10.1186/1472-6963-13-S2-S8
P1_031	H9_01	Tewelde		The Partnership for Reviving Routine Immunization in Northern Nigeria: Maternal Newborn and Child Health (PRRINN-MNCH) program	Improve health outcomes in the Reproductive, Maternal, Newborn, and Child Health (RMNCH) continuum of care by improving health services through strong stakeholder engagement and integrating governance reform with systems strengthening. The end result would be improved access and demand for essential services.	Improve health outcomes in the Reproductive, Maternal, Newborn, and Child Health (RMNCH) continuum of care by improving health services in northern Nigeria	Unclear		Yes	Yes	No	No	Yes	Yes	Yes	Yes	Yes	Yes	No	No	No	Yes	No	Yes		Somewhat	None	Somewhat	None		Africa	Nigeria	No	No	Yes	No		Creating the Foundation for Health System Resilience in Northern Nigeria	2016	Andrew McKenzie, Ahmad Abdulwahab, Emmanuel Sokpo, Jeffrey Mecaskey	https://doi.org/10.1080/23288604.2016.1242453		Good indicators of resilience are still lacking
P1_032	H9_02	Tewelde		Coronavirus disease of 2019 (COVID-19) preparedness and response plans (CPRP)	Support the implementation of a COVID-19 national action plan for emergency preparedness and response that also includes maintenance of non-COVID-19 health services and which involves national governments, WHO country offices and/or UN country teams at he development process. This is an integral part of ensuring systems resilence whille responding to threats of internatinal concern like the COVID…	Support national action and resource mobilization for emergency preparedness and response that includes maintenance of non-COVID-19 health services.	Yes		Yes	Yes	Yes	Yes	Yes	Yes	Yes	Yes	Yes	Yes	No	No	Yes	Yes	No	No		Minimal	Minimal	Somewhat	Mainly		Africa & Outside	Pakistan, Micronesia, Other	Yes	Yes	No	No		COVID-19 Preparedness and Response Plans from 106 countries: a review from a health systems resilience perspective	2021	Saqif Mustafa, Yu Zhang, Zandile Zibwowa, Redda Seifeldin, Louis Ako-Egbe, Geraldine McDarby, Edward Kelley1 and Sohel Saikat	https://doi.org/10.1093/heapol/czab089
P1_033	M_0001	Ali		Civil society-led community home based care (CHBC) programs	Integrate civil society-led community home based care programmes within national primary health care revitalisation strategies in order to address the needs of patients with human immunodeficiency virus (HIV) or acquired immunodeficiency syndrome (AIDS). This would improve access and demand for essential services	Provide diversity of care and support services to patients with human immunodeficiency virus (HIV) or acquired immunodeficiency syndrome (AIDS)	Unclear		Yes	Yes	Yes	Yes	No	No	No	No	No	No	No	No	No	No	No	No		Mainly	None	Somewhat	None		Africa	Ethiopia, Malawi, South Africa, Zambia	Yes	Yes	No	No		Integration of community home based care programmes within national primary health care revitalisation strategies in Ethiopia, Malawi, South-Africa and Zambia: a comparative assessment	2014	Carolien Aantjes, Tim Quinlan, Joske Bunders	http://www.globalizationandhealth.com/content/10/1/85
P1_034	M_0004	Ali		A conceptual model of barriers and facilitators to service user involvement	Develop and implement a model of service user and caregiver to strengthen mental health system therby improving access to and quality of essential services	Address barriers to service user involvement in mental health system strengthening	No		Yes	Yes	No	No	No	No	No	No	No	Yes	Yes	No	No	No	No	Yes		Somewhat	Mainly	None	None		Africa	Ethiopia	No	No	Yes	No		Service user involvement in mental health system strengthening in a rural African setting: qualitative study	2017	Sisay Abayneh, Heidi Lempp, Atalay Alem, Daniel Alemayehu, Tigist Eshetu, Crick Lund, Maya Semrau, Graham Thornicroft & Charlotte Hanlon	https://bmcpsychiatry.biomedcentral.com/articles/10.1186/s12888-017-1352-9
P1_035	M_0005	Ali		A theory of Change (ToC) process for developing service user and caregiver involvement	Develop a process to guide the development of service user and caregiver involvement in primary mental healthcare, that would contribure to the improvement of quality of care and demand for essential services	Guide the development of service user and caregiver involvement in primary mental health care in rural Ethiopia.	No		Yes	Yes	No	No	No	No	No	No	No	Yes	Yes	No	No	No	No	Yes		None	Somewhat	Mainly	None		Africa	Ethiopia	No	No	Yes	No		Developing a Theory of Change model of service user and caregiver involvement in mental health system strengthening in primary health care in rural Ethiopia	2020	Sisay Abayneh, Heidi Lempp, Atalay Alem, Brandon A. Kohrt, Abebaw Fekadu & Charlotte Hanlon	https://doi.org/10.1186/s13033-020-00383-6
P1_036	M_0021	Charles		The community-based malaria elimination program	Achieve malaria elimination and strengthen the health system through the community-based malaria elimination program that utilizes community participation and investment to sttrengthen the health service delivery system	Achieve malaria elimination and strengthen the health system.	Yes		Yes	No	Yes	Yes	Yes	No	No	No	Yes	Yes	Yes	No	Yes	No	No	Yes		None	None	Mainly	None		Africa	Rwanda	Yes	No	Yes	No		Qualitative analysis of the health system effects of a community based malaria elimination program in Rwanda	2018	Ibukun-Oluwa Omolade Abejirinde, Chantal Marie Ingabire, Michele van Vugt, Leon Mutesa, Bart van den Borne, Jamiu O Busari	https://doi.org/10.2147/RRTM.S158131
P1_037	M_0030	Charles		Action research as an embedded research approach to contribute to strengthening health systems	Contribute to the strengthening of health system through the health sector support program that aims to support the Ministry of Health in the implementation of its national development plan and encompasses five areas, namely governance, equitable access to quality health care, essential drugs and consumables, human resource management and the establishment of a social health insurance scheme.	contribute to the strengthening of health systems	Yes		Yes	No	Yes	Yes	No	No	No	No	No	Yes	Yes	No	Yes	No	No	Yes		None	None	None	Mainly		Africa	Mauritanie	No	No	Yes	No		Action research and health system strengthening: the case of the health sector support programme in Mauritania, West Africa	2020	Kirsten Accoe, Bruno Marchal, Yahya Gnokane, Dieng Abdellahi, Paul Bossyns3 and Bart Criel	https://doi.org/10.1186/s12961-020-0531-1
P1_038	M_0032	Charles		Community based Health Planning and Services (CHPS) program accompanied with improved door-to-door health services	Generate evidence showing that rapid scale up of the Community based Health Planning and Services (CHPS) program accompanied with improved door-to-door health services would kindle uptake of modern contraceptive use, reduce unwanted pregnancies and hasten the attainment of Millennium Development Goals 4 (reduce child mortality) and 5 (improve maternal health)	Assess the spatial and socio-demographic determinants of contraceptive use in Upper East region. The overarching aim is to assess the effects of proximity to service points relative to social determinants on contraceptive use.	Yes		Yes	Yes	Yes	No	Yes	Yes	No	Yes	No	Yes	Yes	Yes	Yes	No	No	No		Mainly	Somewhat	Somewhat	None		Africa	Ghana	No	Yes	Yes	Yes		Spatial and socio-demographic determinants of contraceptive use in the Upper East region of Ghana	2015	Fabian Sebastian Achana1*, Ayaga A Bawah2, Elizabeth F Jackson2, Paul Welaga1, Timothy Awine1, Eric Asuo-Mante2, Abraham Oduro1, John Koku Awoonor-Williams3,4,5 and James F Phillips2	https://reproductive-health-journal.biomedcentral.com/articles/10.1186/s12978-015-0017-8
P1_039	M_0034	Charles		Technical and scale efficiency in the delivery of child health services in Zambia: results from data envelopment analysis	Demonstrate how data envelopment analysis (DEA) can be applied in efficiency benchmarking and comparative performance assessment for a decentralised health system	Investigate technical and scale efficiency (SE) in the delivery of maternal and child health services in the country	Unclear		Yes	Yes	Yes	No	Yes	Yes	Yes	No	No	Yes	Yes	No	Yes	No	No	Yes		Mainly	Somewhat	Somewhat	None		Africa	Zambia	No	Yes	Yes	Yes		Technical and scale efficiency in the delivery of child health services in Zambia: results from data envelopment analysis	2017	Tom Achoki,1,2 Anke Hovels,2 Felix Masiye,1,3 Abaleng Lesego,4 Hubert Leufkens,2 Yohannes Kinfu5	https://bmjopen.bmj.com/content/7/1/e012321.abstract
P1_040	M_0035	Charles		Health system productivity change in Zambia: A focus on the child health services	Explore health system productivity change (i.e. productivity of childhealth interventions and outcomes), particularly the contribution of technological progress and efficiency gains associated with improvements in child survival (reduction of under-5 mortality), a universally accepted measure ofhealth system performance	Explore productivity change, particularly the contribution of technological progress and efficiency gains associated with improvements in child survival in Zambia	No		Yes	Yes	No	No	Yes	Yes	Yes	No	Yes	Yes	No	No	Yes	No	No	No		None	Mainly	Minimal	None		Africa	Zambia	No	Yes	Yes	Yes		Health system productivity change in Zambia: A focus on the child health services	2017	Tom Achokia,b,*, Yohannes Kinfuc, Felix Masiyea,d, Geert W. J. Frederixb, Anke Hovelsb, and Hubert G. Leufkensb	https://link.springer.com/article/10.1057/s41271-016-0046-8
P1_041	M_0036	Charles		Expansion of health insurance coverage	Implement health financing reforms, characterized by expansion of health insurance coverage to improve health sustainably	to understand opportunities and challenges that would result in the quest to expand health insurance coverage in the country.	Yes		Yes	No	Yes	No	Yes	Yes	Yes	No	Yes	Yes	Yes	Yes	Yes	No	No	No		Mainly	None	Minimal	None		Africa	Botswana	No	Yes	Yes	Yes		Implementing Health Financing Reforms in Africa: Perspectives of Health System Stewards	2016	Tom Achoki, MD, MPH, Abaleng Lesego, BSc	https://annalsofglobalhealth.org/articles/abstract/10.1016/j.aogh.2016.09.008/
P1_042	M_0038	Araia		Buruli Ulcer (BU) prevention and treatment (BUPaT) programme: Building capacity of nurses and other paramedical staff	Training of health workers on effective case detection, and management at designated health centres	To increase awareness, case detection, community-based surveillance and case managemen	Yes		Yes	Yes	Yes	No	Yes	Yes	No	No	No	Yes	Yes	No	Yes	Yes	Yes	No		Mainly	Somewhat	Somewhat	None		Africa	Ghana	No	Yes	Yes	Yes		Health Services for Buruli Ulcer Control: Lessons from a Field Study in Ghana	2011	Mercy M. Ackumey1,2,3*, Cynthia Kwakye-Maclean4, Edwin O. Ampadu5, Don de Savigny2,3, Mitchell G. Weiss2,3	https://journals.plos.org/plosntds/article?id=10.1371/journal.pntd.0001187
P1_043	M_0038	Araia		BUPaT: Training of community-based surveillance volunteers (CBSVs), school teachers, other health workers and traditional healers (THs), and Establishing a community-based surveillance system	Training of volunterres, teachers, traditional healers to enhance their knowledge on BU for early detection	To improve early detection and treatment of cases	Yes		Yes	Yes	No	No	Yes	Yes	Yes	Yes	No	Yes	Yes	Yes	Yes	Yes	Yes	No		Mainly	Minimal	Somewhat	None		Africa	Ghana	No	Yes	Yes	Yes		Health Services for Buruli Ulcer Control: Lessons from a Field Study in Ghana	2011	Mercy M. Ackumey1,2,3*, Cynthia Kwakye-Maclean4, Edwin O. Ampadu5, Don de Savigny2,3, Mitchell G. Weiss2,3	https://journals.plos.org/plosntds/article?id=10.1371/journal.pntd.0001187
P1_044	M_0038	Araia		BUPaT: Providing feeding and refund of transport costs	Feeding of patients either through cash donations or food items	To improve access to treatment by providing feeding and transport to patients	Yes		No	No	No	No	Yes	Yes	Yes	No	Yes	No	No	No	No	No	No	No		Somewhat	None	Mainly	None		Africa	Ghana	No	Yes	Yes	Yes		Health Services for Buruli Ulcer Control: Lessons from a Field Study in Ghana	2011	Mercy M. Ackumey1,2,3*, Cynthia Kwakye-Maclean4, Edwin O. Ampadu5, Don de Savigny2,3, Mitchell G. Weiss2,3	https://journals.plos.org/plosntds/article?id=10.1371/journal.pntd.0001187
P1_045	M_0040	Ali		Access to electricity services	Establish and ensure electricity access to improve healthcare delivery and the overarching goal of universal health coverage	Improve health care delivery and the overarching goal of universal health coverage.	Unclear		Yes	No	No	Yes	No	No	No	No	No	No	No	No	No	No	No	No		Somewhat	None	None	None		Africa	sub-Saharan African countries	Yes	No	No	Yes		Limited electricity access in health facilities of sub-Saharan Africa: a systematic review of data on electricity access, sources, and reliability	2013	Heather Adair-Rohani, Karen Zukor, Sophie Bonjour, Susan Wilburn,a Annette C Kuesel, Ryan Hebert, Elaine R Fletchera	https://www.ghspjournal.org/content/1/2/249
P1_046	M_0043	Charles		Maternal near-miss and death among women with hypertensive disorders in pregnancy: a secondary analysis of the Nigeria Near-miss and Maternal Death Survey	Provide countrywide data or information for hypertensive disorders of pregnancy in a population of pregnant or puerperal women who were treated for maternal complications in a network of Nigerian tertiary healthcare facilities (e.g. incidence of maternal death and near-miss, associated health service events, fetal consequences of severe maternal outcomes)	Ivestigate life-threatening maternal complications related to hypertensive disorders of pregnancy (HDP) in Nigerian public tertiary hospitals.	Yes		Yes	Yes	Yes	No	Yes	Yes	No	Yes	No	Yes	No	Yes	Yes	Yes	No	No		None	Mainly	Somewhat	None		Africa	Nigeria	No	No	No	Yes		Maternal near-miss and death among women with hypertensive disorders in pregnancy: a secondary analysis of the Nigeria Near-miss and Maternal Death Survey	2018	AN Adamu,a BO Okusanya,b J Tukur,c AO Ashimi,d OA Oguntayo,e KA Tunau,f BA Ekele,g OT Oladapoh	https://obgyn.onlinelibrary.wiley.com/doi/abs/10.1111/1471-0528.15427
P1_047	M_0045	Charles		Eliminating mother-to-child transmission of the human immunodeficiency virus	Eliminate mother-to-child transmission of the human immunodeficiency virus in low and middle income countries with the largest number of pregnant women living with HIV by focusing on HIV-infected pregnant women before pregnancy, during pregnancy, and until the end of the breastfeeding period, as well as their children.	Two targets were: . Reduction of new pédiatric HIV infection by 50% from 2009 levels in 10 high burden countries . Reduction of new pediatric HIV infection by 50%	Yes		Yes	No	Yes	No	No	No	No	No	No	Yes	No	No	Yes	No	No	Yes		Mainly	None	None	None		Africa	sub-Saharan Africa	Yes	Yes	No	No		Eliminating mother-to-child transmission of the human immunodeficiency virus in sub-Saharan Africa: The journey so far and what remains to be done	2015	Olatunji O. Adetokunboh, Mojisola Oluwasanu	http://dx.doi.org/10.1016/j.jiph.2015.06.010
P1_048	M_0046	Charles		Utilisation of skilled birth attendance	Improve maternal and child health by Skilled attendance at delivery as a strategic option where pregnant women and their newborns receive adequate care during pregnancy, labor, delivery, and the postpartum period in a supportive environment, regardless of where the delivery occurs, whether at home, health center or hospital.	To improve maternal and child health	No		No	No	No	No	No	No	No	No	No	Yes	No	No	Yes	Yes	No	No		Somewhat	Mainly	Somewhat	None		Africa	Nigéria	No	No	Yes	No		Utilisation of skilled birth attendance in Northern Nigeria: A cross-sectional survey	2014	Adeyinka W. Adewemimo, Sia E. Msuya, Christine T. Olaniyan, Adetoro A. Adegoke	https://doi.org/10.1016/j.midw.2013.09.005
P1_049	M_0049	Ali		The Stop tuberculosis (TB) Strategy	Impelement a cost-effective way to stop the spread of tuberculosis in communities with a high incidence by (i) pursuing high-quality Directly Observed Treatment, Short-course (DOTS) expansion and enhancement; (ii) addressing TB/HIV, multi-drug resistant tuberculosis strains (MDR-TB) and other challenges; (iii) contributing to health system strengthening; (iv) engaging all care providers; (v) empo…	Build on and enhance DOTS (Directly Observed Treatment, Short-course) to meet the TB-related Millennium Development Goals	Yes		Yes	Yes	Yes	No	Yes	Yes	Yes	Yes	No	No	No	No	No	No	No	Unclear		Somewhat	Mainly	None	None		Africa	Togo	No	No	Yes	No		From many deaths to some few cases of drug-resistant tuberculosis: travelling with the systems quality improvement model in Lacs Health District, Togo.	2015	Afanvi, Kossivi Agbelenko	http://dx.doi.org/10.1136/bmjquality.u201413.w1473
P1_050	M_0052	Ali		India government-funded telemedicine models	Implement telemedicine models to delivery healthcare services and address issues of access and availability of healthcare	Address the issues of access and availability of specialist care	Yes		Yes	Yes	No	Yes	Yes	Yes	No	Yes	No	No	No	No	No	No	No	No		Mainly	None	None	None		Outside	India	No	No	Yes	Yes		Bringing health care closer to people – A review of various telemedicine models under the national health mission in India	2020	Disha Agarwal, Nobhojit Roy, Vivek Panwar, Ajay Basil, Prashant Mohan Agarwal	https://www.ijcm.org.in/text.asp?2020/45/3/274/294150
P1_051	M_0053	Charles		The Community Health Worker Performance Measurement Framework	Develop a framework, list of indicators and measurement considerations for monitoring performance of community health workforce within primary healthcare systems and towards the goal of achieving universal health coverage for all, in low- and middle-income countries	Measure the community health worker performance	Yes		Yes	Yes	No	No	Yes	Yes	Yes	Yes	No	Yes	Yes	Yes	Yes	Yes	No	No		None	Mainly	None	None		Africa & Outside		Yes	Yes	No	No		A conceptual framework for measuring community health workforce performance within primary health care systems	2019	Smisha Agarwal1,2* , Pooja Sripad1, Caroline Johnson1, Karen Kirk3, Ben Bellows1, Joseph Ana4, Vince Blaser5, Meghan Bruce Kumar6, Kathleen Buchholz7, Alain Casseus8, Nan Chen7, Hannah Sarah Faich Dini9, Rachel Hoy Deussom10, David Jacobstein11, Richard Kintu12, Nazo Kureshy11, Lory Meoli11, Lilian Otiso6, Neil PakenhaM_Walsh4, Jérôme Pfaffmann Zambruni9, Mallika Raghavan7, Ryan Schwarz13,14, Joh…	https://doi.org/10.1186/s12960-019-0422-0
P1_052	M_0059	Charles		Systems quality improvement model in Health district District	Reduce TB mortality by increasing the treatment success rate for pulmonary TB patients to at least 85% in the health district as part of Systems quality improvement model using a transdisciplinary teamwork approach	Reduce TB mortality by increasing the treatment success rate for pulmonary TB patients to at least 85% in the health district	Yes		Yes	No	Yes	No	No	No	No	No	No	Yes	Yes	No	Yes	Yes	No	No		Minimal	Mainly	Somewhat	None		Africa	Togo	No	No	Yes	Yes		From many deaths to some few cases of drug-resistant tuberculosis: travelling with the systems quality improvement model in Lacs Health District, Togo	2015	Kossivi Agbelenko Afanvi	https://pubmed.ncbi.nlm.nih.gov/26734412/
P1_053	M_0064	Araia		Health and Population Sector Programme (HPSP) 1998–2003	Decentralize the delivery of basic health and FP services to rural communities from static community-based Community Clinics (CC) using using a ‘one-stop’ service model	improve access to and utilization of an essential package of health,population and nutrition services, particularly by the vulnerablepopulation groups, viz. poor women and children	Yes		Yes	Yes	Yes	Yes	Yes	Yes	Yes	No	Yes	Yes	Yes	No	No	No	No	Yes		Mainly	Somewhat	Somewhat	None		Outside	Bangladesh	No	Yes	No	No		Fifteen years of sector-wide approach (SWAp) in Bangladesh health sector: an assessment of progress	2015	Karar Zunaid Ahsan,1,* Peter Kim Streatfield,2 Rashida -E- Ijdi,1 Gabriela Maria Escudero,1 Abdul Waheed Khan3 and M M Reza3	https://academic.oup.com/heapol/article/31/5/612/2355616
P1_054	M_0064	Araia		Health and Population Sector Programme (HPSP) 2003-2011	Increase the availability and utilization of user-centered, effective, efficient, equitable, affordable and accessible quality HNP services	improve access to and utilization of an essential package of health,population and nutrition services, particularly by the vulnerablepopulation groups, viz. poor women and children	Yes		Yes	Yes	Yes	Yes	Yes	Yes	Yes	No	Yes	Yes	Yes	No	No	No	No	Yes		Somewhat	Mainly	Somewhat	Minimal		Outside	Bangladesh	No	No	No	No		Fifteen years of sector-wide approach (SWAp) in Bangladesh health sector: an assessment of progress	2015	Karar Zunaid Ahsan,1,* Peter Kim Streatfield,2 Rashida -E- Ijdi,1 Gabriela Maria Escudero,1 Abdul Waheed Khan3 and M M Reza3	https://academic.oup.com/heapol/article/31/5/612/2355616
P1_055	M_0064	Araia		Health, Nutrition and Population Sector Programme (HPSP) 2011-2016	Strengthen health systems and improve health and FP services by integration of services provided through two differentDirectorates, decentralization, improving financial management(FM) and procurement systems, outsourcing of services and setting up NGO contracting system.	improve access to and utilization of an essential package of health,population and nutrition services, particularly by the vulnerablepopulation groups, viz. poor women and children	Yes		Yes	Yes	Yes	Yes	Yes	Yes	Yes	No	Yes	Yes	Yes	No	No	No	No	Yes		Somewhat	Somewhat	Somewhat	Mainly		Outside	Bangladesh	No	No	No	No		Fifteen years of sector-wide approach (SWAp) in Bangladesh health sector: an assessment of progress	2015	Karar Zunaid Ahsan,1,* Peter Kim Streatfield,2 Rashida -E- Ijdi,1 Gabriela Maria Escudero,1 Abdul Waheed Khan3 and M M Reza3	https://academic.oup.com/heapol/article/31/5/612/2355616
P1_056	M_0066	Araia		The ‘Abiye’ (safe motherhood) programme: Community health services	Regular communication qnd regular visits by trained community health agents (CHAs) to pregnant women, and monitoring them with the use of a customised checklist to determine women who were at risk in pregnancy and to counsel them on family planning and birth preparedness	To address the first delay, which is the delay in seeking care,	Yes		Yes	Yes	No	No	Yes	Yes	Yes	Yes	No	Yes	Yes	Yes	Yes	Yes	Yes	Yes		Mainly	None	Somewhat	None		Africa	Nigeria	No	No	Yes	Yes		Maternal health care services utilisation in the context of ‘Abiye’ (safe motherhood) programme in Ondo State, Nigeria	2020	Anthony Idowu Ajayi1* and Wilson Akpan2	https://doi.org/10.1186/s12889-020-08512-z
P1_057	M_0066	Araia		The ‘Abiye’ (safe motherhood) programme: Infrastructure	Building of new primary health centres in underserved communities to ensure that pregnant women have health facility in close proximity to where they live and old ones were refurbished and equipped with human and material resources	To addresse the second delay, which is the delay in reaching care.	Yes		Yes	Yes	Yes	Yes	Yes	Yes	Yes	Yes	No	Yes	Yes	Yes	Yes	Yes	Yes	Yes		Somewhat	Mainly	Somewhat	None		Africa	Nigeria	No	No	Yes	Yes		Maternal health care services utilisation in the context of ‘Abiye’ (safe motherhood) programme in Ondo State, Nigeria	2020	Anthony Idowu Ajayi1* and Wilson Akpan2	https://doi.org/10.1186/s12889-020-08512-z
P1_058	M_0066	Araia		The ‘Abiye’ (safe motherhood) programme: User fee exmption	Exemption of user fee for all pregnant women in all government clinics and hospitals.	To address the third delay, which is the delay in accessing care.	Yes		No	No	No	No	Yes	Yes	Yes	No	Yes	Yes	Yes	Yes	Yes	Yes	Yes	Yes		Somewhat	None	Mainly	None		Africa	Nigeria	No	No	Yes	Yes		Maternal health care services utilisation in the context of ‘Abiye’ (safe motherhood) programme in Ondo State, Nigeria	2020	Anthony Idowu Ajayi1* and Wilson Akpan2	https://doi.org/10.1186/s12889-020-08512-z
P1_059	M_0066	Araia		The ‘Abiye’ (safe motherhood) programme: Cash Transfer programme	Builing two state-of-the-art mother and child hospitals to take care of emergencies in the State and a conditional cash transfer programme to incentivise TBAs and FBAs for every pregnant woman referred to the clinic.	To address the delay in referring care.	Yes		Yes	Yes	Yes	Yes	Yes	Yes	Yes	Yes	Yes	Yes	Yes	Yes	Yes	Yes	Yes	Yes		Somewhat	Mainly	Somewhat	None		Africa	Nigeria	No	No	Yes	Yes		Maternal health care services utilisation in the context of ‘Abiye’ (safe motherhood) programme in Ondo State, Nigeria	2020	Anthony Idowu Ajayi1* and Wilson Akpan2	https://doi.org/10.1186/s12889-020-08512-z
P1_060	M_0070	Charles		Community health worker initiatives	Build a supportive supervision to the community health workforce in order to improve effectiveness, sustainability and scaling up of community health worker initiatives within national primary healthcare systems	Explore factors influencing motivations of supervisors in community health worker programme	No		Yes	Yes	No	No	No	No	No	No	No	No	No	No	No	No	No	No		Mainly	None	None	None		Africa	South Africa	No	Yes	No	Yes		Factors influencing motivation and job satisfaction among supervisors of community health workers in marginalized communities in South Africa	2016	Olagoke Akintola1,2* and Gamuchirai Chikoko1	https://human-resources-health.biomedcentral.com/articles/10.1186/s12960-016-0151-6
P1_061	M_0082	Charles		A three-step initiative targeting training in mechanical ventilation (1-assess and revise the design of the existing critical care resident curriculum 2-incorporate new educational tools into this curriculum 3-develop and integrate a train the-trainer program within the curriculum)	Develop a training program for bolstering medical education to enhance capacity for the care of critically ill patients	Augment the provision of critical care in Cambodia.	No		Yes	Yes	No	Yes	Yes	Yes	Yes	Yes	No	Yes	Yes	Yes	Yes	No	No	No		Somewhat	Mainly	None	None		Outside	Cambodia	No	Yes	No	Yes		Bolstering Medical Education to Enhance Critical Care Capacity in Cambodia	2015	Bolstering Medical Education to Enhance Critical Care Capacity in Cambodia	https://doi.org/10.1513/AnnalsATS.201412-557AR
P1_062	M_0086	Charles		The President's Emergency Plan for AIDS Relief (PEPFAR) programme (Strengthening national laboratory health systems)	Establish a laboratory programme to: (1) support organisations to create a sustainable regional laboratory network and (2) assist governments and regional public health agencies to improve the scope and quality of HIV diagnostic and clinical laboratory monitoring services and systems	Support Caribbean-led organisations to create a sustainable regional labaratory network and assistovernments and regional public health agencies to improve the scope and quality of HIV diagnostic and clinical laboratory monitoring services and systems	Yes		Yes	Yes	Yes	Yes	Yes	Yes	Yes	No	No	Yes	Yes	No	Yes	No	No	No		Mainly	Mainly	Somewhat	Somewhat		Outside	Caribbean region	Yes	Yes	Yes	Yes		Strengthening national laboratory health systems in the Caribbean region	2012	George A. Alemnji a , Songee Branch b , Anton Best c , Mireille Kalou d , Bharat Parekh d , Wanjiru Waruiru a , Eric Milstrey e , William Conn f , John N. Nkengasong d & Shirley Lecher a	http://dx.doi.org/10.1080/17441692.2012.670861
P1_063	M_0089	Ali		A voucher scheme (VS)	Implement a voucher scheme (VS) for health services and for transport to increase health facility utilisation for maternal and newborn services in poor rural areas. This contributes to increase the quality and quantity of services provided as well as services utilised	Increase health facility utilisation for maternal and newborn services in poor rural areas	Yes		Yes	Yes	Yes	Yes	Yes	Yes	No	No	No	No	No	No	No	No	No	No		None	Somewhat	Mainly	None		Africa	Uganda	No	No	Yes	Yes		Cost-effectiveness analysis of a voucher scheme combined with obstetrical quality improvements: quasi experimental results from Uganday	2015	Y Natalia Alfonso, David Bishai, John Bua, Aloysius Mutebi, Crispus Mayora, Elizabeth Ekirapa-Kiracho	https://doi.org/10.1093/heapol/czt100
P1_064	M_0166	Charles		The Performance of Routine Information System Management (PRISM) framework	Develop the Performance of Routine Information System Management (PRISM) framework, an innovative approach to design, strengthen and evaluate routine health information systems (RHIS), emphasizes RHIS performance and incorporates organizational, technical and behavioural determinants of performance	The PRISM framework brings a paradigm shift in RHIS design and evaluation by considering RHIS to be a system with a defined performance (Deming 1993), and by describing the organizational, technical and behavioural determinants and processes that influence its performance.	Yes		Yes	No	No	No	Yes	No	No	Yes	No	Yes	No	No	No	No	Yes	No		Minimal	Mainly	None	None		Africa & Outside	Mozambique, Kenya, Brazil and South Corea	Yes	Yes	No	No		PRISM framework: a paradigm shift for designing, strengthening and evaluating routine health information systems	2009	Anwer Aqil, Theo Lippeveld and Dairiku Hozumi	https://doi.org/10.1093/heapol/czp010
P1_065	M_0176	Charles		The community scorecard (CSC) measurements on health workforce behavior toward patients, availability of services, patient waiting time, facility infrastructure, ambulance service, and cleanliness and safety of the health facility	Implement a social accountability approach to improve the primary healthcare system's performance in terms of maternal and child health services, e.g. (1) to enhence a culture of social accountability, transparency and engagement of citizens in planning, implementing, and evaluating maternal, neonatal, and child health services and (2) to improve improves the negotiation capacities and involvemen…	This longitudinal study assessed the effects of CSCs implemented by primary health care units (PHCUs) on health system performance in Ethiopia.	Yes		Yes	Yes	No	No	Yes	Yes	Yes	Yes	No	Yes	No	Yes	No	Yes	No	No		None	Mainly	None	None		Africa	Ethiopia	No	Yes	Yes	Yes		Implementing a Social Accountability Approach for Maternal, Neonatal, and Child Health Service Performances in Ethiopia: A Pre-Post Study Design	2021	Mesele D. Argaw,a Binyam D. Fekadu, Elias Mamo,a Melkamu G. Abebe, Deirdre Rogers, Anteneh Demelash,c Aklilu A. Ayele,c Zinabu Reda,c Amare S. Tareke,c Alemu M. Erfo, Wegayehu W. Wonjalo,d Temesgen A. Bele,e Assefa Ayede, Lidya G. Abebeg	https://doi.org/10.9745/GHSP-D-20-00114
P1_066	M_0177	Charles		A set of clinical and administrative standards entitled the Ethiopian Health Center Reform Implementation Guidelines (EHCRIGs).	Implement health center clinical and administrative standards to improve performance and quality of services in district primary healthcare	This study aims to assess the effects of planned interventions on performance and quality of services in primary health care units (PHCUs).	Yes		Yes	Yes	No	No	Yes	Yes	Yes	Yes	Yes	Yes	Yes	No	No	No	No	No		Minimal	Mainly	None	None		Africa	Ethiopia	No	Yes	Yes	Yes		Improved performance of district health systems through implementing health center clinical and administrative standards in the Amhara region of Ethiopia	2019	Mesele Damte Argaw , Binyam Fekadu Desta, Temesgen Ayehu Bele and Abebe Dagnew Ayne	https://doi.org/10.1186/s12913-019-3939-y
P1_067	M_0178	Charles		A twinning partnership strategy (a collaboration between two districts to achieve joint goals)	Scaling up the implementation of a twinning partnership strategy to accelerate district health system performances as a result of synergy, that is, district transformation as an outcome through working with others, which leads towards universal health coverage	The purpose of this formative evaluation is to use the empirically derived systems model as an analytical framework to systematically document the inputs, throughputs and outputs of the twinning partnership strategy.	Yes		Yes	Yes	No	No	No	No	No	No	No	No	No	No	No	No	No	No		Minimal	Mainly	None	None		Africa	Ethiopia	No	Yes	Yes	No		Accelerating the performance of district health systems towards achieving UHC via twinning partnerships	2020	Mesele Damte Argaw, Binyam Fekadu Desta , Mengistu Asnake Kibret , Melkamu Getu Abebe , Wubishet Kebede Heyi, Elias Mamo1, Tesfaye Gebru1, Chala Gelan1, Bekele Belayhun Tefera2 and Temesgen Ayehu Bele3	https://doi.org/10.1186/s12913-020-05741-1
P1_068	M_0198	Araia		The Ethiopia antiretroviral treatment (ART) program: Public health approach	Task shifting and decentralization by standardization of treatment regimens, training of providers and simplification of laboratory and patient monitoring mechanisms, adherence counseling and defaulter tracing activities by community health workers and expert patients	To scale up expansion of ART in the country	Yes		Yes	Yes	Yes	Yes	Yes	Yes	Yes	Yes	No	No	No	No	No	No	No	No		Mainly	Somewhat	Somewhat	None		Africa	Ethiopia	No	Yes	No	Yes		Scaling up antiretroviral treatment and improving patient retention in care: lessons from Ethiopia, 2005-2013	2014	Yibeltal Assefa1, Achamyeleh Alebachew, Meskele Lera, Lut Lynen, Edwin Wouters and Wim Van Damme	http://www.globalizationandhealth.com/content/10/1/43
P1_069	M_0198	Araia		The Ethiopia antiretroviral treatment (ART) program: Community mobilization using community conversation groups (CGs)	CC is a government initiative owned and led by the community to discuss discusses social, cultural, economic and behavioral issues which are believed to impede the prevention and control of HIV/AIDS,	To increase utilization of ART and improving retention in care.	Yes		Yes	Yes	No	No	Yes	No	Yes	No	No	Yes	Yes	Yes	Yes	Yes	Yes	Yes		Somewhat	Minimal	Mainly	None		Africa	Ethiopia	No	Yes	No	Yes		Scaling up antiretroviral treatment and improving patient retention in care: lessons from Ethiopia, 2005-2013	2014	Yibeltal Assefa1, Achamyeleh Alebachew, Meskele Lera, Lut Lynen, Edwin Wouters and Wim Van Damme	http://www.globalizationandhealth.com/content/10/1/43
P1_070	M_0198	Araia		The Ethiopia antiretroviral treatment (ART) program: health system strengthening	Construction of many health centers, upgrading of logistics management system, strengthening of laboratory system	To make available ART in both rural and urban settings.	Yes		Yes	Yes	Yes	Yes	Yes	Yes	Yes	Yes	Yes	No	No	No	No	No	No	No		Mainly	Somewhat	Somewhat	None		Africa	Ethiopia	No	Yes	No	Yes		Scaling up antiretroviral treatment and improving patient retention in care: lessons from Ethiopia, 2005-2013	2014	Yibeltal Assefa1, Achamyeleh Alebachew, Meskele Lera, Lut Lynen, Edwin Wouters and Wim Van Damme	http://www.globalizationandhealth.com/content/10/1/43
P1_071	M_0255	Charles		The Continuum of Care Services (CCS) using mHealth platform	Use a mobile phone technology for strengthening the delivery of maternal and child health services in a district and resource-poor state	Assess the effectiveness of the Continuum of Care Services (CCS) mHealth platform in terms of strengthening the delivery of maternal and child health (MCH) services in a district in Bihar	Yes		Yes	Yes	Yes	Yes	Yes	Yes	No	No	No	Yes	Yes	Yes	Yes	No	No	No		Somewhat	Mainly	Somewhat	None		Outside	India	No	No	Yes	Yes		Continuum of Care Services for Maternal and Child Health using mobile technology – a health system strengthening strategy in low and middle income countries	2016	Ramkrishnan Balakrishnan, Vijayaprasad Gopichandran3* , Sharadprakash Chaturvedi1 , Rahul Chatterjee1 , Tanmay Mahapatra2 and Indrajit Chaudhuri	https://link.springer.com/article/10.1186/s12911-016-0326-z
P1_072	M_0334	Charles		Integration of mother-to-child transmission of HIV (pMTCT) services into the general maternal child health (MCH) clinics	Integrate prevention of mother-to-child transmission of HIV services into the general maternal child health clinics in order to adress various challenges including HIV stigma, increase patient volume, longer wait times, inadequate staffing and clinical space, risk for inadvertent HIV disclosure, and disparate information systems	Evaluate the benefits and challenges for integration of care within a developing health system, through the lens of an evaluative framework.	Yes		Yes	Yes	Yes	Yes	Yes	Yes	Yes	Yes	No	Yes	Yes	Yes	Yes	No	No	No		Mainly	Somewhat	Somewhat	None		Africa	Kenya	No	Yes	No	Yes		Integrating Prevention of Mother-to-Child Transmission of HIV Care into General Maternal Child Health Care in Western Kenya	2021	Michelle Berlacher, MD; 1 Timothy Mercer, MD, MPH; 2 Edith O. Apondi, MBChB, MMED; 3 Winfred Mwangi, MBChB, MMED; 4 Edwin Were, MBChB, MMED; 5 Megan S. McHenry, MD, MS6*	https://www.ncbi.nlm.nih.gov/pmc/articles/pmc7792744/
P1_073	M_0389	Charles		A task-sharing psychological counselling intervention for routine treatment of mild to moderate symptoms of perinatal depression and anxiety	Develop a task-sharing psychological intervention for routine treatment of mild to moderate symptoms of perinatal depression and anxiety amongst perinatal women in low-resource settings	Develop a task-sharing psychological counselling intervention for routine treatment of mild to moderate symptoms of perinatal depression and anxiety in South Africa, as part of the Health Systems Strengthening in sub-Saharan Africa (ASSET) study	Yes		Yes	Yes	Yes	No	Yes	Yes	No	No	No	Yes	Yes	Yes	Yes	Yes	No	No		Somewhat	Mainly	Minimal	None		Africa	South Africa	No	Yes	No	Yes		Developing a task-sharing psychological intervention to treat mild to moderate symptoms of perinatal depression and anxiety in South Africa: a mixed-method formative study	2021	Sonet Boisits, Zulfa Abrahams1 , Marguerite Schneider1 , Simone Honikman2 , Debra Kaminer3 and Crick Lund1,	https://ijmhs.biomedcentral.com/articles/10.1186/s13033-021-00443-5
P1_074	M_0457	Araia		Comprehensive health sector reforms to strengthen the public health system: Health work force:	Adequate deployment of health work force, training, supervision, and new scopes of work, increased salaries and performance incentives	To reduce maternal and newborn deaths in line with Millennium Development Goal 5	Yes		Yes	Yes	No	No	Yes	Yes	Yes	No	No	Yes	Yes	Yes	Yes	Yes	Yes	Yes		Mainly	Mainly	Somewhat	Somewhat		Africa	Rwanda	No	Yes	No	Yes		Impact of health systems strengthening on coverage of maternal health services in Rwanda, 2000–2010: a systematic review	2012	Maurice Bucagu,a Jean M. Kagubare,b Paulin Basinga,c Fidèle Ngabo,d Barbara K Timmons,e Angela C Leef	https://www.sciencedirect.com/science/article/pii/S0968808012396110
P1_075	M_0457	Araia		comprehensive health sector reforms to strengthen the public health system: Performance-based financing	Funds are provided to health facilities on the basis of performance contracts. Payments are linked to services (outputs) delivered with specific coverage and quality of care targets for the following key interventions: antenatal care (at least four visits), facility-based childbirth, postpartum visit, family planning and prevention of mother-to-child transmission of HIV.	to ensure high quality services, with greater efficiency and accountability for the health system	Yes		Yes	Yes	No	No	Yes	Yes	Yes	No	Yes	Yes	Yes	Yes	Yes	Yes	Yes	Yes		Mainly	Mainly	None	None		Africa	Rwanda	No	Yes	No	Yes		Impact of health systems strengthening on coverage of maternal health services in Rwanda, 2000–2010: a systematic review	2012	Maurice Bucagu,a Jean M. Kagubare,b Paulin Basinga,c Fidèle Ngabo,d Barbara K Timmons,e Angela C Leef	https://www.sciencedirect.com/science/article/pii/S0968808012396110
P1_076	M_0457	Araia		comprehensive health sector reforms to strengthen the public health system: Community-based health insurance	Communities play a role in day-to-day management of community-based health insurance, including mobilizing and registering members, collecting membership fees and clearing bills from health facilities.	to protecting the most vulnerable people – the poor,widows, orphans, and people living with HIV – from catastrophic expenditure.	Yes		Yes	Yes	No	No	Yes	Yes	Yes	Yes	Yes	Yes	Yes	Yes	Yes	Yes	Yes	Yes		Somewhat	None	Mainly	None		Africa	Rwanda	No	Yes	No	Yes		Impact of health systems strengthening on coverage of maternal health services in Rwanda, 2000–2010: a systematic review	2012	Maurice Bucagu,a Jean M. Kagubare,b Paulin Basinga,c Fidèle Ngabo,d Barbara K Timmons,e Angela C Leef	https://www.sciencedirect.com/science/article/pii/S0968808012396110
P1_077	M_0457	Araia		comprehensive health sector reforms to strengthen the public health system: Better leadership and governance	Grant all health facilities administrative and financial autonomy, in line with the decentralization process going on in the country	To effectivetvely implement performance-based financing	Yes		Yes	Yes	No	Yes	Yes	Yes	Yes	Yes	Yes	Yes	Yes	Yes	Yes	Yes	Yes	Yes		Mainly	Somewhat	Somewhat	Somewhat		Africa	Rwanda	No	Yes	No	Yes		Impact of health systems strengthening on coverage of maternal health services in Rwanda, 2000–2010: a systematic review	2012	Maurice Bucagu,a Jean M. Kagubare,b Paulin Basinga,c Fidèle Ngabo,d Barbara K Timmons,e Angela C Leef	https://www.sciencedirect.com/science/article/pii/S0968808012396110
P1_078	M_0492	Araia		The ‘Three Pillars’ Approach: Strengthen health system	Strengthening planning, health management information systems, use of data for action, logistics, and healthcare financing	to strengthen woreda and facility-level management through improvedhealth management information systems (HMIS)and increased use of data for decision-making	Yes		Yes	Yes	No	No	Yes	Yes	Yes	Yes	No	No	No	No	No	No	No	No		Mainly	Minimal	Somewhat	None		Africa	Ethipia	No	Yes	No	Yes		Effectiveness of Scaling up the ‘Three Pillars’ Approach to Accelerating MDG 4 Progress in Ethiopia	2014	Mary A. Carnell1 , Leanne Dougherty1 , Amanda M. Pomeroy1 , Ali M. Karim1 , Yared M. Mekonnen2 , Brian E. Mulligan3	https://www.ncbi.nlm.nih.gov/pmc/articles/pmc4438684/
P1_079	M_0492	Araia		The ‘Three Pillars’ Approach: Improve health workers performance	Build capacity of health workers in high-impact child health interventions through training and supervision: immunization, ENA, and IMCI	to increase the capacity of managers and frontline health workers (facility-based workers and HEWs) in three child health programmes: EPI, ENA, and IMNCI.	Yes		Yes	Yes	No	No	Yes	Yes	No	No	No	No	No	No	No	No	No	No		Mainly	Minimal	Somewhat	None		Africa	Ethipia	No	Yes	No	Yes		Effectiveness of Scaling up the ‘Three Pillars’ Approach to Accelerating MDG 4 Progress in Ethiopia	2014	Mary A. Carnell1 , Leanne Dougherty1 , Amanda M. Pomeroy1 , Ali M. Karim1 , Yared M. Mekonnen2 , Brian E. Mulligan3	https://www.ncbi.nlm.nih.gov/pmc/articles/pmc4438684/
P1_080	M_0492	Araia		The ‘Three Pillars’ Approach: Engage community	Engage communities by introducing volunteer community health promoters initiative to engage parents and enhance the reach of health extension workers in the community	to improve community and household health practices	Yes		Yes	Yes	No	No	Yes	Yes	No	No	No	Yes	Yes	Yes	Yes	Yes	Yes	Yes		Mainly	Minimal	Minimal	None		Africa	Ethipia	No	Yes	No	Yes		Effectiveness of Scaling up the ‘Three Pillars’ Approach to Accelerating MDG 4 Progress in Ethiopia	2014	Mary A. Carnell1 , Leanne Dougherty1 , Amanda M. Pomeroy1 , Ali M. Karim1 , Yared M. Mekonnen2 , Brian E. Mulligan3	https://www.ncbi.nlm.nih.gov/pmc/articles/pmc4438684/
P1_081	M_0511	Charles		A Task-shifting model-a novel emergency midlevel provider training program	Apply a task-shifting model (emergency midlevel provider training program) in acute care to address preventable morbidity and mortality	Describe the outcomes of emergency patients treated by midlevel providers in a resource-limited setting.	Yes		Yes	Yes	Yes	Yes	Yes	Yes	No	No	No	Yes	Yes	Yes	Yes	No	No	No		Somewhat	Mainly	Somewhat	None		Africa	Ouganda	No	No	Yes	Yes		Mortality Related to Acute Illness and Injury in Rural Uganda: Task Shifting to Improve Outcomes	2015	Stacey Chamberlain1,2*, Uwe Stolz1,3, Bradley Dreifuss1,3, Sara W. Nelson1,4, Heather Hammerstedt1,5, Jovita Andinda1,6, Samuel Maling7 , Mark Bisanzo1,8	https://doi.org/10.1371/journal.pone.0122559
P1_082	M_0578	Charles		A new approach to gathering pharmaceutical market data	Establish a new, routine national database on pharmaceutical market size and structure through a multi-partner collaboration in order to support policy implementation and access to medicines	Provides routine, national-level data on the total pharmaceuticals market, through a system which can be replicated elsewhere	Yes		Yes	No	Yes	Yes	Yes	Yes	No	No	Yes	Yes	Yes	No	Yes	No	No	No		Mainly	Somewhat	Minimal	None		Africa	Zambia	No	Yes	Yes	Yes		A new approach to gathering pharmaceutical market data to support policy implementation and access to medicines: as demonstrated by malaria medicines in Zambia	2018	Renia Coghlan, Peter Stephens, Bernice Mwale,Makomani Siyanga	https://doi.org/10.1186/s12936-018-2594-9
P1_083	M_0582	Charles		Practices related to a skilled birth attendance, institutional deliveries, delivery of qulity and respectful care, and humanization of the birth process	Implement practices related to a skilled birth attendance, institutional deliveries, delivery of qulity and respectful care, and humanization of the birth process in order to improve maternal child health outcomes (e,g, reduce preventable maternal deaths)	Understand factors enabling implementation of a skilled birth attendance intervention in Nampula Province, Mozambique	Yes		Yes	Yes	Yes	No	Yes	Yes	Yes	No	Yes	Yes	Yes	Yes	Yes	Yes	No	No		Somewhat	Mainly	Somewhat	None		Africa	Mozambique	No	No	Yes	Yes		Toward communities as systems: a sequential mixed methods study to understand factors enabling implementation of a skilled birth attendance intervention in Nampula Province, Mozambique	2018	Claire B. Cole1* , Julio Pacca1 , Alicia Mehl1 , Anna Tomasulo2 , Luc van der Veken3 , Adalgisa Viola3 and Valéry Ridde4,5	https://doi.org/10.1186/s12978-018-0574-8
P1_084	M_0591	Charles		Saving Mothers, Giving Life using districtwide health systems strengthening approach Save a Mother	Employe a districtwide health systems strengthening approach (Saving Mothers, Giving Life) combining both supply- and demand-side interventions to address timely use of appropriate, quality maternity care, that is to address three key delays to accessing effective maternity care in a timely manner: delays in seeking, reaching, and receiving quality obstetric services	Reduce maternal mortality in low-resource, high-burden sub-Saharan African countries	Yes		Yes	Yes	Yes	Yes	Yes	Yes	Yes	No	Yes	Yes	Yes	Yes	Yes	No	No	No		Somewhat	Somewhat	Somewhat	None		Africa	Uganda, Zambia	Yes	No	No	Yes		Saving Mothers, Giving Life: It Takes a System to Save a Mother (Republication)	2019	Claudia Morrissey Conlon, Florina Serbanescu, Lawrence Marum, Jessica Healey, Jonathan LaBrecque, Reeti Hobson, Marta Levitt, Adeodata Kekitiinwa, Brenda Picho, Fatma Soud, Lauren Spigel, Mona Steffen, Jorge Velasco, Robert Cohen, William Weiss, on behalf of the Saving Mothers, Giving Life Working Group	https://www.ghspjournal.org/content/7/1/20.short
P1_085	M_0616	Charles		Emergency nursing short course	Use a guiding document to develop a context specific short course, a combination of local knowledge, formal mentorship programs and international nursing support, in order to help improve emergency nursing skills in Africa	Develop a guiding doc-ument to help improve emergency nursing skills within Africa using a cost effective, high-impact method	Yes		Yes	Yes	No	No	Yes	Yes	Yes	No	No	Yes	Yes	Yes	Yes	No	No	No		Minimal	Mainly	Minimal	None		Africa	Tanzania	No	Yes	No	Yes		Developing an emergency nursing short course in Tanzania	2017	C. Cunningham a,⇑ , P. Brysiewicz b , A. Sepeku c,f , L. White d , B. Murray e , N. Lobue f , H. Sawe c	http://dx.doi.org/10.1016/j.afjem.2017.08.002
P1_086	M_0647	Charles		Massive Open Online Course format	Use a Massive Open Online Course (MOOC) technology to engage health workforce in social learning and to spread distribution of learners globally on nursing in a time of COVID-19 crisis	Assess formative and summative milestones in a digital course and the reach to low- and middle-income countries of a Massive Open Online Course focussing on supporting nurses dealing with an emerging pandemic.	Yes		Yes	Yes	No	No	No	No	No	No	No	Yes	No	Yes	Yes	No	Yes	No		None	None	None	Mainly		Africa & Outside	Asia, Africa and Latin America.	Yes	No	No	No		Global digital social learning as a strategy to promote engagement in the era of COVID-19	2021	Patricia M. Davidson RN, PhD1 | Christopher Jeremy Lin2 | Adam Beaman MPH1 | Debra Jackson RN, PhD, AO3 | Nancy R. Reynolds MS, NP, RN, PhD1 | William V. Padula PhD2	https://doi.org/10.1111/jocn.15776
P1_087	M_0682	Charles		District level leadership development program	Integrate leadership, management and governance practices (e.g. in-service trainings, planning and implementation of performance improvement projects and on-the-job mentoring and support) in order to create a capacitated management at the primary health care level and to adress challenges and garner improvements in service delivery and performance	Improve district health manager competencies	Yes		Yes	Yes	Yes	No	Yes	Yes	Yes	Yes	Yes	Yes	Yes	No	Yes	No	No	Yes		Somewhat	Mainly	None	None		Africa	Ethiopia	No	Yes	Yes	Yes		Leadership, governance and management for improving district capacity and performance: the case of USAID transform: primary health care	2020	Binyam Fekadu Desta* , Azeb Abitew, Ismael Ali Beshir, Mesele Damte Argaw and Sualiha Abdlkader	https://doi.org/10.1186/s12875-020-01337-0
P1_088	M_0709	Charles		The Catalytic Initiative with strong health systems strengthening focus through training of front line health workers, provision of drugs and supplies, support for supervision and development of monitoring and evaluation systems	Implement the Catalytic Initiative Integrated Health Systems Strengthening programme (child health interventions, e.g. catch up immunisation through child health days) to reduce child mortality	Explore factors influencing progress in child survival in Malawi including coverage of interventions and the role of key national policies.	Yes		Yes	Yes	Yes	No	Yes	Yes	Yes	Yes	No	No	No	No	No	No	No	No		Mainly	Mainly	Somewhat	None		Africa	Malawi	No	Yes	Yes	Yes		Assessment of Malawi’s success in child mortality reduction through the lens of the Catalytic Initiative Integrated Health Systems Strengthening programme: Retrospective evaluation	2015	Tanya Doherty, Wanga Zembe, Nobubelo Ngandu, Mary Kinney , Samuel Manda, Donela Besada, Debra Jackson, Karen Daniels, Sarah Rohde, Wim van Damme, Kate Kerber, Emmanuelle Daviaud, Igor Rudan, Maria Muniz , Nicholas, P Oliphant, Texas Zamasiya10, Jon Rohde, David Sanders.	https://www.ncbi.nlm.nih.gov/pmc/articles/PMC4652924/
P1_089	M_0740	Charles		A routine information system (RIS) program	Conduct assessment of quality of data collected in referral hospitals for monitoring maternal and perinatal health after the routine information system was strengthened	To improve the quality of obstetrical care in referral hospitals	Yes		Yes	Yes	No	No	Yes	Yes	No	Yes	No	No	No	No	No	No	No	No		None	Mainly	None	None		Africa	Mali, Sénégal	Yes	Yes	No	Yes		Using routine information system data to assess maternal and perinatal care services in Mali and Senegal (QUARITE trial)	2012	A. Dumont , M. Gueye , A. Sow, I. Diop, M.K. Konate , P. Dambé, M. Abrahamowicz , P. Fournierf	http://dx.doi.org/10.1016/j.respe.2012.05.005
P1_090	M_0747	Charles		Process mapping	Implement process mapping (a systems thinking approach used to understand, analyse and optimise processes within complex systems) to address immediate response priorities and improve the current outbreak response during health emergencies (e.g. COVID-19) while simultaneously strengthening components of a health system	Demonstrate how this methodology can be applied during disease outbreaks to strengthen response and health systems	Yes		Yes	Yes	No	No	Yes	No	No	Yes	Yes	Yes	No	Yes	No	Yes	Yes	No		None	None	None	Mainly		Africa	Sierra Leone, Democratic Republic of Congo, Nigeria	Yes	Yes	Yes	Yes		Systems thinking for health emergencies: use of process mapping during outbreak response	2020	Kara N Durski ,1,2 Dhamari Naidoo,1 Shalini Singaravelu,1 Anita A Shah,1 Mamadou Harouna Djingarey,3 Pierre Formenty,1 Chikwe Ihekweazu,4 James Banjura,5 Benoit Kebela,6 Adesola Yinka-Ogunleye,4 Ibrahima-Soce Fall,3 Womi Eteng,4 Mohamed Vandi,5 Charles Keimbe,5 Anwar Abubakar,4 Abulazeez Mohammed,7 Desmond E Williams,8 Margaret Lamunu,9 Sylvie Briand,1 Jean Claude Changa Changa,10 Etienne Minkoul…	http://dx.doi.org/10.1136/bmjgh-2020-003901
P1_091	M_0750	Charles		Health system strengthening through increased country ownership of the HIV/AIDS response, stronger support systems and infrastructure, and improved capacity of health workers at all levels.	Conduct expenditure reviews for supporting the prevention of mother-to-child transmission of HIV and promoting health system strengthening (e.g. investments in facilities and training, and in the rapid scale-up of HIV/AIDS services) under the President’s Emergency Plan for AIDS Relief (PEPFAR)	Create a sustainable response, by strengthening the health systems of countries served.	Yes		Yes	Yes	Yes	Yes	Yes	Yes	Yes	Yes	Yes	Yes	Yes	No	Yes	No	No	No		Mainly	Somewhat	None	Mainly		Africa	Kenya	No	Yes	Yes	Yes		Investing In HIV Services While Building Kenya’s Health System: PEPFAR’s Support To Prevent Mother-To-Child HIV Transmission	2012	Arin Dutta, Nathan Wallace, Peter Savosnick, John Adungosi, Urbanus Mutuku Kioko, Scott Stewart, Mai Hijazi, and Bedan Gichanga	https://doi.org/10.1377/hlthaff.2012.0227
P1_092	M_0759	Charles		Free geographical modelling tools (AccessMod)	Ensure optimal availability, accessibility, quality and utilization of EmONC services towards reaching Sustainable Development Goal (SDG) 3: ensure healthy lives and promote well-being for all at all ages.	This paper proposes three geographically explicit indicators for widespread adoption: (1) proportion of pregnant women able to access EmONC health facilities (BEmONC or CEmONC) within a given travel time; (2) proportion of pregnant women able to access CEmONC health facilities within a given travel time; and (3) proportion of referral linkages between the considered BEmONC facilities and their ne…	Yes		No	No	No	No	Yes	No	No	Yes	No	Yes	No	No	Yes	Yes	Yes	No		Mainly	Minimal	None	None		Africa & Outside	Burkina Faso, Lao People’s Democratic Republic, Malawi and Nigeria	Yes	No	No	No		Proposing standardised geographical indicators of physical access to emergency obstetric and newborn care in low-income and middleincome countries	2018	Steeve Ebener, Karin Stenberg, Michel Brun, Jean-Pierre Monet, Nicolas Ray, Howard Lawrence Sobel, Nathalie Roos, Patrick Gault, Claudia Morrissey Conlon, Patsy Bailey, Allisyn C Moran, Leopold Ouedraogo, Jacqueline F Kitong,11 Eunyoung Ko,12 Djenaba Sanon,13 Farouk M Jega, Olajumoke Azogu,14 Boureima Ouedraogo,15 Chidude Osakwe, Harriet Chimwemwe Chanza,17 Mona Steffen, Imed Ben Hamadi,18 Hayat …	https://doi.org/10.1136/bmjgh-2018-000778
P1_093	M_0764	Charles		Participatory Action Research (PAR) is an approach to research that seeks to collaboratively undertake change management of real-world challenges, thus emphasizing participation and action.	Adopt and use the Participatory Action Reearch model that seeks to collaboratively undertake change management of real-world challenges, thus emphasizing participation and action, by integrating into quality improvement initiatives for maternal and child health.	Contributes to knowledge on the effectiveness of PAR in improving health system performance	Yes		Yes	Yes	No	No	Yes	Yes	No	No	No	Yes	Yes	No	No	No	No	No		None	Mainly	None	None		Africa	Nigeria	No	Yes	Yes	Yes		Primary healthcare planning, bottleneck analysis and performance improvement: An evaluation of processes and outcomes in a Nigerian context	2019	Ejemai Amaize Eboreimea, Obinna Idikac , Kasarachi Omitirand , Oghenekome Eboreimee , Latifat Ibisomif.	https://doi.org/10.1016/j.evalprogplan.2019.101712
P1_094	M_0765	Charles		DIVA is a four-step improvement model in which ‘Diagnose’ identifies constraints to effective coverage, ‘Intervene’ develops/implements action plans addressing constraints, while ‘Verify/Adjust’ monitor performance and revise plans	Consider to use the Diagnose-Intervene-Verify-Adjust (DIVA) model of planning that was designed to systematically identifying and resolving health systems bottlenecks, and that can potentialy improve health system performance particularly in decentralised LMIC contexts	This paper evaluates the effectiveness of DIVA as a model for improving health system performance through integrated PHC operational planning in Kaduna, Nigeria	Yes		Yes	No	Yes	No	Yes	Yes	No	Yes	No	Yes	No	No	No	No	Yes	No		Somewhat	Mainly	Somewhat	None		Africa	Nigeria	No	No	Yes	Yes		Effectiveness of the Diagnose-InterveneVerify-Adjust (DIVA) model for integrated primary healthcare planning and performance improvement: an embedded mixed methods evaluation in Kaduna state, Nigeria	2019	Ejemai Amaize Eboreime, Nonhlanhla Nxumalo, Rohit Ramaswamy, Latifat Ibisomi, Nnenna Ihebuzor, John Eyles	https://www.researchgate.net/publication/332102505
P1_095	M_0777	Ali		A district level Health Management Mentorship (HMM) program	Implement a strategy to strengthen district health system through deploying teams of mentors to build capacity by equipping managers with skills in planning, priority setting and problem solving . This would contribute to the effective functionality of the health system.	Strengthen health systems in ten of Zambézia’s 17 districts.	Yes		Yes	Yes	No	No	Yes	No	No	Yes	Yes	No	No	No	No	No	No	No		Mainly	None	None	None		Africa	Mozambique	No	No	Yes	No		Implementation of a health management mentoring program: year-1 evaluation of its impact on health system strengthening in Zambézia Province, Mozambique	2015	Laura J. Edwards, Abú Moisés, Mathias Nzaramba, Aboobacar Cassimo, Laura Silva, Joaquim Mauricio, C. William Wester, Sten H. Vermund, and Troy D. Moon	https://www.ijhpm.com/?_action=articleInfo&article=2991&vol=616&lang
P1_096	M_0821	Maritza		mHealth	Use the mHealth programme Mobile Technology for Community Health as a source of support, and other four purposes 1) giving advice in relation to pregnancy 2) addressing nutritional myths and revealing the reality, 3) reminding and recognizing the need to be prepared for specialized care, and 4) boosting self-confidence of mothers to care for their children. This action therefore focuses on covera…	Using mobile applications to provide counselling to expectant mothers in Ghana	Yes		Yes	No	No	Yes	No	No	No	No	No	No	No	No	No	No	No	No		Somewhat	Somewhat	Mainly	None		Africa	Ghana	No	No	Yes	No		Learning the ABCs of pregnancy and newborn care through mobile technology.	2015	Entsieh, Angela Afua; Emmelin, Maria; Pettersson, Karen Odberg	https://doi.org/10.3402/gha.v8.29340			Addresses access to essential services needed, person-centred and enagagement with the beneficiaries, to ensure what the systems provides is aligned to population needs (expressed and non-expressed)
P1_097	M_0822	Maritza		Increase HW; improve training, develop managment protocols	]	To assess the capacity to provide safe anesthetic care for mothers in the main referral hospitals in East Africa	No		Yes	Yes	No	No	Yes	No	Yes	No	No	No	No	No	No	No	No	No		Mainly	Mainly	None	None		Africa	Uganda, Kenya, Tanzania, Rwanda, and Burundi	Yes	No	No	Yes		Challenges of Anesthesia in Low- and Middle-Income Countries: A Cross-Sectional Survey of Access to Safe Obstetric Anesthesia in East Africa.	2017	Epiu, Isabella; Tindimwebwa, Jossy Verel Bahe; Mijumbi, Cephas; Chokwe, Thomas M; Lugazia, Edwin; Ndarugirire, Francois; Twagirumugabe, Theogene; Dubowitz, Gerald	https://www.ncbi.nlm.nih.gov/pmc/articles/PMC5767165/
P1_098	M_0829	Maritza		Referrral system and service integration	Integrate EPI and family plannig services by ensuring availability of trained staff, supportive supervision, clear referral processes, activities addressing the role of spouses and other stakeholders in reproductive health decisions, adapting to women's needs and contextual realities by offering both same day and other day options supported by a confidential follow up mechanism. This action there…	Assess the implementation of a combined service provision model and experiences of postpartum women seeking services at integrated FP/EPI facilities in Benin	No		Yes	Yes	No	No	No	No	No	No	No	Yes	No	No	No	No	No	Yes		Mainly	Somewhat	None	None		Africa	Benin	No	No	Yes	No		Integrated Family Planning and Routine Child Immunization Services in Benin: A Process Evaluation.	2020	Erhardt-Ohren, Blake; Schroffel, Heidi; Rochat, Roger	https://link.springer.com/article/10.1007/s10995-020-02915-5
P1_099	M_0845	Maritza		Capacity building workshops and stakeholder engagements	Strengthen mental health services by multifaceted intervention to increase service users involvement in mental health services, staff capacity building workshops and stakeholder engagements therefore increasing engagement with beneficiaries to ensure services reach all those who need it and aligned to their preferences	Presents the engagement and participation of each stakeholder group; changes in relevant mental health system knowledge; and overarching structural and institutional changes in research capacity.	Yes		Yes	Yes	No	No	Yes	Yes	No	No	No	Yes	No	No	Yes	No	No	No		Mainly	None	Mainly	None		Africa	Ethiopia, India, Nepal, Nigeria, South Africa, Uganda	Yes	Yes	No	No		Evaluation of capacity-building strategies for mental health system strengthening in low- and middle-income countries for service users and caregivers, policymakers and planners, and researchers.	2019	Evans-Lacko, Sara; Hanlon, Charlotte; Alem, Atalay; Ayuso-Mateos, Jose Luis; Chisholm, Dan; Gureje, Oye; Jordans, Mark; Kigozi, Fred; Lempp, Heidi; Lund, Crick; Petersen, Inge; Shidhaye, Rahul; Thornicroft, Graham; Semrau, Maya	https://doi.org/10.1192/bjo.2019.14
P1_100	M_0854	Maritza		Family Physician model to resolve staff shortage, increase community awareness, decreasing resistance and referrals	Use the family physician model to resolve staff shortage, decrease public resistance, and eliminate unnecessary referrals and increase community awareness to promote public health seeking behaviours.	This study aimed to assess the challenges and strengths of Urban FP Program in Fars Province of Iran.	Yes		Yes	Yes	No	No	Yes	Yes	No	No	No	Yes	No	Yes	No	No	No	No		Somewhat	None	Mainly	None		Outside	Iran	No	No	Yes	No		Challenges and strengths of implementing urban family physician program in Fars Province, Iran.	2019	Fardid, Mozhgan; Jafari, Mehdi; Moghaddam, Abbas Vosoogh; Ravaghi, Hamid	https://www.ncbi.nlm.nih.gov/pmc/articles/pmc6432837/
P1_101	M_0857	Maritza		StAR2D (mHealth)	Use text messaging to improve access and treatment outcome as well as positive behaviour change in patients with type two diabetes mellitus	Tested the effectiveness of SMS-text messaging in improving outcomes in adults with type 2 diabetes	Yes		Yes	No	No	Yes	Yes	Yes	No	No	No	Yes	No	No	Yes	No	No	No		Mainly	Minimal	Somewhat	None		Africa	South Africa, Malawi	Yes	No	Yes	No		Digital messaging to support control for type 2 diabetes (StAR2D): a multicentre randomised controlled trial.	2021	Farmer, A; Bobrow, K; Leon, N; Williams, N; Phiri, E; Namadingo, H; Cooper, S; Prince, J; Crampin, A; Besada, D; Daviaud, E; Yu, L-M; N'goma, J; Springer, D; Pauly, B; Tarassenko, L; Norris, S; Nyirenda, M; Levitt, N	https://link.springer.com/article/10.1186/s12889-021-11874-7
P1_102	M_0861	Maritza		Maternal and neonatal health Networks of Care (NOC)	Replicate the experience of the so called Maternal and Neonatal Health Networks of Care (NOC) in Nigeria, that works to extending the reach and quality of routine and emergency maternal and neonatal health services tailored to the different contexts by providing locally appropriate, pragmatic approaches to supporting women birthing in the community and encouraging institutional delivery to ensure…	To focus on extending the reach and quality of routine and emergency maternal and neonatal health services tailored to the different contexts	Yes		Yes	Yes	No	No	Yes	Yes	No	No	No	Yes	No	No	Yes	No	Yes	No		Mainly	Minimal	Mainly	None		Africa	Nigeria	No	No	Yes	No		Applying a Client-centered Approach to Maternal and Neonatal Networks of Care: Case Studies from Urban and Rural Nigeria.	2020	Fasawe, Olufunke; Adekeye, Olajumoke; Carmone, Andy E; Dahunsi, Omolara; Kalaris, Katherine; Storey, Andrew; Ubani, Osy; Wiwa, Owens	https://www.tandfonline.com/doi/abs/10.1080/23288604.2020.1841450
P1_103	M_0866	Maritza		Performance-based financing to implement VMMC	Conduct deeper analysis of the effects of PBF to implement voluntary medical male circumcsions (VMMC) in Zimbabwe, in which findings suggest that PBF appreciably increased motivation among VMMC teams and helped improve facilities where VMMC services are provided and enabled rapid VMMC scale up achieving ambitious targets; however, side effects make PBF less advantageous and sustainable than envis…	Assessed the effect of the PBF on HCW motivation, satisfaction, and professional relationships	Yes		Yes	Yes	No	No	Yes	No	No	No	Yes	No	No	No	No	No	No	No		Mainly	None	Somewhat	None		Africa	Zimbabwe	No	No	Yes	No		Is it all about the money? A qualitative exploration of the effects of performance-based financial incentives on Zimbabwe's voluntary male medical circumcision program.	2017	Feldacker, Caryl; Bochner, Aaron F; Herman-Roloff, Amy; Holec, Marrianne; Murenje, Vernon; Stepaniak, Abby; Xaba, Sinokuthemba; Tshimanga, Mufata; Chitimbire, Vuyelwa; Makaure, Shingirai; Hove, Joseph; Barnhart, Scott; Makunike, Batsirai	https://journals.plos.org/plosone/article?id=10.1371/journal.pone.0174047
P1_104	M_0867	Maritza		Implementing VMMC through performance-based financing	Accelerate the implementatin of the so called voluntary medical male circumscision (VMMC) by building local leadership and ownership at the province, district and local levels; Increasing local healthcare capacity; ensuring VMMC integration into routine service delivery; strengthening health information and Incentivizing productivity through performance based health financing as in the case of Zi…	To explore the approach emphasizing existing healthcare workers and infrastructure, increasing program sustainability and resilience	Yes		Yes	Yes	No	No	Yes	No	No	No	Yes	No	No	No	No	No	No	No		Mainly	Minimal	Somewhat	None		Africa	Zimbabwe	No	No	Yes	No		Implementing voluntary medical male circumcision using an innovative, integrated, health systems approach: experiences from 21 districts in Zimbabwe.	2018	Feldacker, Caryl; Makunike-Chikwinya, Batsirai; Holec, Marrianne; Bochner, Aaron F; Stepaniak, Abby; Nyanga, Robert; Xaba, Sinokuthemba; Kilmarx, Peter H; Herman-Roloff, Amy; Tafuma, Taurayi; Tshimanga, Mufuta; Sidile-Chitimbire, Vuyelwa T; Barnhart, Scott	https://www.tandfonline.com/doi/abs/10.1080/16549716.2017.1414997
P1_105	M_0868	Maritza		Health Equity Funds to provide financial risk protection	Establish a so called " Health Equity Funds'' as in the case of Combodia, to provide sufficient financial risk protection from health care expenditures and be part of the solution towards effectively tackling the diabetes burden and motivating individuals to appropriately seek care to effectively manage their condition	To estimate the distributional health and financial impacts of strategies providing financial coverage for diabetes services through the Health Equity Funds (HEF)	Yes		Yes	Yes	Yes	Yes	Yes	Yes	Yes	No	No	No	No	No	No	No	No	No		Somewhat	Minimal	Mainly	None		Outside	Combodia	No	Yes	No	No		Alleviating the burden of diabetes with Health Equity Funds: Economic evaluation of the health and financial risk protection benefits in Cambodia.	2021	Feldhaus, Isabelle; Nagpal, Somil; Verguet, Stephane	https://journals.plos.org/plosone/article?id=10.1371/journal.pone.0259628
P1_106	M_0876	Maritza		Health worker availability	Ensure high workforce densities and skilled birth attendancies to lower under 5 and neonatal mortality - the experience of Mozambique so as to ensure effective service coverage	An analytical assessment of the eff ects of changes in health-system factors on child mortality.	Yes		Yes	Yes	No	Yes	Yes	Yes	No	No	No	No	No	No	No	No	No	No		Somewhat	Minimal	Somewhat	Minimal		Africa	Mozambique	No	No	Yes	No		Effects of health-system strengthening on under-5, infant, and neonatal mortality: 11-year provincial-level time-series analyses in Mozambique.	2014	Fernandes, Quinhas F; Wagenaar, Bradley H; Anselmi, Laura; Pfeiffer, James; Gloyd, Stephen; Sherr, Kenneth	https://www.sciencedirect.com/science/article/pii/S2214109X14702761
P1_107	M_0879	Maritza		HSS Proposals for GAVI assistance	Improve low vaccination coverage by addressing barriers that include problems related to implementation processes and access to services including, governance , and funding shortages by securing Gavi HSS grant.	To understand the main barriers to better coverage.	Yes		No	No	No	No	Yes	No	Yes	No	No	No	No	No	No	No	No	No		Mainly	None	None	None		Africa	Chad	No	Yes	No	No		Perceptions of the usefulness of external support to immunization coverage in Chad: an analysis of the GAVI-Alliance cash-based support.	2013	Ferrinho, Paulo; Drame, Mohammed; Tumusiime, Prosper	https://www.ajol.info/index.php/pamj/article/view/100027
P1_108	M_0880	Maritza		Health Extension Programme	Invest in primary health care like the extension program in Ethipia that recorded several health outcomes by greater use of data informed problem solving, more respectful and supportive relationships with the community, and stronger support from zonal and regional health bureaus in terms of perceived transparent communication, financial support, and technical inputs	To understand how variation in the implementation of the primary health care efforts may explain differences in key health outcomes	Yes		Yes	Yes	Yes	Yes	Yes	Yes	No	No	No	No	No	No	No	No	No	No		Mainly	Minimal	Somewhat	None		Africa	Ethiopia	No	No	Yes	No		The Ethiopian Health Extension Program and Variation in Health Systems Performance: What Matters?.	2016	Fetene, Netsanet; Linnander, Erika; Fekadu, Binyam; Alemu, Hibret; Omer, Halima; Canavan, Maureen; Smith, Janna; Berman, Peter; Bradley, Elizabeth	https://journals.plos.org/plosone/article?id=10.1371/journal.pone.0156438
P1_109	M_0884	Maritza		Stakeholder engagement, evidence-based practice	Learn lessons from the experience of Togo of its successful path towards achieving universal health coverage by creating public private partnershp with international actors, stakeholder involvement, evidence based practise and long term government committment; therefore improving access and quality of HIV/AIDS services	This paper describes one experience of a people-centered approach directed by people living with HIV/ AIDS, in partnership with government and international partners in Togo. In addition to this description of the program, we will present survival outcomes and disseminate lessons learned that may serve as a model for other programs. this study offers insights on expanding access and improving qua…	Yes		Yes	Yes	No	Yes	Yes	Yes	No	No	No	No	No	No	No	No	No	No		Mainly	Somewhat	Somewhat	None		Africa	Togo	No	No	Yes	No		Implementing an integrated community based health systems strengthening approach to improve HIV survival in Northern Togo.	2020	Fiori, Kevin P; Belli, Hayley M; Lauria, Molly E; Hirschhorn, Lisa R; Schechter, Jennifer; Hansman, Emily; Rajshekhar, Nandita; Katin, Venance; Gbeleou, Sesso; Grunitsky-Bekele, Meskerem; Pitche, Vincent Palokinam	https://www.tandfonline.com/doi/abs/10.1080/09540121.2019.1626342
P1_110	M_0885	Maritza		Integrated Community-Based Health Systems-Strengthening (ICBHSS)	Undertake Communiy Based Health Systems Strengthening (ICBHSS) initiative which has resulted to increases in health care coverage, improved quality of service delivery and reduce child mortality in Togo	To determine if the Integrated Community-Based Health Systems-Strengthening abstract (ICBHSS) initiative was effective in expanding health coverage, improving care quality, and reducing child mortality	Yes		Yes	Yes	No	No	Yes	Yes	No	No	No	No	No	No	No	No	No	No		Mainly	Mainly	None	None		Africa	Togo	No	No	Yes	No		An Integrated Primary Care Initiative for Child Health in Northern Togo.	2021	Fiori, Kevin P; Lauria, Molly E; Singer, Amanda W; Jones, Heidi E; Belli, Hayley M; Aylward, Patrick T; Agoro, Sibabe; Gbeleou, Sesso; Sowu, Etonam; Grunitzky-Bekele, Meskerem; Singham Goodwin, Alicia; Morrison, Melissa; Ekouevi, Didier K; Hirschhorn, Lisa R	https://www.publications.aap.org/pediatrics/article-split/148/3/e2020035493/181131/An-Integrated-Primary-Care-Initiative-for-Child
P1_111	M_0886	Maritza		Government support, HW training, HW staffing	Stengthen emergency health systems by ensuring government support to health worker training and staffing: a lesson which others can be learned from the experience of Ethiopia therefore focusing on improving service coverge	To provide insights and lessons learned to other nations on a similar pathway of strengthening emergency care systems.	Yes		No	No	No	No	Yes	No	Yes	No	No	No	No	No	No	No	No	No		Mainly	Minimal	None	None		Africa	Ethiopia	No	Yes	No	No		Human resources for emergency care systems in Ethiopia: Challenges and triumphs.	2020	Firew, Tsion; Gebreyesus, Alegnta; Woldeyohannes, Leuk; Ebrahim, Fatuma; Patel, Shama	https://www.sciencedirect.com/science/article/pii/S2211419X20301038
P1_112	M_0887	Maritza		Framework for public health systems recovery	Develop a framework for public health systems recovery post emergency or disaster situation as in the case of Haiti, which has the following three core functions (assessment, policy development, and assurance), and 10 essential services of public health which are assess, inform, educate, empower; mobilize community partnerships; policy development and enforcing laws; assuring availability of comp…	To examine public health systems recovery, a subset of the larger health system, following the 2010 Haiti earthquake and cholera outbreak, through the lens of the 10 essential public health services.	Yes		Yes	Yes	No	Yes	Yes	Yes	Yes	No	No	No	No	No	No	No	No	No		Mainly	None	None	Mainly		Outside	Haiti	No	Yes	No	No		Applying a New Framework for Public Health Systems Recovery following Emergencies and Disasters: The Example of Haiti following a Major Earthquake and Cholera Outbreak.	2017	Fitter, David L; Delson, Daphnee Benoit; Guillaume, Florence D; Schaad, Angela Wood; Moffett, Daphne B; Poncelet, Jean-Luc; Lowrance, David; Gelting, Richard	https://www.ncbi.nlm.nih.gov/pmc/articles/PMC5676637/
P1_113	M_0888	Maritza		Community outreach services	Stengthen mental health services by investing in primary care trainings to enable the integration of mental health, incentivization of specialization in mental health and satisfaying the demand for services both through community outreach and the provision of locally credible services.	Study is a qualitative analysis of stakeholder perspectives on mental health system strengthening in one low-income country, Sierra Leone.	Yes		No	No	No	No	Yes	No	No	Yes	No	Yes	No	No	No	No	No	Yes		Mainly	None	Somewhat	None		Africa	Sierra Leone	No	No	Yes	No		Strengthening mental health services in Sierra Leone: perspectives from within the health system.	2020	Fitts, Jessica J; Gegbe, Fatmata; Aber, Mark S; Kaitibi, Daniel; Yokie, Musa Aziz	https://academic.oup.com/heapol/article-abstract/35/6/657/5834657
P1_114	M_0889	Maritza		Community Health workers	Use Community Health workers for targeting the poorest of society for services, which may help reduce inequalities in access to health care, and improvement of quality of care	Evaluated a system of targeting the poorest of society (‘indigents’) in a PBF programme	Yes		Yes	Yes	Yes	Yes	No	No	No	No	No	No	No	No	No	No	No	No		Mainly	Somewhat	Minimal	None		Africa	Cameroon	No	No	Yes	No		Targeting the poorest in a performance-based financing programme in northern Cameroon.	2016	Flink, Ilse Je; Ziebe, Roland; Vagai, Djebba; van de Looij, Frank; van 't Riet, Hilda; Houweling, Tanja Aj	https://academic.oup.com/heapol/article-abstract/31/6/767/1750581
P1_115	M_0890	Maritza		Family medicine programme	Review and describe the current status of family medicine (FM ) in SSA and to map existing evidence of its strengths, weaknesses, effectiveness and impact, and to identify knowledge gaps.	Aim of this review was to describe the current status of FM in SSA and to map existing evidence of its strengths, weaknesses, effectiveness and impact, and to identify knowledge gaps.	Yes		Yes	Yes	No	No	No	No	No	No	No	No	No	No	No	No	No	No		Somewhat	Minimal	None	None		Africa	South Africa, Nigeria, Uganda, Democratic Republic of Congo (DRC), Sudan, Ghana, Tanzania, Kenya, Lesotho, Botswana, Somaliland, Ethiopia, Mali and Malawi	Yes	Yes	No	No		A scoping review on family medicine in sub-Saharan Africa: practice, positioning and impact in African health care systems.	2020	Flinkenflogel, Maaike; Sethlare, Vincent; Cubaka, Vincent Kalumire; Makasa, Mpundu; Guyse, Abraham; De Maeseneer, Jan	https://link.springer.com/article/10.1186/s12960-020-0455-4
P1_116	M_0891	Maritza		Training of CHW in data analysis	Build CHWs capacities in data collection and analysis as a way of motivating them and also improving information utilization. Improvements in linkages and coordination between the community and the health facility that leads to improved data and service utilization and eventually contribute to improved health status of the community	Describes the perspectives of local users on information use in various socio-economic contexts in Kenya	Yes		Yes	Yes	No	Yes	No	No	No	No	No	No	No	No	No	No	No	No		Somewhat	None	Somewhat	None		Africa	Kenya	No	No	Yes	No		Perspectives on utilization of community based health information systems in Western Kenya.	2017	Flora, Otieno Careena; Margaret, Kaseje; Dan, Kaseje	https://www.ncbi.nlm.nih.gov/pmc/articles/PMC5579450/
P1_117	M_0895	Maritza		Field Epidemiology Laboratory Training Program (FELTP)	Strengthen preservice laboratory education in resource-limited setting. through curriculum standardization, training of faculty and staff and curriculum implementation, as well as equipment procurement for practical hands-on training.	Assessment of existing preservice education of five medical laboratory schools, followed by remedial intervention and monitoring was conducted	Yes		Yes	Yes	Yes	Yes	No	No	No	No	No	No	No	No	No	No	No	No		None	Minimal	None	None		Africa	Ethiopia	No	Yes	No	No		Preservice laboratory education strengthening enhances sustainable laboratory workforce in Ethiopia.	2013	Fonjungo, Peter N; Kebede, Yenew; Arneson, Wendy; Tefera, Derese; Yimer, Kedir; Kinde, Samuel; Alem, Meseret; Cheneke, Waqtola; Mitiku, Habtamu; Tadesse, Endale; Tsegaye, Aster; Kenyon, Thomas	https://human-resources-health.biomedcentral.com/articles/10.1186/1478-4491-11-56
P1_118	M_0901	Maritza		Communication strategy for c-IMCI	Develop the capacity of caregivers in households, including their communication skills to improve their knowledge of child health and also to create opportunities where improved knowledge can be put into action	Describes a communication strategy that is based on the human rights principles of inclusion, participation, and self-determination. The purpose of the strategy is to develop the capacity of caregivers in households—to improve their knowledge of child health and also to create opportunities where improved knowledge can be put into action	No		Yes	Yes	No	No	Yes	No	No	Yes	No	No	No	No	No	No	No	No		Minimal	None	Mainly	None		Africa	Unclear	No	No	Yes	No		Communication strategy for implementing community IMCI. Screen reader support enabled.	2005	Ford, Neil; Williams, Abimbola; Renshaw, Melanie; Nkum, John	https://www.tandfonline.com/doi/abs/10.1080/10810730591009817
P1_119	M_0904	Maritza		human resources for health (HRH) Effort Index	Develop a tool to obtain information on critical dimensions of HRH, like the HRH Effort Index model, which has seven components: Leadership and Advocacy; Policy and Governance; Finance; Education and Training; Recruitment, Distribution, and Retention; Human Resources Management; Monitoring, Evaluation, and Information Systems	Objectives of developing a tool to obtain information on critical dimensions of HRH, and applying it in countries investing in this area.	Yes		Yes	Yes	No	No	No	No	No	No	No	No	No	No	No	No	No	No		Minimal	None	None	None		Outside	Burkina Faso, DRC, Ghana, Mali, Dominican Republic	Yes	Yes	No	No		The Human Resources for Health Effort Index: a tool to assess and inform Strategic Health Workforce Investments.	2017	Fort, Alfredo L; Deussom, Rachel; Burlew, Randi; Gilroy, Kate; Nelson, David	https://human-resources-health.biomedcentral.com/articles/10.1186/s12960-017-0223-2
P1_120	M_0907	Maritza		Quality improvement; peer to peer learning	Strive to improve quality of care through collaborative and coordinated efforts of teams to accelerate improvement in a single area of care through iterative changes and peer-to-peer learning to bring about about significant, sustained improvements in compliance with standards and expectations	Study analysed results across these collaboratives to determine what this large body of experience tells us about the effectiveness of collaborative improvement in developing-country settings in terms of the magnitude of improvement achieved, how long improved levels of care were maintained and how fast improvements were achieved.	Yes		No	No	No	No	Yes	Yes	No	No	No	Yes	No	No	No	No	Yes	No		Somewhat	Mainly	None	None		Africa & Outside	Multi-country - not specified	Yes	No	Yes	No		Effectiveness of collaborative improvement: evidence from 27 applications in 12 less-developed and middle-income countries.	2011	Franco, Lynne Miller; Marquez, Lani	https://qualitysafety.bmj.com/content/20/8/658.short
P1_121	M_0910	Maritza		Education; Best practices	Establish, strengthen, and integrate palliative care into the continum of care delivery system as a priority from the point of diagnosis to death through bereavement.	Interventions aimed at strengthening the health system of Namibia through the integration of palliative care for people living with HIV and AIDS and cancer in Namibia are shared	Yes		Yes	Yes	No	No	Yes	Yes	No	No	No	No	No	No	No	No	No	No		Somewhat	Minimal	Somewhat	None		Africa	Namibia	No	Yes	No	No		Interventions geared towards strengthening the health system of Namibia through the integration of palliative care.	2016	Freeman, Rachel; Luyirika, Emmanuel Bk; Namisango, Eve; Kiyange, Fatia	https://www.ncbi.nlm.nih.gov/pmc/articles/pmc4970647/
P1_122	M_0920	Maritza		Medical training	Establish baseline knowledge of the P medical schools in terms of creation and ownership, programmes offered, applicants and registered students, barriers to increased intake of students, teaching workforce and available resources. Develop a local postgraduate training capacity for doctors as an important strategy to help retain medical doctors in the home country.	Aim of this study was to establish baseline knowledge of the PSAC’s medical schools in terms of creation and ownership, programmes offered, applicants and registered students, barriers to increased intake of students, teaching workforce and available resources.	No		Yes	Yes	No	No	No	No	No	No	No	No	No	No	No	No	No	No		Mainly	None	None	None		Africa	Angola, Guinea Bissau, Mozambique	Yes	Yes	No	No		The rise of medical training in Portuguese speaking African countries.	2014	Fronteira, Ines; Sidat, Mohsin; Fresta, Mario; Sambo, Maria do Rosario; Belo, Celso; Kahuli, Cezaltina; Rodrigues, Maria Alexandra; Ferrinho, Paulo	https://human-resources-health.biomedcentral.com/articles/10.1186/1478-4491-12-63
P1_123	M_0921	Maritza		Framewotk for catagorsing basic health services	Identify, categorize, and address barriers of basic health servies as presented by the three access dimensions of: acceptability, affordability and availability	To identify and categorize barriers of basic health servies into the three access dimensions of: acceptability, affordability and availability	No		No	Unclear	No	No	Yes	Yes	No	No	No	No	No	No	No	No	No	No		Mainly	None	None	None		Outside	Afghanistan	No	Yes	No	No		An assessment of the barriers to accessing the Basic Package of Health Services (BPHS) in Afghanistan: was the BPHS a success?.	2016	Frost, Alexandra; Wilkinson, Matthew; Boyle, Peter; Patel, Preeti; Sullivan, Richard	https://link.springer.com/article/10.1186/s12992-016-0212-6
P1_124	M_0931	Maritza		National Health Insurance	Prioritize district health systems (DHS) stregthening as a key component of reform efforts to achieve UHC, partly because of the fact that service delivery at the local level embodies a decentralized, area-based, people-centered approach to health care	To gather relevant descriptive and quantitative data on UHC and the DHS formed the main methodological approach	Yes		Yes	No	No	Yes	No	No	No	No	No	No	No	No	No	No	No	No		Somewhat	None	Mainly	None		Africa	South Africa	No	No	Yes	No		Achieving universal health coverage in South Africa through a district health system approach: conflicting ideologies of health care provision.	2016	Fusheini, Adam; Eyles, John	https://link.springer.com/article/10.1186/s12913-016-1797-4
P1_125	M_0933	Maritza		HIVQual	Develop a composite measure of primary care quality, to improve health outcomes, increase equity in health care and optimize efficient use of resources and apply it to the primary care system	To develop a composite measure of primary care quality and apply it to Haiti’s primary care system	Yes		Yes	Yes	No	No	Yes	Yes	No	No	No	No	No	No	No	No	No	No		Minimal	Somewhat	None	None		Outside	Haiti	No	No	Yes	No		Assessing the quality of primary care in Haiti.	2017	Gage, Anna D; Leslie, Hannah H; Bitton, Asaf; Jerome, J Gregory; Thermidor, Roody; Joseph, Jean Paul; Kruk, Margaret E	https://www.ncbi.nlm.nih.gov/pmc/articles/PMC5328114/
P1_126	M_0934	Maritza		Community -based services	Strengthen community based interventions to increase utilization of services for antenatal care, delivery by skilled personnel, posnatal care and newborns	The objective of the proposed study is to evaluate the impact of a community-based intervention as part of a bilateral development aid project on utilization of maternal and neo-natal care provided by skilled providers and qualified facilities	Yes		Yes	Yes	No	No	No	No	No	No	No	No	No	No	No	No	No	No		Mainly	Minimal	Somewhat	None		Outside	Bangladesh	No	No	Yes	No		Strengthening the community support group to improve maternal and neonatal health seeking behaviors: A cluster-randomized controlled trial in Satkhira District, Bangladesh.	2019	Gai Tobe, Ruoyan; Islam, Mohammad Tajul; Yoshimura, Yukie; Hossain, Jahangir	https://journals.plos.org/plosone/article?id=10.1371/journal.pone.0212847
P1_127	M_0937	Maritza		Community involvement	Be cognizant of the fact the community involvement alone will not bring the disred impact, rather its implementation or success will depend on the ability of the policy coalition. broad agreement on certain policy interventions, like “community monitoring”, the perspective from which the different groups understand the very concept of community participation.	Aim of this paper is to map the roll out of the CAH process, an example of the implementation of an inherently contentious concept like community participation.	No		No	No	No	No	Yes	Yes	Yes	No	No	Yes	Yes	No	No	No	No	No		None	Minimal	Mainly	None		Outside	India	No	No	Yes	No		Community Action for Health in India's National Rural Health Mission: One policy, many paths.	2017	Gaitonde, Rakhal; San Sebastian, Miguel; Muraleedharan, V R; Hurtig, Anna-Karin	https://www.sciencedirect.com/science/article/pii/S0277953617304197
P1_128	M_0951	Maritza		Removal of user fees	Adhere to a holistic approach to remove barries to access to services for UHC not just focusing to removal of user fees, which only one part of the equation	To evaluate how a health system strengthening (HSS) intervention aimed towards UHC affected the geographic access to primary care in a rural district of Madagascar	No		Yes	Yes	No	No	No	No	No	No	No	Yes	No	No	Yes	No	Yes	No		Mainly	None	None	None		Africa	Madagascar	No	No	Yes	No		Geographic barriers to achieving universal health coverage: evidence from rural Madagascar.	2021	Garchitorena, Andres; Ihantamalala, Felana A; Revillion, Christophe; Cordier, Laura F; Randriamihaja, Mauricianot; Razafinjato, Benedicte; Rafenoarivamalala, Feno H; Finnegan, Karen E; Andrianirinarison, Jean Claude; Rakotonirina, Julio; Herbreteau, Vincent; Bonds, Matthew H	https://academic.oup.com/heapol/article-abstract/36/10/1659/6332582
P1_129	M_0952	Maritza		PIVOT HSS Intervention	Advocate for an integrated HSS intervention as opposed to specific health focus areas (‘vertical programs’) such as HIV, tuberculosis and malaria. And focus on specific building blocks (eg, financing through health insurance mechanisms; investments in public sector health workforce) as opposed to balanced focus of investments across all elements of the health system	Interim evaluation of the first 2 years of a district-level health system strengthening (HSS) initiative in rural Madagascar, using estimates of intervention coverage and mortality rates from a district-wide longitudinal cohort.	Yes		Yes	Yes	No	No	Yes	No	Yes	No	No	No	No	No	No	No	No	No		Somewhat	None	None	None		Africa	Madagascar	No	No	Yes	No		Early changes in intervention coverage and mortality rates following the implementation of an integrated health system intervention in Madagascar.	2018	Garchitorena, Andres; Miller, Ann C; Cordier, Laura F; Rabeza, Victor R; Randriamanambintsoa, Marius; Razanadrakato, Hery-Tiana R; Hall, Lara; Gikic, Djordje; Haruna, Justin; McCarty, Meg; Randrianambinina, Andriamihaja; Thomson, Dana R; Atwood, Sidney; Rich, Michael L; Murray, Megan B; Ratsirarson, Josea; Ouenzar, Mohammed Ali; Bonds, Matthew H	https://gh.bmj.com/content/3/3/e000762?ct=&itm_campaign=bmjgh&itm_content=consumer&itm_medium=cpc&itm_source=trendmd&itm_term=0-A&utm_campaign=bmjgh&utm_term=usage-042019&utm_content=consumer&utm_medium=cpc&utm_source=trendmd
P1_130	M_0953	Maritza		Removal of user fees	Take as appropriate, the initiative of removal of fees for services which has been found to contribute to reductions in maternal and child mortality rate, and achieving universal health coverage.	Evaluated the impact of two pilot fee exemption interventions in a rural area of Madagascar.	Yes		Yes	Yes	No	Yes	Yes	No	Yes	No	No	No	No	No	No	No	No	No		Mainly	None	None	None		Africa	Madagascar	No	No	Yes	No		In Madagascar, Use Of Health Care Services Increased When Fees Were Removed: Lessons For Universal Health Coverage.	2017	Garchitorena, Andres; Miller, Ann C; Cordier, Laura F; Ramananjato, Ranto; Rabeza, Victor R; Murray, Megan; Cripps, Amber; Hall, Laura; Farmer, Paul; Rich, Michael; Orlan, Arthur Velo; Rabemampionona, Alexandre; Rakotozafy, Germain; Randriantsimaniry, Damoela; Gikic, Djordje; Bonds, Matthew H	https://www.healthaffairs.org/doi/abs/10.1377/hlthaff.2016.1419
P1_131	M_0954	Maritza		PIVOT HSS Intervention	Take into account the impact evaluation results of on going HSS initiative in rural Magagascar for future health systems stregthening efforts elsewhere seeking to improve service coverage	An impact evaluation of an ongoing HSS initiative in rural Madagascar, combining data from a longitudinal cohort and primary health centres	Yes		Yes	Yes	No	No	Yes	No	Yes	No	No	No	No	No	No	No	No	No		Mainly	None	None	None		Africa	Madagascar	No	No	Yes	No		District-level health system strengthening for universal health coverage: evidence from a longitudinal cohort study in rural Madagascar, 2014-2018.	2020	Garchitorena, Andres; Miller, Ann C; Cordier, Laura F; Randriamanambintsoa, Marius; Razanadrakato, Hery-Tiana R; Randriamihaja, Mauricianot; Razafinjato, Benedicte; Finnegan, Karen E; Haruna, Justin; Rakotonirina, Luc; Rakotozafy, Germain; Raharimamonjy, Laliarisoa; Atwood, Sidney; Murray, Megan B; Rich, Michael; Loyd, Tara; Solofomalala, Gaetan Duval; Bonds, Matthew H	https://gh.bmj.com/content/5/12/e003647.abstract
P1_132	M_0962	Maritza		Midwifery Services Framework (MSF)	Learn from the experience of implementation of the Midwifery Services Framework (MSF) in six African &Asian countries which takes into account factors such as the national policy environment, political stability, the security situation, and the status of the midwifery profession the agreed priorities and the speed with which implementation of agreed priorities can be achieved to improve health se…	Describes the experience of starting to implement the MSF in the first six countries (Afghanistan, Bangladesh, Ghana, Kyrgyzstan, Lesotho, Togo) that requested International Confederation of Midwives (ICM) support to adopt the tool, and the lessons learned during these early stages of implementation.	Yes		Yes	Yes	No	Yes	No	No	No	No	No	No	No	No	No	No	No	No		Somewhat	None	None	None		Africa & Outside	Afghanistan, Bangladesh, Ghana, Kyrgyzstan, Lesotho, Togo	Yes	No	Yes	No		The Midwifery Services Framework: Lessons learned from the initial stages of implementation in six countries.	2018	Garg, Shantanu; Moyo, Nester T; Nove, Andrea; Bokosi, Martha	https://www.sciencedirect.com/science/article/pii/S0266613818301177
P1_133	M_0967	Maritza		Posting and transfer policies	Design and implement bottom up posting and transfer (PT) policies as a potential instrument of governance innovations, procedural justice, and the accountability of health services to communities health workers seek to serve	To investigate policymaking for posting and transfer (PT) in the government health sector and implementation of policies as experienced by different health system actors and stakeholders at primary health care level	Yes		Yes	Yes	No	No	No	No	No	No	No	No	No	No	No	No	No	No		Somewhat	None	None	None		Outside	India	No	No	Yes	No		Health worker posting and transfer at primary level in Tamil Nadu: Governance of a complex health system function.	2016	Garimella, Surekha; Sheikh, Kabir	https://www.ncbi.nlm.nih.gov/pmc/articles/PMC5290779/
P1_134	M_0968	Maritza		TB prevention and control interventions	Design TB prevention and control interventions, such as efforts to increase community awareness about TB transmission and contact tracing, taking into account seasonal variations of the epidemeology of the disease,	Aimed to determine seasonal variations in TB caseload and provide evidence for national policymakers and decision-makers	Yes		Yes	Yes	No	Yes	No	No	No	No	No	No	No	No	No	No	No	No		Somewhat	None	None	None		Africa	Ethio[pia	No	No	Yes	No		Seasonal patterns of tuberculosis case notification in the tropics of Africa: A six-year trend analysis in Ethiopia.	2018	Gashu, Z; Jerene, D; Datiko, D G; Hiruy, N; Negash, S; Melkieneh, K; Bekele, D; Nigussie, G; Suarez, P G; Hadgu, A	https://journals.plos.org/plosone/article?id=10.1371/journal.pone.0207552
P1_135	M_0973	Maritza		Communities of Practice and Performance-based financing	Use the Communities of Practice anin d Performance-based financing as found apprpopriate to the givrn country context. This action was importantfor getting beneficiaries engagement in dterming what the system needs	Explores how, through the PBF Community of Practice’s attributes, structure, and strategies, PBF diffusion was fostered in sub-Saharan Africa (SSA).	Yes		No	No	No	No	No	No	No	No	No	Yes	Yes	No	Yes	No	Yes	No		None	None	Minimal	None		Africa	sub-Saharan Africa	Yes	Yes	No	No		Transnational Networks' Contribution to Health Policy Diffusion: A Mixed Method Study of the PerformanceBased Financing Community of Practice in Africa.	2020	Gautier, Lara; De Allegri, Manuela; Ridde, Valery	https://www.ijhpm.com/article_3796.html?_action=articleInfo&article=3796
P1_136	M_0975	Maritza		Healthcare Access and Quality Index	Strive to improve and expand the quantification of personal health-care access and quality to account for variations in cause of death certification and misclassifications through the extensive data standardisation processes and redistribution algorithms developed for the global burden of diseases (GBD)	To improve and expand the quantification of personal health-care access and quality for 195 countries and territories from 1990 to 2015	No		No	No	No	No	Yes	Yes	No	No	No	No	No	No	No	No	No	No		Mainly	Minimal	None	None		Africa & Outside	195 countries and territories	Yes	Yes	No	No		Healthcare Access and Quality Index based on mortality from causes amenable to personal health care in 195 countries and territories, 1990-2015: a novel analysis from the Global Burden of Disease Study 2015.	2017	GBD 2015 Healthcare Access and Quality Collaborators. Electronic address: cjlm@uw.edu; GBD 2015 Healthcare Access and Quality Collaborators	https://www.sciencedirect.com/science/article/pii/S0140673617308188
P1_137	M_0979	Maritza		First responder training to taxi drivers	Provide some basic first aid training to taxi drivers, as first resonders, and to create knowledge and awareness in the commun+D222ity of the need for pre-hospital emergency services. The training includes prehospital scene management; bleeding and broken bones; immobilisation and patient movement; labour and delivery	To describe the first training programme of its kind, run in Mahajanga, Madagascar. The faculty was invited by Mahajanga Medical School	Yes		Yes	Yes	No	Yes	Yes	Yes	No	No	No	No	No	No	No	No	No	No		Somewhat	None	Somewhat	None		Africa	Madagascar	No	No	Yes	No		Taxi driver training in Madagascar: the first step in developing a functioning prehospital emergency care system.	2011	Geduld, Heike; Wallis, Lee	https://emj.bmj.com/content/28/9/794.short
P1_138	M_0987	Maritza		Improved working environments for health workers	Support the frontline health worker engaged in the delivery of HIV care and the delivery of ART, by strenghtening the health system that includes creating improved working enviroments	The goal of this study was to examine the experiences of HIV care providers in a high patient volume HIV treatment and care program	Yes		Yes	Yes	No	No	Yes	Yes	No	No	No	No	No	No	No	No	No	No		Mainly	None	None	None		Africa	Kenya	No	No	Yes	No		Health System Factors Constrain HIV Care Providers in Delivering High-Quality Care: Perceptions from a Qualitative Study of Providers in Western Kenya.	2019	Genberg, Becky; Wachira, Juddy; Kafu, Catherine; Wilson, Ira; Koech, Beatrice; Kamene, Regina; Akinyi, Jacqueline; Knight, Jennifer; Braitstein, Paula; Ware, Norma	https://journals.sagepub.com/doi/abs/10.1177/2325958218823285
P1_139	M_0990	Maritza		Improved accountability	Develop a conceptual framework to improve accountability with the following dimentions of clarifying formal roles and responsibilities; supervision, data and monitoring systems; availability of skilled and motivated health personnel; addressing informal norms and behaviours; availability of inputs regarding funding and supplies among others	To enable accountability to guide change prospectively and preemptively, we drew from a literature review to develop a framework that highlights mutually reinforcing dimensions of accountability in health systems along three counterbalancing axes.	No		No	No	No	No	Yes	Yes	No	No	No	No	No	No	No	No	No	No		None	None	Minimal	None		Africa	Nigeria	No	No	No	No		Sparking, supporting and steering change: grounding an accountability framework with viewpoints from Nigerian routine immunization and primary health care government officials.	2016	George, Asha S; Erchick, Daniel J; Zubairu, Mustafa Mahmud; Barau, Inuwa Yau; Wonodi, Chizoba	https://academic.oup.com/heapol/article-abstract/31/9/1326/2452991
P1_140	M_0996	Maritza		IMCI for under 5	Evaluate and study the effects of programs that implement the IMCI strategy in terms of death, nutritional status, quality of care, coverage with IMCI deliverables, and satisfaction of beneficiaries.	To evaluate the eHects of programs that implement the IMCI strategy in terms of death, nutritional status, quality of care, coverage with IMCI deliverables, and satisfaction of beneficiaries.	Yes		Yes	Yes	No	No	Yes	Yes	Yes	No	No	No	No	No	No	No	No	No		Mainly	Somewhat	Somewhat	None		Outside	India, Bangladesh	Yes	Yes	No	No		Integrated management of childhood illness (IMCI) strategy for children under five.	2016	Gera, Tarun; Shah, Dheeraj; Garner, Paul; Richardson, Marty; Sachdev, Harshpal S	https://www.cochranelibrary.com/cdsr/doi/10.1002/14651858.CD010123.pub2/abstract
P1_141	M_0999	Maritza		Political support	Harness solid political support if and when scale up of peformance based financing (PBF) is required, whose cost effectivenss to increase quality and coverage of health services need to be studied further	To investigate the determinants of policy scale-up to help accelerate the expansion of PBF in Mozambique and globally from pilot projects to national policies.	No		No	No	No	No	Yes	No	No	No	Yes	No	No	No	No	No	No	No		Somewhat	None	None	None		Africa	Mozambique	No	Yes	No	No		Stunted scale-up of a performance-based financing program on HIV and maternal-child health services in Mozambique - a policy analysis.	2018	Gergen, Jessica; Falcao, Joana; Rajkotia, Yogesh	https://www.tandfonline.com/doi/abs/10.2989/16085906.2018.1544574
P1_142	M_1001	Maritza		Planning framework for public health promotion	Develop and use a planning framework for public health promotion, as a potentially useful strategy to identify the areas and fundamental steps to establish a public health workforce (PHW) development plan	Aims to propose a pragmatic framework to provide guidance and recommendations related to the development, support and planning of the PHW	No		Yes	No	No	Yes	Yes	No	No	Yes	No	No	No	No	No	No	No	No		None	Mainly	None	None		Outside	Ukraine	No	Yes	No	No		Aligning Best Practices: A Guiding Framework as a Valuable Tool for Public Health Workforce Development with the Example of Ukraine.	2021	Gershuni, Olga; Czabanowska, Katarzyna; Burazeri, Genc; Bjegovic-Mikanovic, Vesna; Juszczyk, Grzegorz; Myrup, Anna Cichowska; Kurpita, Volodymyr	https://www.mdpi.com/1660-4601/18/17/9246
P1_143	M_1010	Maritza		Data Quality Audits, training, mentoring	Conduct effective, continous and regular data quality audits to ensure the availability of high quality data that is critical to inform, monitor and manage health programs.	Describes and categorizes data quality assessment and improvement activities of the projects, and 2) identifies core intervention components and implementation strategy adaptations introduced to improve data quality in each setting.	Yes		No	No	No	No	Yes	No	No	Yes	No	No	No	No	No	No	No	No		None	Somewhat	None	None		Africa	Mozambique, Rwanda, Zambia	Yes	Yes	No	No		Improving data quality across 3 sub-Saharan African countries using the Consolidated Framework for Implementation Research (CFIR): results from the African Health Initiative.	2017	Gimbel, Sarah; Mwanza, Moses; Nisingizwe, Marie Paul; Michel, Cathy; Hirschhorn, Lisa; AHI PHIT Partnership Collaborative	https://bmchealthservres.biomedcentral.com/articles/10.1186/s12913-017-2660-y
P1_144	M_1011	Maritza		Increased health workers, HIV testing during pregnancy	Develo and applay an approach to systematically classify pMTCT performance to identify modifiable health system factors associated with pMTCT performance which may be replicated in other pMTCT systems	To systematically classify pMTCT performance to identify modifiable health system factors associated with pMTCT performance which may be replicated in other pMTCT systems.	Yes		Yes	Yes	No	Yes	Yes	Yes	No	No	No	No	No	No	No	No	No	No		Mainly	Somewhat	None	None		Africa	Mozambique	No	No	Yes	No		What does high and low have to do with it? Performance classification to identify health system factors associated with effective prevention of mother-to-child transmission of HIV delivery in Mozambique.	2014	Gimbel, Sarah; Voss, Joachim; Rustagi, Alison; Mercer, Mary Anne; Zierler, Brenda; Gloyd, Stephen; Coutinho, Maria de Joana; Cuembelo, Maria de Fatima; Sherr, Kenneth	https://onlinelibrary.wiley.com/doi/abs/10.7448/IAS.17.1.18828
P1_145	M_1013	Maritza		Improving health worker job satisfaction	Improve health wrokers job satifaction to contribute to patient satisfaction and quality of care by addressing issues around good support from supervisors, conducive working environment, good staff relationship, and availability of opportunities for professional growth and development	Aimed to assess the pooled prevalence of health professional’s job satisfaction and its determinants in Ethiopia	Yes		Yes	Yes	No	No	No	No	No	No	No	No	No	No	No	No	No	No		Somewhat	None	None	None		Africa	Ethiopia	No	No	Yes	No		Health professional's job satisfaction and its determinants in Ethiopia: a systematic review and meta-analysis.	2021	Girma, Bekahegn; Nigussie, Jemberu; Molla, Alemayehu; Mareg, Moges	https://link.springer.com/article/10.1186/s13690-021-00664-7
P1_146	M_1015	Maritza		African Field Epidemiology Network (AFENET)	Champion African public health laboratory capacity building and systems strengthening by developing and using partnerships and networks that advance knowledge and technology sharing like the African Field Epidemiology Network (AFENET); a tripartite working relationship with government, academicians and development partners to leverage resources to support field epidemiology and public health labo…	To champion public health laboratory capacity building and laboratory systems strengthening African nations.	Yes		No	No	No	No	Yes	Yes	No	No	No	No	No	No	No	No	No	No		None	Minimal	None	None		Africa	Not mentioned	Yes	Yes	No	No		The African Field Epidemiology Network--networking for effective field epidemiology capacity building and service delivery.	2011	Gitta, Sheba Nakacubo; Mukanga, David; Babirye, Rebecca; Dahlke, Melissa; Tshimanga, Mufuta; Nsubuga, Peter	https://www.ajol.info/index.php/pamj/article/view/76180
P1_147	M_1017	Maritza		Referral system	Stregthen the referral system by using CHWs in the intermidiate continium of care, enhancing quality of care, improving communication and feedback between CHWs, supervisors and health professionals based in the faciities, the existance of referral slips to expedite treatment upon reaching the health facility and active community engagemnt and feedback.	Aims to explore barriers and enablers of referral within the lens of complex adaptive health systems	Yes		Yes	No	No	Yes	Yes	Yes	No	No	No	No	No	No	No	No	No	No		Somewhat	Mainly	None	None		Africa	Mozambique	No	No	No	No		Strengthening referral systems in community health programs: a qualitative study in two rural districts of Maputo Province, Mozambique.	2019	Give, Celso; Ndima, Sozinho; Steege, Rosalind; Ormel, Hermen; McCollum, Rosalind; Theobald, Sally; Taegtmeyer, Miriam; Kok, Maryse; Sidat, Mohsin	https://bmchealthservres.biomedcentral.com/articles/10.1186/s12913-019-4076-3
P1_148	M_1019	Maritza		Workforce, facilities, systems of care, community involvement, donor management, and leadership	Scale up the screeninng for and effectively managing antenatal syphilis by addressing issues around workforce, facilities, systems of care, community involvement, donor management, and leadership.	Examines the decade-long scale-up process of antenatal syphilis screening through Mozambique’s National Health System	No		Yes	Yes	No	Yes	Yes	Yes	Yes	No	No	Yes	No	No	Yes	No	No	No		Somewhat	Somewhat	None	None		Africa	Mozambique	No	Yes	No	No		Scaling up antenatal syphilis screening in Mozambique: transforming policy to action.	2007	Gloyd, Stephen; Montoya, Pablo; Floriano, Florencia; Chadreque, Mariaana Correia; Pfeiffer, James; Gimbel-Sherr, Kenneth	https://www.jstor.org/stable/44969281
P1_149	M_1026	Maritza		EMTCT Programme	Strive for the successful of elimination mother to child transmission (EMTCT) program by offering universal ART. Simultaneous health system strengthening to improve service delivery,si client tracing, programme monitoring, leadership and governance, and social, educational and structural interventions to reduce HIV incidence amongst women of reproductive age and HIV-related stigma and discriminat…	Synthesises the characteristics of the first four countries validated for EMTCT, and of the 21 Global Plan priority countries located in Sub-Saharan Africa (SSA)	No		Yes	Yes	No	No	Yes	Yes	No	No	No	No	No	No	No	No	No	No		Mainly	Somewhat	None	None		Africa	Sub-Saharan Africa	Yes	Yes	No	No		What will it take for the Global Plan priority countries in Sub-Saharan Africa to eliminate mother-to-child transmission of HIV?.	2019	Goga, Ameena E; Dinh, Thu-Ha; Essajee, Shaffiq; Chirinda, Witness; Larsen, Anna; Mogashoa, Mary; Jackson, Debra; Cheyip, Mireille; Ngandu, Nobubelo; Modi, Surbhi; Bhardwaj, Sanjana; Chirwa, Esnat; Pillay, Yogan; Mahy, Mary	https://link.springer.com/article/10.1186/s12879-019-4393-5
P1_150	M_1051	Maritza		Health worker motivation	Use the so called Multi-diementional Motivation (MM) scale whose components are quality supervision, peer respect and support, compensation and workload, feeling valued and capacitated in your work; to enhance community health workers motivation.	Developed and validated a pragmatic, multi-dimensional measure of CHW motivation	No		Yes	Yes	No	No	Yes	Yes	No	No	No	No	No	No	No	No	No	No		Minimal	None	None	None		Africa	Mali	No	No	Yes	No		Development and validation of a multi-dimensional scale to assess community health worker motivation.	2021	Gottert, Ann; McClair, Tracy L; Hossain, Sharif; Dakouo, Sina Pascal; Abuya, Tim; Kirk, Karen; Bellows, Ben; Agarwal, Smisha; Kennedy, Sarah; Warren, Charlotte; Sripad, Pooja	https://www.ncbi.nlm.nih.gov/pmc/articles/PMC7957275/
P1_151	M_1056	Maritza		Criterion-based clinical audit (CBCA)	Apply the so called Criterion-based clinicl audit (CBCA) that measures obstructed labour, uterine rupture, severe complications and obstetric haemorrhage to stimulate taking actions by health system managers and services providers. Also identify oppourtunities for quality improvement and sharing knowlege and experiences with colleagues	The purpose of this article is to summarise the practical steps involved in applying one such mechanism, criterion-based clinical audit (CBCA), and to highlight recent lessons from its application in developing countries.	No		No	No	No	No	Yes	Yes	No	No	No	No	No	No	No	No	No	No		Minimal	Mainly	None	None		Africa & Outside	Unknown	No	No	Yes	Yes		Criterion-based clinical audit in obstetrics: bridging the quality gap?.	2009	Graham, W J	https://www.sciencedirect.com/science/article/pii/S1521693409000200
P1_152	M_1069	Maritza		Improving health technology and infrastructure	Address the health care needs of the poor, living in remote areas, by improving infrastructure and use of health technology	The paper described the character of remoteness in Cambodia and the Phillipines.	No		No	No	No	No	Yes	Yes	No	Yes	No	No	No	No	No	No	No	No		Mainly	None	None	None		Outside	Cambodia, Phillipines	Yes	No	Yes	No		The impact of health system reform on remote health in Cambodia and the Philippines.	2001	Grundy, J J	https://www.rrh.org.au/Articles/subviewnew.asp?ArticleID=84
P1_153	M_1070	Maritza		Decentralization of health services	Consider implementing decentralization as appropriate to the local context, of the health care system, in the form of devolution to increase the decision range of mid level management and to enhance better resources allocation	To provide a background to the devolution of healthsystems in the Phillipines and to describe the impact of devolution on the structure and functionning of the health system	Yes		Yes	Yes	Yes	Yes	No	No	No	No	No	No	No	No	No	No	No	No		Minimal	None	None	None		Outside	Phillipines	No	No	Yes	No		Overview of devolution of health services in the Philippines.	2003	Grundy, J; Healy, V; Gorgolon, L; Sandig, E	https://www.rrh.org.au/journal/article/220
P1_154	M_1076	Maritza		Evidence-based planning	Advocate for evidence based planning to identify the main immunization coverage determinants of services availability, accesibility, utilization, effectiveness, equity and to design appropriate measures to address them, using local area data in a sytematic and anlaytic manner.	Conducted a field trial of the evidence-based planning model in Bangladesh between 2011 and 2013, in 11 low-performing districts and 3 city corporations.	Yes		No	No	No	No	Yes	No	Yes	No	No	Yes	No	No	Yes	No	No	No		Somewhat	None	None	None		Outside	Bangladesh	No	No	Yes	No		Policy opportunities and limitations of evidence-based planning for immunization: lessons learnt from a field trial in Bangladesh.	2016	Grundy, John; Rakhimdjanov, Shukhrat; Adhikari, Merina	https://apps.who.int/iris/handle/10665/329663
P1_155	M_1078	Maritza		Agentes Polivalentes Elementares (APEs)/CHW	Train lay community health workers to provide quality case management of childhood illnesses, including treatment of childhood febrile illness and to improve care seeking behavior and demand for services.	Assessed the contribution of the pro_x0002_gram to improved care–seeking and appropriate treatment of childhood febrile illness in Nampula Province	Yes		Yes	Yes	No	No	Yes	Yes	No	No	No	No	No	No	No	No	No	No		Somewhat	Somewhat	None	None		Africa	Mozambique	No	No	Yes	No		Contribution of community health workers to improving access to timely and appropriate case management of childhood fever in Mozambique.	2017	Guenther, Tanya; Sadruddin, Salim; Finnegan, Karen; Wetzler, Erica; Ibo, Fatima; Rapaz, Paulo; Koepsell, Jeanne; Khan, Ibad Ul Haque; Amouzou, Agbessi	https://www.ncbi.nlm.nih.gov/pmc/articles/PMC5344010/
P1_156	M_1079	Maritza		Training for Health Equity Network (THEnet)	Foster parnership between communities and training institutions, who train health workers on social equity as there can be no health equity without social equity and contributing to the concept of universal access to health benefits.	Describes the qualitative evidence of ADZU-SOM students and graduates having positive impacts on local health services and communities, and the contextual factors associated with the school’s socially-accountable mission and curriculum that contribute to these impacts.	Yes		Yes	Yes	No	No	Yes	Yes	No	No	No	Yes	No	No	No	No	Yes	No		Somewhat	None	Minimal	None		Outside	Phillipines	No	No	Yes	No		A Curriculum for Achieving Universal Health Care: A Case Study of Ateneo de Zamboanga University School of Medicine.	2021	Guignona, Monserrat; Halili, Servando; Cristobal, Fortunato; Woolley, Torres; Reeve, Carole; Ross, Simone Jacquelyn; Neusy, Andre-Jacques	https://www.frontiersin.org/articles/10.3389/fpubh.2021.612035/full
P1_157	M_1081	Maritza		Community Score Card (CSC)	Learn from the social accountability intervention implementation experience to improve health system performance and accelerate health progress, as the global community enthusiasm continues to grow towards this end.	Review of Cooperative for Assistance and Relief Everywhere, Inc. (CARE)’s experience with the Community Score CardVC (CSC)—a social accountability approach CARE developed in Malawi. We reviewed projects that CARE implemented between 2002 and 2013 that employed the CSC and that had at least one evaluation in English.	Yes		Yes	Yes	No	No	Yes	Yes	No	No	No	Yes	No	No	No	No	No	Yes		Somewhat	None	Minimal	None		Africa	Malawi	No	No	Yes	No		A review of CARE's Community Score Card experience and evidence.	2016	Gullo, Sara; Galavotti, Christine; Altman, Lara	https://academic.oup.com/heapol/article-abstract/31/10/1467/2567061
P1_158	M_1094	Maritza		mHealth	Strengthen the use of mHealth technologies to improve community buy in and to increase women's uptake of maternal health services so long as clients believe their information and reprodutive health ''secrets'' will be stored securely, as well as to help support the work of CHWS.	We examined the per_x0002_spectives of frontline community health workers and their female clients regarding data security and privacy within the context of an mHealth intervention to improve women's uptake of maternal health services from October 2013 to July 2014 in rural Tanzania.	Yes		Yes	Yes	No	Yes	Yes	Yes	No	Yes	No	Yes	No	Yes	No	No	No	No		Mainly	None	Somewhat	None		Africa	Tanzania	No	No	Yes	No		Keeping secrets in the cloud: Mobile phones, data security and privacy within the context of pregnancy and childbirth in Tanzania.	2018	Hackett, Kristy M; Kazemi, Mina; Sellen, Daniel W	https://www.sciencedirect.com/science/article/pii/S0277953618303228
P1_159	M_1095	Maritza		Monitoring and Evaluation Tools	Develop appropriate M&E tools to measure progress toward achieving intended goals, and understand any obstacles, as part of the initiative to strengthen the health system.	Human Resources for Health (HRH) Rwanda initiative that aims to strengthen the health care system of Rwanda. The new tools described have enabled the HRH oral health team and UR SOD leadership to advance our common agenda in a proficient fashion. They allow us to measure our progress toward our goals and understand any obstacles.	Yes		No	No	No	No	Yes	Yes	No	No	No	Yes	No	No	No	No	Yes	Yes		None	None	None	Minimal		Africa	Rwanda	No	No	Yes	No		A Case Study Optimizing Human Resources in Rwanda's First Dental School: Three Innovative Management Tools.	2018	Hackley, Donna M; Mumena, Chrispinus H; Gatarayiha, Agnes; Cancedda, Corrado; Barrow, Jane R	https://onlinelibrary.wiley.com/doi/abs/10.21815/JDE.018.067
P1_160	M_1098	Maritza		Strengthening PHC efforts to reduce NCDs	Address challenges of preventing non communicable diseases by identification of primary risk factors and prevention & control of these factors, by creating health prmoting enviroment, as well as strengthenning people centered primary health care.	Aim of this study was to evaluate the challenges of preventing non‑communicable diseases.	Yes		Yes	Yes	No	Yes	Yes	Yes	No	No	No	No	No	No	No	No	No	No		Somewhat	None	None	None		Africa & Outside	Not specified	Yes	Yes	No	No		Challenges of the Health System in Preventing Non-Communicable Diseases; Systematized Review.	2021	Hadian, Marziye; Mozafari, M R; Mazaheri, Elaheh; Jabbari, Alireza	https://www.ncbi.nlm.nih.gov/pmc/articles/PMC8356955/
P1_161	M_1104	Jacinta		Availability of medicines	Monitor availability, price, and affordability of World Health Organization (WHO) priority maternal and child medicines in public health facilities to have a steady supply of these essential medicines and improve the quality of health services	The study assessed the availability, price, and affordability of WHO priority maternal and child medicines in public health facilities, Dessie, North-East Ethiopia.	Yes		Yes	No	Yes	No	No	No	No	No	No	No	No	No	No	No	No	No		Somewhat	Somewhat	None	None		Africa	Ethiopia	No	No	Yes	No		Availability, price, and affordability of WHO priority maternal and child health medicine in public health facilities of Dessie, north-East Ethiopia.	2020	Hailu, Abel Demerew; Mohammed, Solomon Ahmed	https://bmcmedinformdecismak.biomedcentral.com/articles/10.1186/s12911-020-01247-2
P1_162	M_1105	Ali		Adolescent-friendly contraceptive services (AFCS)	Scale up adolescent-friendly contraceptive services (AFC S) to meet needs of adolescents in terms of access to, quality of and demand for sexual and reproductive health. The following key characteristics of AFCS were emphasized: privacy and confidentiality; use of trained, nonjudgmental providers; availability of a full range of methods; free or subsidized services; and adolescent involvement in …	To effectively meet the sexual and reproductive health needs of adolescents	Yes		Yes	Yes	Yes	No	Yes	Yes	No	No	No	Yes	No	No	No	No	No	Yes		Mainly	Somewhat	Minimal	None		Africa	Ethiopia, Ghana, Mozambique, Tanzania, and Vietnam	No	Yes	No	No		Scale-up of adolescent contraceptive services: lessons from a 5-country comparative analysis	2014	Hainsworth, Gwyn; Engel, Danielle Marie Claire; Simon, Callie; Rahimtoola, Minal; Ghiron, Laura Jane	http://www.ossyr.org.ar/pdf/bibliografia/375.pdf
P1_163	M_1113	Maritza		Total Quality Management (TQM)	Identify the most important aspects of quality management and prepare an appropriate model for health system. The models for quality management should pay attention to the cultural change strategies, staff participation, strategic vision and Strategic planning.	Identifying the most important aspects of quality management and preparing an appropriate model for health system.	Yes		Yes	Yes	No	No	No	No	No	No	No	Yes	No	No	No	Yes	No	No		None	Mainly	None	None		Africa & Outside	Chile, Yemen, Korea, Mali, Honduras, Polland, Bangladesh	Yes	Yes	No	No		Quality Management in Health Systems of Developed and Developing Countries: Which Approaches and Models are Appropriate?.	2008	Hamidi, Y; Zamanparvar, A	https://www.sid.ir/en/journal/ViewPaper.aspx?id=174354
P1_164	M_1115	Maritza		Mental health Gap Action Programme (mhGAP)	Scale up mental health care program by strengthening leadership, co-ordination and capacity to plan mental health care at the national, regional, zonal and district levels, mobilizing service users for greater involvement, expanding monitoring and evaluation systems to capture mental health information and address widespread stigma and low awareness	To explore the barriers, facilitators and potential strategies to promote good health system governance in relation to scale-up of mental health care in Ethiopia	No		Yes	Yes	No	No	Yes	Yes	Yes	No	No	No	No	No	No	No	No	No		Mainly	None	None	None		Africa	Ethiopia	No	No	Yes	No		Health system governance to support scale up of mental health care in Ethiopia: a qualitative study.	2017	Hanlon, Charlotte; Eshetu, Tigist; Alemayehu, Daniel; Fekadu, Abebaw; Semrau, Maya; Thornicroft, Graham; Kigozi, Fred; Marais, Debra Leigh; Petersen, Inge; Alem, Atalay	https://ijmhs.biomedcentral.com/articles/10.1186/s13033-017-0144-4
P1_165	M_1121	Maritza		Project Manas - Famliy medicine models	Examine the factors that have allowed family medicine to become the foundation of primary care and the rationale for retraining specialists in primary care; as well as improving the quality of patient care while decreasing costs as in the case of Kyrgyzstan.	Examines the factors that have allowed family medicine to become the foundation of primary care and the rationale for retraining specialists in primary care	Yes		Yes	Yes	No	No	Yes	Yes	No	No	No	No	No	No	No	No	No	No		Somewhat	Somewhat	None	None		Outside	Kyrgyzstan	No	No	Yes	No		The emergence of family medicine in Kyrgyzstan.	2007	Hardison, Charles; Fonken, Paul; Chew, Tom; Smith, Barton	https://www.stfm.org/fmhub/fm2007/October/Charles627.pdf
P1_166	M_1122	Maritza		Breast Health Global Initiative (BHGI)	Improve/strengthen breast cancer control programs by providing evidence based, resources stratified guidelines supported with public participation elements of awareness,, advocacy & survivorship as well as care delivery elements of early detection and treatment.	Implementation research provides a framework for translating knowledge into practical solutions.	No		No	No	No	No	Yes	Yes	No	No	No	No	No	No	No	No	No	No		Somewhat	Minimal	Mainly	None		Africa & Outside	LMCs	Yes	Yes	No	No		Problem solving for breast health care delivery in low and middle resource countries (LMCs): consensus statement from the Breast Health Global Initiative.	2011	Harford, Joe B; Otero, Isabel V; Anderson, Benjamin O; Cazap, Eduardo; Gradishar, William J; Gralow, Julie R; Kane, Gabrielle M; Niens, Laurens M; Porter, Peggy L; Reeler, Anne V; Rieger, Paula T; Shockney, Lillie D; Shulman, Lawrence N; Soldak, Tanya; Thomas, David B; Thompson, Beti; Winchester, David P; Zelle, Sten G; Badwe, Rajendra A	https://www.sciencedirect.com/science/article/pii/S0960977611000427
P1_167	M_1125	Maritza		Dar-Es-Salaam Urban Health Project	Implement an urban health initiative that requires capacity building and institution strenghtening, improving quality of care, community involvement, inter-sectoral action and sustainability status, as a response to rapid urbanization that occurred in sub-saharan Africa in the 1990s.	Evaluation of an urban health initiative project in Dar-Es-Salaam	Yes		Yes	Yes	No	No	Yes	Yes	Yes	No	No	Yes	No	No	Yes	No	Yes	Yes		Somewhat	Mainly	Somewhat	None		Africa	Tanzania	No	No	Yes	No		The Dar Es Salaam Urban Health Project, Tanzania: a multi-dimensional evaluation.	2002	Harpham, Trudy; Few, Roger	https://academic.oup.com/jpubhealth/article-abstract/24/2/112/1578504
P1_168	M_1126	Maritza		DOTS Framework	Explore how principles behind the successful Malawi model of scaling up ART can be applied to the management of other chronic diseases eg. NCDs, in resource limited settings and how this paradigm can be used for health systems strengthening	How principles behind the successful Malawi model of scaling up ART can be applied to the management of other chronic diseases in resourcelimited settings and how this paradigm can be used for health systems strengthening.	Yes		Yes	Yes	No	No	Yes	Yes	No	No	No	No	No	No	No	No	No	No		Mainly	Somewhat	None	None		Africa	Malawi	No	No	Yes	No		Scaling up antiretroviral therapy in Malawi-implications for managing other chronic diseases in resource-limited countries.	2009	Harries, Anthony D; Zachariah, Rony; Jahn, Andreas; Schouten, Erik J; Kamoto, Kelita	https://journals.lww.com/jaids/fulltext/2009/11011/scaling_up_antiretroviral_therapy_in.5.aspx
P1_169	M_1128	Maritza		mConsulting	Explore whether mobile consulting is a viable option for communities with minimal resources in low- and middle-income countries	Explored whether mobile consulting is a viable option for communities with minimal resources in low- and middle-income countries	Yes		Yes	Yes	No	Yes	Yes	Yes	No	Yes	No	No	No	No	No	No	No	No		Somewhat	None	None	Minimal		Africa & Outside	Pakistan, Tanzania, Kenya, Nigeria and Bangladesh	Yes	Yes	No	No		Mobile consulting as an option for delivering healthcare services in low-resource settings in low- and middle-income countries: A mixed-methods study.	2021	Harris, Bronwyn; Ajisola, Motunrayo; Alam, Raisa Meher; Watkins, Jocelyn Anstey; Arvanitis, Theodoros N; Bakibinga, Pauline; Chipwaza, Beatrice; Choudhury, Nazratun Nayeem; Kibe, Peter; Fayehun, Olufunke; Omigbodun, Akinyinka; Owoaje, Eme; Pemba, Senga; Potter, Rachel; Rizvi, Narjis; Sturt, Jackie; Cave, Jonathan; Iqbal, Romaina; Kabaria, Caroline; Kalolo, Albino; Kyobutungi, Catherine; Lilford, …	https://journals.sagepub.com/doi/abs/10.1177/20552076211033425
P1_170	M_1129	Maritza		Competency frameworks	Adopt the so called ''Competency Frameworks'' specific to the country context, regarding qualities of health service managers to play a critical role in strengthening health systems, and which include the ability to make and manage continuous change and to collaborate effectively (both internally and externally)	Provides an exploratory analysis of the most relevant qualities perceived to facilitate health service managers to be effective when working in such roles.	Yes		Yes	Yes	No	No	Yes	Yes	No	No	No	No	No	No	No	No	No	No		Minimal	None	None	Minimal		Africa & Outside	Not specified	Yes	Yes	No	No		What qualities are required for globally-relevant health service managers? An exploratory analysis of health systems internationally.	2019	Harrison, Reema; Meyer, Lois; Chauhan, Ashfaq; Agaliotis, Maria	https://globalizationandhealth.biomedcentral.com/articles/10.1186/s12992-019-0452-3
P1_171	M_1130	Maritza		Task Analysis	Use task analysis to respond to health care workforce issues, like work roles and functions, for professional reorganization of the nursing cadres as in the case of Mozambique, and curricullum development for preservices education as in the case of Liberia.	To describe the utility and adaptability of the task analysis approach. he case studies in this article describe the task analysis process applied by Jhpiego, in 4 countries (Botswana, Lesotho, Liberia, and Mozambique)	Yes		Yes	Yes	No	No	Yes	Yes	No	No	No	No	No	No	No	No	No	No		Mainly	None	None	None		Africa	Botswana, Lesotho, Liberia, Mozambique	Yes	No	Yes	No		Task Analysis as a Resource for Strengthening Health Systems.	2016	Hart, Leah J; Carr, Catherine; Fullerton, Judith T	https://onlinelibrary.wiley.com/doi/abs/10.1111/jmwh.12410
P1_172	M_1132	Maritza		Social capital for health system performance	Build social capital, defined as understanding social organization and communiy relationships, as a haelth policy tool, thus increasing immunisation coverage and help achieve UHC.	This study aimed to explore the influence of individual and community-level social capital on a critical health system performance	Yes		Yes	Yes	No	No	Yes	Yes	No	No	No	Yes	No	Yes	Yes	No	No	Yes		Somewhat	None	Mainly	None		Outside	India	No	No	Yes	No		Social capital and utilization of immunization service: A multilevel analysis in rural Uttar Pradesh, India.	2020	Hasan, Md Zabir; Dean, Lorraine T; Kennedy, Caitlin E; Ahuja, Akshay; Rao, Krishna D; Gupta, Shivam	https://www.sciencedirect.com/science/article/pii/S2352827319303520
P1_173	M_1135	Maritza		Pakistan Registry of Intensive CarE (PRICE)	Implement a clinician-led real-time national intensive care registry as in the case of Pakistan, which in high income countries they play an increasingly pivotal role in evaluating treatment outcomes, benchmarking services and providing opportunities for service forecasting.	Aim was to implement a clinician-led real-time national intensive care registry in Pakistan: the Pakistan Registry of Intensive CarE (PRICE).	Yes		No	No	No	No	Yes	Yes	No	Yes	No	No	No	No	No	No	No	No		None	Somewhat	None	None		Outside	Pakistan	No	No	Yes	No		Pakistan Registry of Intensive CarE (PRICE): Expanding a lower middle-income, clinician-designed critical care registry in South Asia.	2019	Hashmi, M; Beane, A; Taqi, A; Memon, M I; Athapattu, P; Khan, Z; Dondorp, A M; Haniffa, R	https://journals.sagepub.com/doi/abs/10.1177/1751143718814126
P1_174	M_1136	Maritza		Quality Improvement	Evaluate the use and effectiveness of a rapid, scaleable, quality improvement (QI) intervention to improve integration of maternal and child health and HIV services at a primary health level	Evaluated a rapid, scaleable, quality improvement (QI) intervention to improve integration of maternal and child health and HIV services at a primary health level	No		Unclear	No	No	No	Yes	Yes	No	No	No	No	No	No	No	No	No	No		Mainly	Mainly	None	None		Africa	South Africa	No	No	Yes	No		Evaluation of the effectiveness of a quality improvement intervention to support integration of maternal, child and HIV care in primary health care facilities in South Africa.	2020	Haskins, Lyn; Chiliza, Jessica; Barker, Pierre; Connolly, Catherine; Phakathi, Sifiso; Feeley, Alison; Horwood, Christiane	https://link.springer.com/article/10.1186/s12889-020-8397-2
P1_175	M_1137	Maritza		Family Medicine Model	Asses the cost effectivenes of using family physicians to facilitate health system reform to achieve more productive health services, because there exist some controversies for or against the intiative.	Aimed to assess the cost-efficiency of the implementation of this plan in Fars province.	No		Yes	Yes	No	No	Yes	Yes	No	No	No	No	No	No	No	No	No	No		Mainly	Minimal	None	None		Outside	Iran	No	No	Yes	No		Cost efficiency of the family physician plan in fars province, southern iran.	2012	Hatam, Nahid; Joulaei, Hassan; Kazemifar, Yalda; Askarian, Mehrdad	https://www.ncbi.nlm.nih.gov/pmc/articles/PMC3565198/
P1_176	M_1142	Maritza		Saving Mothers, Giving Life (SMGL)	Ensure the sustainability of the Save Mothers Giving Life approach, to the reduction of maternal and perinatal mortality, which has been found successful both in Uganda and Zambia by developing and implementing the so called sustainability index which includes Community Normative Change, Governance, Leadership, and Accountability, Health System and Service Delivery, Strategic Investments, Efficie…	Analyzes the sustainability of the approach, examining the likelihood of maintaining positive trends in maternal and newborn health	Yes		Yes	Yes	No	No	Yes	Unclear	No	No	No	Unclear	No	No	No	No	No	No		Somewhat	Minimal	None	None		Africa	Uganda, Zambia	Yes	No	Yes	No		Sustainability and Scale of the Saving Mothers, Giving Life Approach in Uganda and Zambia.	2019	Healey, Jessica; Conlon, Claudia Morrissey; Malama, Kennedy; Hobson, Reeti; Kaharuza, Frank; Kekitiinwa, Adeodata; Levitt, Marta; Zulu, Davy Wadula; Marum, Lawrence	https://www.ghspjournal.org/content/7/Supplement_1/S188.short
P1_177	M_1145	Maritza		Population Health Implementation and Training (PHIT)	Improve research capacity as a requisite of development of evidence based health programing, by availing more funds for resarch capaity builing (RCB) as part of the so called Population Health Implementation and Training (PHIT).	A review of RCB efforts in five countries describing theri Population Health Implementation and Training (PHIT) projects for RCB activities	Yes		No	No	No	No	Yes	Yes	No	No	No	No	No	No	No	No	No	No		None	Minimal	None	None		Africa	Ghana, Mozambique, Rwanda, Tanzania and Zambia	Yes	Yes	No	No		Research capacity building integrated into PHIT projects: leveraging research and research funding to build national capacity.	2017	Hedt-Gauthier, Bethany L; Chilengi, Roma; Jackson, Elizabeth; Michel, Cathy; Napua, Manuel; Odhiambo, Jackline; Bawah, Ayaga; with input from the AHI PHIT Partnership Collaborative	https://bmchealthservres.biomedcentral.com/articles/10.1186/s12913-017-2657-6
P1_178	M_1150	Maritza		Fighting Malaria, Improving Health	Undertake long term health systems strengthening (HSS) measures (10+ years) while implementing short term grant projects (2-3 yrs.) because disease-specific ‘vertical’ programmes and (HSS) ‘horizontal’ programmes are not mutually exclusive;	Objective was to identify approaches to, and inherent tensions in, pursuing dual disease-specific and HSS objectives within the context of a relatively short-term (2–3years) project grant. The secondary study objective was to explore perceived HSS contributions	Yes		No	No	No	No	Yes	No	Yes	No	No	Yes	No	No	Yes	No	No	Yes		None	None	Minimal	Minimal		Africa	Tanzania, Sierra Leone	Yes	Yes	Unclear	No		Pursuing health systems strengthening through disease-specific programme grants: experiences in Tanzania and Sierra Leone.	2021	Hemingway, Charlotte Devon; Bella Jalloh, Mohamed; Silumbe, Richard; Wurie, Haja; Mtumbuka, Esther; Nhiga, Samuel; Lusasi, Abdallah; Pulford, Justin	https://gh.bmj.com/content/6/10/e006615.abstract
P1_179	M_1152	Maritza		REFER App	Encourage the wide use of mobile whatsApp by CHWs and their supervisors to create instant messaging platforms to ensure quality assurance, communication and information, and supportive environment.	Describies how a group of Kenyan CHWs and their supervisors used the WhatsApp mobile messaging platform for supervision and professional development over a 6-month period	Yes		No	No	No	No	Yes	Yes	No	Yes	No	No	No	No	No	No	No	No		None	Minimal	None	None		Africa	Kenya	No	No	Yes	No		Enhancing the Supervision of Community Health Workers With WhatsApp Mobile Messaging: Qualitative Findings From 2 Low-Resource Settings in Kenya.	2016	Henry, Jade Vu; Winters, Niall; Lakati, Alice; Oliver, Martin; Geniets, Anne; Mbae, Simon M; Wanjiru, Hannah	https://www.ghspjournal.org/content/4/2/311?utm_source=TrendMD&utm_medium=cpc&utm_campaign=Global_Health:_Science_and_Practice_TrendMD_1
P1_180	M_1153	Maritza		increasing HWF, training & professionalization, imprving data	Improve hospitals' surgical capacity by improved documentation, infrastructure, further attention to training and professionalizing non-physician clinicians as a way to extend their expertise.	The study quantified government hospitals’ surgical capacity through workforce, infrastructure and health service delivery components.	Yes		Yes	Yes	No	Yes	Yes	No	No	Yes	No	Yes	No	No	No	No	Yes	No		Minimal	Mainly	None	None		Africa	Malawi	No	No	Yes	Yes		Surgical and anaesthetic capacity of hospitals in Malawi: key insights.	2015	Henry, Jaymie Ang; Frenkel, Erica; Borgstein, Eric; Mkandawire, Nyengo; Goddia, Cyril	https://academic.oup.com/heapol/article-abstract/30/8/985/553107
P1_181	M_1181	Maritza		Discrete Choice Experiment	Use as apprpriate the different amenities that encourage health workers to stay in rural areas, that include: provision of a permanent contract, the availability of equipment in health facilities and the provision of training opportunities.	Determines how different aspects of working conditions encourage health workers to stay in rural areas	Yes		Yes	Yes	No	No	No	No	No	No	No	No	No	No	No	No	No	No		Somewhat	None	None	None		Africa	Senegal	No	No	Yes	No		For more than money: willingness of health professionals to stay in remote Senegal.	2019	Honda, Ayako; Krucien, Nicolas; Ryan, Mandy; Diouf, Ibrahima Ska Ndella; Salla, Malick; Nagai, Mari; Fujita, Noriko	https://human-resources-health.biomedcentral.com/articles/10.1186/s12960-019-0363-7
P1_182	M_1182	Maritza		Discrete Choice Experiment	Learn from the analysis of the so called Discrete Choice Experiment undertaken to examine the relative importance of eight work-related attributes: place of work, monthly salary, provision of housing, access to a loan for the purchase of a house or land, access to formal education providing opportunities for promotion, opportunities for skills devel opment, availability of equipment and medicine …	A Discrete Choice Experiment (DCE) was undertaken to examine the relative importance of eight work-related attributes: place of work, monthly salary, provision of housing, access to a loan for the purchase of a house or land, access to formal education providing opportunities for promotion, opportunities for skills devel_x0002_opment, availability of equipment and medicine in health facilities an…	Yes		Yes	Yes	No	No	No	No	No	No	No	No	No	No	No	No	No	No		Somewhat	None	None	None		Africa	Mozambique	No	No	Yes	No		Incentives for non-physician health professionals to work in the rural and remote areas of Mozambique--a discrete choice experiment for eliciting job preferences.	2015	Honda, Ayako; Vio, Ferruccio	https://link.springer.com/article/10.1186/s12960-015-0015-5
P1_183	M_1185	Maritza		ART Scale-up programme	Conduct a study to determine if ART scale-up promotes and stregthens other parts of the health system.	Study determined trends in public-sector and private-sector PHC clinic visits and hospitalization rates in the general population during a time of rapid ART scale-up	Yes		No	No	No	No	Yes	Yes	Yes	No	No	Yes	No	No	Yes	No	No	No		Somewhat	None	Minimal	None		Africa	South Africa	No	No	Yes	No		The Effect of Antiretroviral Treatment on Health Care Utilization in Rural South Africa: A Population-Based Cohort Study.	2016	Hontelez, Jan A C; Tanser, Frank C; Naidu, Kevindra K; Pillay, Deenan; Barnighausen, Till	https://journals.plos.org/plosone/article?id=10.1371/journal.pone.0158015
P1_184	M_1186	Maritza		TDR MOOC training	Tap into the so called Massive Open Online Course ( MOOC), a potentially scalable, free, and high-quality strategy to train a wide range of potential LMIC partners that include health care researchers, workers, administrators, and policymakers as part of prevention and control of hypertension (HTN) disease.	Describes the 2019 MOOC-D&I training, to share preliminary feasibility and dissemination and implementation competency outcomes of the training and to offer lessons learned that can be used to enhance future D&I training in LMICs.	Yes		No	No	No	No	Yes	Yes	No	No	No	No	No	No	No	No	No	No		None	Minimal	None	None		Africa	Rwanda	No	Yes	No	No		The TDR MOOC training in implementation research: evaluation of feasibility and lessons learned in Rwanda.	2020	Hooley, Cole; Baumann, Ana A; Mutabazi, Vincent; Brown, Angela; Reeds, Dominic; Cade, W Todd; Fuentes, Lisa de Las; Proctor, Enola K; Karengera, Stephen; Schecthman, Kenneth; Goss, Charles; Launois, Pascal; Davila-Roman, Victor G; Mutimura, Eugene	https://link.springer.com/content/pdf/10.1186/s40814-020-00607-z.pdf
P1_185	M_1187	Maritza		Nurse mentoring programmes	Conduct and publish additional research to understand which models of nurse mentoring work best in different settings, to make models of nurse mentoring more transparent and translatable, inorder to strengthen clinical care, where nurses are geographically dispersed and may have fewer opportunities for formal or informal education or training.	To understand which models of nurse mentoring work best in different settings, practitioners and researchers must conduct and publish additional research targeting these gaps to make models of nurse mentoring more transparent and translatable.	Yes		Yes	Yes	No	No	Yes	Yes	No	No	No	No	No	No	No	No	No	No		None	Minimal	None	None		Africa & Outside	Not specified	Yes	Yes	No	No		Mentoring the working nurse: a scoping review.	2020	Hoover, J., Koon, A. D., Rosser, E. N., & Rao, K. D.	https://human-resources-health.biomedcentral.com/articles/10.1186/s12960-020-00491-x
P1_186	M_1188	Maritza		SRH/HIV services integration	Integrate sexual and reproductive health (SRH) and HIV services as a means to improve services performance and reduce costs but will require clear natinal policies and implementation guidelines as well as consistent leadership to be effectively implemented.	To map the evidence on national and international strategies for integration of SRH and HIV services in sub-Saharan Africa and to develop a research agenda for future health systems integration.	Yes		Yes	Yes	No	Yes	Yes	Yes	Yes	No	No	No	No	No	No	No	No	No		Somewhat	Minimal	None	None		Africa	Kenya, Nigeria, Tanzania, Rwanda, and Mozambique	Yes	Yes	No	No		Health systems integration of sexual and reproductive health and HIV services in sub-Saharan Africa: a scoping study.	2014	Hope, Rebecca; Kendall, Tamil; Langer, Ana; Barnighausen, Till	https://www.ncbi.nlm.nih.gov/pmc/articles/PMC4251913/
P1_187	M_1195	Maritza		Structured approach to proivde cancer services to be cost-effective	Expand breast cancer services in a structured and cost effective way addressing resources inavilability, equity issues and access to services given the fact that some aspects of care have to be located in specialized facilities, usually in urban areas (radiotherapy, breast clinics, specialized diagnostics, and mammography machines).	The paper explores the ways in which phased implementation of breast cancer interventions can succeed.	Yes		No	No	No	No	Yes	Yes	Yes	No	Yes	No	No	No	No	No	No	No		Somewhat	Minimal	None	None		Africa & Outside	Zambia, Brazil, Uruguay, Tanzania	Yes	Yes	No	No		Health system strengthening: Integration of breast cancer care for improved outcomes.	2020	Horton, S., Camacho Rodriguez, R., Anderson, B. O., Aung, S., Awuah, B., Delgado Pebe, L., ... & Gelband, H.	https://acsjournals.onlinelibrary.wiley.com/doi/abs/10.1002/cncr.32871
P1_188	M_1196	Maritza		KwaZulu-Natal Initiative for Newborn Care (KINC)	Implement new born care quality improvement intereventions that include training in clinical care for sick and small newborns, skills development for health managers, on-site mentoring, and hospital accreditation	A multipronged intervention aiming to improve quality of newborn care in district hospitals was implemented comprising training in clinical care for sick and small newborns, skills development for health managers, on-site mentoring, and hospital accreditation. We present the results of the project evaluation.	Yes		Yes	Yes	No	No	Yes	Yes	No	No	No	Yes	No	No	Yes	No	Yes	No		None	Minimal	None	None		Africa	South Africa	No	No	Yes	No		A health systems strengthening intervention to improve quality of care for sick and small newborn infants: results from an evaluation in district hospitals in KwaZulu-Natal, South Africa.	2019	Horwood, C; Haskins, L; Phakathi, S; McKerrow, N	https://bmcpediatr.biomedcentral.com/articles/10.1186/s12887-019-1396-8
P1_189	M_1197	Maritza		Quality-improvement approaches, including the Institute for Healthcare Improvement’s (IHI) Breakthrough Series (BTS)	Adopt quality improvement methods to community settings to strengthen coverage, quality care and retention in care for HIV and maternal and child health programs	Describes four cases in which quality-improvement methods have been adapted to community settings to strengthen coverage, quality of care and retention in care for HIV and maternal and child health programmes in three sub-Saharan African countries	Yes		No	No	No	No	Yes	Yes	No	No	No	No	No	No	No	No	No	No		Somewhat	Somewhat	None	None		Africa	South Africa, Mozambique	Yes	No	Yes	No		Using adapted quality-improvement approaches to strengthen community-based health systems and improve care in high HIV-burden sub-Saharan African countries.	2015	Horwood, Christiane M; Youngleson, Michele S; Moses, Edward; Stern, Amy F; Barker, Pierre M	https://journals.lww.com/aidsonline/Fulltext/2015/07002/Using_adapted_quality_improvement_approaches_to.6.aspx
P1_190	M_1202	Maritza		Performance of Routine Information System Management (PRISM) framework	Use the Performance of Routine Information System Management (PRISM) framework to evaulate routine health information systems (RHIS) to provide timely information for designing sound policy, resource allocation and day-to-day management decisions.	Objectives of the study are: a) to assess the reliability and validity of the PRISM instruments and b) to assess the validity of the PRISM conceptual framework.	Yes		No	No	No	No	Yes	No	No	Yes	No	Yes	No	No	Yes	No	No	No		None	None	None	Minimal		Africa	Uganda	No	No	Yes	Yes		Evaluation of the Performance of Routine Information System Management (PRISM) framework: evidence from Uganda.	2010	Hotchkiss, David R; Aqil, Anwer; Lippeveld, Theo; Mukooyo, Edward	https://link.springer.com/article/10.1186/1472-6963-10-188
P1_191	M_1203	Maritza		Strengthning RHIS to provide data for decsion-making	Strengthen routine information systems ( RHIS )to provide data for decsion-making, by research on the technical, organizational, and behavioral determinants of enhanced demand for information, improved data quality, , and refinement of existing conceptual frameworks for evaluating RHIS interventions and improved information use	To guide investment decisions on RHIS in LMICs, evidence is needed on which types of RHIS interventions work and which do not.	Yes		No	No	No	No	Yes	No	No	Yes	No	No	No	No	No	No	No	No		None	None	None	Minimal		Africa & Outside	Not mentioned	Yes	Yes	No	No		How can routine health information systems improve health systems functioning in low- and middle-income countries? Assessing the evidence base.	2012	Hotchkiss, David R; Diana, Mark L; Foreit, Karen G Fleischman	https://www.emerald.com/insight/content/doi/10.1108/S1474-8231(2012)0000012006
P1_192	M_1208	Maritza		Routine Health Information Systems	Systematicaly, review technical, behavioural and organisational/environmental challenges that hinder the use of routine health information system (RHIS) data in LMICs and the strategies implemented to overcome these challenges.	Systematic reviewed technical, behavioural and organisational/environmental challenges that hinder the use of RHIS data in LMICs and strategies implemented to overcome these challenges.	Yes		Yes	No	No	Yes	Yes	Yes	No	Yes	No	No	No	No	No	No	No	No		Minimal	Minimal	None	None		Africa & Outside	Not mentioned	No	Unclear	Unclear	No		Understanding the challenges associated with the use of data from routine health information systems in low- and middle-income countries: A systematic review.	2020	Hoxha, Klesta; Hung, Yuen W; Irwin, Bridget R; Grepin, Karen A	https://journals.sagepub.com/doi/abs/10.1177/1833358320928729
P1_193	M_1218	Maritza		Monitor emergency obstetric care (EmOC) and safe menstrual regulation and abortion care (SMRAC)	Monitor emergency obstetric care (EmOC), safe menstrual regulation and abortion care (SMRAC), by adapting and implementing a set of process indicators, to supplement the existing ones.	Objective of adapting and implementing a set of process indicators, specifically to supplement the indicators for monitoring emergency obstetric care interventions	Yes		Yes	Yes	No	No	Yes	Yes	No	No	No	No	No	No	No	No	No	No		Minimal	None	None	None		Outside	Bangladesh	No	No	Yes	No		Strengthening health systems capacity to monitor and evaluate programmes targeted at reducing abortion-related maternal mortality in Jessore district, Bangladesh.	2015	Huda, Fauzia Akhter; Ahmed, Anisuddin; Ford, Evelyn Rebecca; Johnston, Heidi Bart	https://bmchealthservres.biomedcentral.com/articles/10.1186/s12913-015-1115-6
P1_194	M_1234	Maritza		Quality improvement and Training	Emphasize the need for more training of laboratory staff in Africa in quality control methods that are well established in developed countries, to reduce errots and improve performances	To evaluate PT results in clinical research laboratories conducting or planning to conduct malaria vaccine trials sponsored by the National Institutes of Health (NIH)	Yes		No	No	No	No	Yes	Yes	No	No	No	No	No	No	No	No	No	No		None	Minimal	None	None		Africa	Burkina Faso	No	No	Yes	Yes		Good clinical laboratory practices improved proficiency testing performance at clinical trials centers in Ghana and Burkina Faso.	2012	Ibrahim, Faisal; Dosoo, David; Kronmann, Karl C; Ouedraogo, Issa; Anyorigiya, Thomas; Abdul, Haruna; Sodiomon, Sirima; Owusu-Agyei, Seth; Koram, Kwadwo	https://journals.plos.org/plosone/article?id=10.1371/journal.pone.0039098
P1_195	M_1237	Maritza		MNCH coverage using Community-Based Health Planning and Services (CHPS) program	Strengthen and expand community based health planning and services progrma to improve access to quality health care, increase skilled birth attendacies inordet to ahieve MDGs four and five.	To determine means of strengthening the health system to accelerate achievement of MDGs 4 and 5 in the Volta Region of Ghana	Yes		Yes	Yes	No	No	Yes	Yes	No	No	No	No	No	No	No	No	No	No		Somewhat	Somewhat	None	None		Africa	Ghana	No	No	Yes	No		Strengthening Health Systems to Accelerate Achievement of Millennium Development Goals 4 and 5: A Case Study of Ketu South and Keta Municipalities in Ghana.	2015	Iddrisu, Farouk Adam; Dhakal, Sarita; Nam, Eun Woo	https://www.ajol.info/index.php/ajrh/article/view/120807
P1_196	M_1239	Maritza		GAVI donor assistance for health (DAH)	Stregthen countries' fiscal sustainability and efficiency, in fhe form of co-financing, as they trasition from donor aid and more vaccines are rolled out, in order to achieve universal immunization coverage,	Assesses the impact of both non-Gavi and Gavi DAH on coverage for health systems strengthening	Yes		Yes	No	Yes	No	No	No	No	No	No	No	No	No	No	No	No	No		Somewhat	None	None	None		Africa & Outside	120 Countries	Yes	Yes	No	No		Effect of donor funding for immunization from Gavi and other development assistance channels on vaccine coverage: Evidence from 120 low and middle income recipient countries.	2020	Ikilezi, Gloria; Augusto, Orvalho J; Dieleman, Joseph L; Sherr, Kenneth; Lim, Stephen S	https://www.sciencedirect.com/science/article/pii/S0264410X19314379
P1_197	M_1241	Maritza		Community mobilization	Address demand and supply side factors that contribute to low adherence to intermittent preventive treatment for malaria in pregnancy (IPTp) among antenatal attendees in primary health centers	Assessed factors associated with uptake and adherence to intermittent preventive treatment for malaria in pregnancy (IPTp) among antenatal attendees in primary health centers in Kano, northern Nigeria.	No		Yes	Yes	No	Yes	No	No	No	No	No	No	No	No	No	No	No	No		None	None	Minimal	None		Africa	Nigeria	No	No	Yes	No		Adherence to intermittent preventive treatment for malaria in pregnancy in urban Kano, northern Nigeria.	2012	Iliyasu, Zubairu; Gajida, Auwalu Umar; Galadanci, Hadiza S; Abubakar, Isa Sadeeq; Baba, Abdullahi Suleiman; Jibo, Abubakar M; Aliyu, Muktar H	https://www.tandfonline.com/doi/abs/10.1179/2047773212Y.0000000037
P1_198	M_1246	Maritza		Community based management of acute malnutrition (CMAM)	Prepare the health system for management of communiy based acute malnutrition by training of facility based health staff, government and non-government community workers and ensuring uninterrupted supply of medicines and logistics to the functional facilities should be the immediate priorities.	To assess the preparedness of the health system to implement CMAM in Bangladesh	No		Yes	Yes	No	No	Yes	Yes	No	No	No	No	No	No	No	No	No	No		Somewhat	Minimal	None	None		Outside	Bangladesh	No	No	Yes	No		Challenges and opportunities of integration of community based Management of Acute Malnutrition into the government health system in Bangladesh: a qualitative study.	2018	Ireen, Santhia; Raihan, Mohammad Jyoti; Choudhury, Nuzhat; Islam, M Munirul; Hossain, Md Iqbal; Islam, Ziaul; Rahman, S M Mustafizur; Ahmed, Tahmeed	https://bmchealthservres.biomedcentral.com/articles/10.1186/s12913-018-3087-9
P1_199	M_1259	Maritza		Rwanda Population Health Implementation and Training (PHIT) partnership	Evaluate the district level intervention of strengthening the health information systems and national engageemnt in policy research and its impact on district level health services utilization	Evaluates the impact of a district-level HSS intervention implemented by the Rwanda Population Health Implementation and Training (PHIT) partnership in rural Rwanda on district-level health service utilization	Yes		No	No	No	No	Yes	No	Yes	Yes	No	Yes	No	No	Yes	No	No	No		None	Minimal	None	Minimal		Africa	Rwanda	No	No	Yes	No		Impact of a district-wide health center strengthening intervention on healthcare utilization in rural Rwanda: Use of interrupted time series analysis.	2017	Iyer, Hari S; Hirschhorn, Lisa R; Nisingizwe, Marie Paul; Kamanzi, Emmanuel; Drobac, Peter C; Rwabukwisi, Felix C; Law, Michael R; Muhire, Andrew; Rusanganwa, Vincent; Basinga, Paulin	https://journals.plos.org/plosone/article?id=10.1371/journal.pone.0182418
P1_200	M_1260	Maritza		Rwanda’s Health Sector Strategic Plan (HSSP)	Ensure hat all facilities in the district health system had the ‘staff, stuff, space, and systems’ to provide a comprehensive package of primary health care activities, and equitable distribution of funding to ensure effective health services delivery and quality health information	Evaluate to ensure that all facilities in the district health system had the ‘staff, stuff, space, and systems’ to provide a comprehensive package of primary health care activities, as defined in this context by Rwanda’s Health Sector Strategic Plan (HSSP)	Yes		No	No	No	No	Yes	Yes	Yes	Yes	Yes	No	No	No	No	No	No	No		Somewhat	None	None	None		Africa	Rwanda	No	No	Yes	No		Improving district facility readiness: a 12-month evaluation of a data-driven health systems strengthening intervention in rural Rwanda.	2015	Iyer, Hari S; Kamanzi, Emmanuel; Mugunga, Jean Claude; Finnegan, Karen; Uwingabiye, Alice; Shyaka, Edward; Niyonzima, Saleh; Hirschhorn, Lisa R; Drobac, Peter C	https://www.tandfonline.com/doi/abs/10.3402/gha.v8.28365
P1_201	M_1266	Maritza		Service Provision Assessment (SPA) surveys	Conduct service provision assessement survery to improve utilization of data and to gauge primary health care and family planning clinical readiness, as has been used throughout East and South Asia as well as sub-Saharan Africa	Aims to demonstrate a method that could be used to improve the utilization of data of the type that the Tanzania SPA (TSPA) represents	Yes		No	No	No	No	Yes	Yes	No	No	No	No	No	No	No	No	No	No		Somewhat	None	None	None		Africa	Tanzania	No	No	No	Yes		Estimation of indices of health service readiness with a principal component analysis of the Tanzania Service Provision Assessment Survey.	2015	Jackson, Elizabeth F; Siddiqui, Ayesha; Gutierrez, Hialy; Kante, Almamy Malick; Austin, Judy; Phillips, James F	https://link.springer.com/article/10.1186/s12913-015-1203-7
P1_202	M_1268	Maritza		Performance-based fnancing (PBF) schemes	Advocate for the use of performance based financing (PBF), by policy makers to support an integrated national primary-care package, with agreed fnancial access policies, rather than selective indicators and exemptions, varying by donors’ preferences, budget availability, time period and geographical area.	This study provides a comparison across three settings to explore the role of PBF within health-fnancing policies at country level. Performance-based fnancing (PBF) is infuential in shaping the de facto package of care ofered in fragile and confict-afected settings (FCAS), including through its infuence on fee-exemption or fee-reduction policies.	Yes		Yes	Yes	No	No	Yes	Yes	Yes	No	Yes	No	No	No	No	No	No	No		Somewhat	Minimal	None	None		Africa	DRC, CAR, Nigeria	Yes	Yes	No	No		Performance-Based Financing, Basic Packages of Health Services and User-Fee Exemption Mechanisms: An Analysis of Health-Financing Policy Integration in Three Fragile and Conflict-Affected Settings.	2020	Jacobs, Eelco; Bertone, Maria Paola; Toonen, Jurrien; Akwataghibe, Ngozi; Witter, Sophie	https://www.ncbi.nlm.nih.gov/pmc/articles/PMC7717041/
P1_203	M_1276	Maritza		Equity in healthcare financing	Ensure equity ;in health care financing by implementing universal insurance policies, reviewing premium receipts, redistributing income in the health sector , strengthening the health insurance schemes, modifying the health insurance benefit packages , developing pro-poor strategies and a targeted subsidy plan for the health sector	To investigate the equity in healthcare financing in Shiraz, Iran in 2018.	No		No	No	No	No	Yes	No	Yes	No	No	No	No	No	No	No	No	No		Mainly	None	None	None		Outside	Iran	No	No	Yes	No		Equity in healthcare financing: a case of Iran.	2019	Jalali, Faride Sadat; Jafari, Abdosaleh; Bayati, Mohsen; Bastani, Peivand; Ravangard, Ramin	https://equityhealthj.biomedcentral.com/articles/10.1186/s12939-019-0963-9
P1_204	M_1278	Maritza		United Nations Relief and Works Agency (UNRWA)	Maintain health system resilence in the face of extraodinary shocks by ensuring staff commitment, organizational flexibility and collaboration and communication mechanisms	Examined the case of the United Nations Relief and Works Agency (UNRWA) and its delivery of services to Palestine refugees in Syria during the ongoing crisis to identify factors enabling system resilience.	No		No	No	No	No	Yes	Yes	No	No	No	Yes	No	No	Yes	Yes	No	Yes		None	None	None	Mainly		Outside	Syria	No	No	Yes	No		Health system resilience in the face of crisis: analysing the challenges, strategies and capacities for UNRWA in Syria.	2020	Jamal, Zeina; Alameddine, Mohamad; Diaconu, Karin; Lough, Graham; Witter, Sophie; Ager, Alastair; Fouad, Fouad M	https://academic.oup.com/heapol/article-abstract/35/1/26/5591540
P1_205	M_1280	Maritza		Availability of medicines, access to care, HW attitudes	Address issues of health complaints aired by ebola survivors that include: unavailability of medicines, the inability to undertake laboratory investigations, the lack of access to specialised care, uncoordinated referrals from peripheral health units. and attitudes of health care workers as part of future preparedness and response to simillar epidemics.	Aimed to explore healthcare providers’ views on the nature of survivors’ health complaints as well as the enablers and barriers in providing healthcare to Ebola survivors in Sierra Leone.	No		Yes	Yes	Yes	Yes	Yes	Yes	No	No	No	No	No	No	No	No	No	No		Minimal	Minimal	None	Mainly		Africa	Sierra Leone	No	No	Yes	No		Providing healthcare to Ebola survivors: A qualitative exploratory investigation of healthcare providers' views and experiences in Sierra Leone.	2020	James, Peter Bai; Wardle, Jon; Steel, Amie; Adams, Jon; Bah, Abdulai Jawo; Sevalie, Stephen	https://www.tandfonline.com/doi/abs/10.1080/17441692.2020.1762105
P1_206	M_1281	Maritza		I ACT support groups	]	Reports and provides insight into the feasibility of conducting already established I ACT support groups for adolescents from the perspective of healthcare providers as well as seeks to describe the experiences of ALHIV.	No		No	No	No	No	No	No	No	No	No	Yes	No	No	No	No	Yes	No		Somewhat	Minimal	Somewhat	None		Africa	South Africa	No	No	Yes	No		Integrated access to care and treatment (I ACT) support groups for adolescents living with HIV in public healthcare facilities in South Africa: feasibility and acceptability for scaling up.	2018	James, Shamagonam; Martin, Catherine E; Moalusi, Bafentse; Beery, Moira; Pahad, Shenaaz; Imrie, John	https://www.tandfonline.com/doi/abs/10.1080/09540121.2018.1478384
P1_207	M_1287	Maritza		Community education; referral systems	Improve maternal health by uphelding a human rights approach of the availability, accessability, acceptability and quality of services. Community education, HSS including EmOC and strengtheing the referral and transportation are also part of the package.	This study was conducted to explore socio-cultural and service delivery–related dimensions of maternal deaths in rural central India using a human rights lens.	No		Yes	No	Yes	Yes	Yes	Yes	No	Yes	No	No	No	No	No	No	No	No		Mainly	None	Minimal	None		Outside	India	No	No	Yes	No		Socio-cultural and service delivery dimensions of maternal mortality in rural central India: a qualitative exploration using a human rights lens.	2015	Jat, Tej Ram; Deo, Prakash R; Goicolea, Isabel; Hurtig, Anna-Karin; San Sebastian, Miguel	https://www.tandfonline.com/doi/abs/10.3402/gha.v8.24976
P1_208	M_1289	Maritza		‘Powering Healthcare	Strengthen the energy infrastructure ""Powering Health Care" to off grid rural health faciliteis by providing photovoltaic solar systems to improve the availability of maternal ahd child health services	The objectives of this study were to (1) capture changes in service availability and readiness, (2) describe changes in community satisfaction and use and (3) examine the implementation factors of sustainable electrification that affect these changes.	No		Yes	No	Yes	Yes	No	No	No	No	No	No	No	No	No	No	No	No		Mainly	None	None	None		Africa	Ghana; Ugandaa	Yes	No	No	Yes		Implementation research on sustainable electrification of rural primary care facilities in Ghana and Uganda.	2020	Javadi, Dena; Ssempebwa, John; Isunju, John Bosco; Yevoo, Lucy; Amu, Alberta; Nabiwemba, Elizabeth; Pfeiffer, Michaela; Agyepong, Irene; Severi, Luc	https://academic.oup.com/heapol/article-abstract/35/Supplement_2/ii124/5959266
P1_209	M_1292	Maritza		Mathematical model for supply chain	Install and implement a digital system of tracking medicine stocks to determine the flow of essential medicines in low-and middle-income country settings and to suggest reform policies pertaining to supply chain and human resources as an essential step towards HSS.	Investigates how different health system strengthening policies can impact drug levels and supply chain specific intervention pertaining to the installation of a digital system for tracking medicine stocks.	Yes		Yes	No	Yes	No	Yes	No	No	Yes	No	No	No	No	No	No	No	No		Mainly	None	None	Minimal		Africa & Outside	Not specified	Yes	Yes	No	Yes		Toward health system strengthening in low- and middle-income countries: insights from mathematical modeling of drug supply chains.	2020	Jbaily, Abdulrahman; Feldhaus, Isabelle; Bigelow, Benjamin; Kamareddine, Leila; Tolla, Mieraf Taddesse; Bouvier, Marion; Kiros, Mizan; Verguet, Stephane	https://bmchealthservres.biomedcentral.com/articles/10.1186/s12913-020-05549-z
P1_210	M_1294	Maritza		Mental Health Policy	Employ an integrated approach to mental health policy development and implementation combining detailed situation appraisal, integrated mental health policy and plans; mechanisms for sustainable implementation, using locally available resources and integrated into local systems; and monitoring to fine tune implementation	Describes an integrated approach to mental health policy development and implementation in Zanzibar 1999-2009, combining detailed situation appraisal, integrated mental health policy and plans; mechanisms for sustainable implementation, using locally available resources and integrated into local systems; and monitoring to fine tune implementation.	Yes		No	No	No	No	Yes	Yes	Yes	No	No	Yes	No	No	Yes	No	No	No		Somewhat	None	None	None		Africa	Zanzibar	No	Yes	No	No		Developing and implementing mental health policy in Zanzibar, a low income country off the coast of East Africa.	2011	Jenkins, Rachel; Mussa, Mahmoud; Haji, Suleiman A; Haji, Mohammed S; Salim, Ahmed; Suleiman, Said; Riyami, Alya S; Wakil, Abdul; Mbatia, Joseph	https://link.springer.com/article/10.1186/1752-4458-5-6
P1_211	M_1297	Maritza		Community Health Worker Models	Enhance the role of community health workers as a powerful component of addressing conventional health worker shortage provided the issue of renumeration, provision of materials and workload is properly tackled.	The study evaluates the role of CHW in the PIH model of care in Haiti specifically to assess how community-based workers interacted with the health system in both HIV-related an non-HIV services, and to assess the challenges, barriers and facilitating factors for their work.	Yes		Yes	Yes	No	No	Yes	Yes	Yes	No	No	No	No	No	No	No	No	No		Somewhat	None	None	None		Outside	Haiti	No	No	Yes	No		Community health workers in health systems strengthening: a qualitative evaluation from rural Haiti.	2010	Jerome, Gregory; Ivers, Louise C	https://www.ncbi.nlm.nih.gov/pmc/articles/PMC3169202/
P1_212	M_1301	Maritza		The Ethiopian Field Epidemiology and Laboratory Training Program	Adopt the The Ethiopian Field Epidemiology and Laboratory Training Program (EFELTP), a comprehensive two-year competency-based training and service program designed to build sustainable public health expertise and capacity to better detect and respond to epidemics and address diseases of major public health significance.	This article is an programme evaluation of the FELTP.	Yes		Yes	Yes	No	Yes	Yes	Yes	No	No	No	Yes	No	No	Yes	No	No	No		Minimal	Minimal	None	Somewhat		Africa	Ethiopia	No	Yes	No	No		The Ethiopian Field Epidemiology and Laboratory Training Program: strengthening public health systems and building human resource capacity.	2011	Jima, Daddi; Mitike, Getnet; Hailemariam, Zegeye; Bekele, Alemayehu; Addissie, Adamu; Luce, Richard; Wasswa, Peter; Namusisi, Olivia; Gitta, Sheba Nakacubo; Musenero, Monica; Mukanga, David	https://www.ajol.info/index.php/pamj/article/view/76183
P1_213	M_1308	Maritza		Mentorship programmes in HIV	Explores the role of targeted mentoring clinical staff using a needs-based approach to support both clinical and some administrative processes as part of a technical assistance package targeting HIV and tuberculosis (TB) services at public healthcare facilities.	Explores the role of targeted mentoring using a needs-based approach to support both clinical and some administrative processes as part of a technical assistance package targeting HIV and tuberculosis (TB) services at public healthcare facilities in three provinces of South Africa.	Yes		Yes	Yes	No	No	Yes	Yes	No	No	No	No	No	No	No	No	No	No		Somewhat	Minimal	None	None		Africa	South Africa	No	No	Yes	No		Targeted mentoring for human immunodeficiency virus programme support in South Africa.	2019	Jobson, Geoffrey; Mabitsi, Moyahabo; Railton, Jean; Grobbelaar, Cornelis J; McIntyre, James A; Struthers, Helen E; Peters, Remco P H	https://www.ajol.info/index.php/sajhivm/article/view/184388
P1_214	M_1311	Maritza		Community-based health programmes	Strengthen community based health system by overcoming a common set of barriers to improve access to child health care, reduce morbidity and mortlity	Measures early child health care access, morbidity, and mortality over the course of a health system strengthening model intervention in Yirimadjo, Mali.	Yes		Yes	Yes	No	No	No	No	No	No	No	No	No	No	No	No	No	No		Somewhat	None	None	None		Africa	Mali	No	No	Yes	No		Assessing early access to care and child survival during a health system strengthening intervention in Mali: a repeated cross sectional survey.	2013	Johnson, Ari D; Thomson, Dana R; Atwood, Sidney; Alley, Ian; Beckerman, Jessica L; Kone, Ichiaka; Diakite, Djoume; Diallo, Hamed; Traore, Boubacar; Traore, Klenon; Farmer, Paul E; Murray, Megan; Mukherjee, Joia	https://journals.plos.org/plosone/article?id=10.1371/journal.pone.0081304
P1_215	M_1313	Maritza		Tika Vaani (vaccine voice in Hindi)	Stregthen mobile and face to face interverntions for behavior change communication (BCC) to enhance awareness and demand for services to improve immunization coverage and child health on the part of beneficiaries	This study assesses the feasibility and key implementation outcomes for the Tika Vaani model, a new approach to educate and empower beneficiaries to improve immunization and child health.	Yes		Yes	No	No	Yes	Yes	No	No	Yes	No	No	No	No	No	No	No	No		Mainly	None	None	None		Outside	India	No	No	Yes	No		Social and Behavior Change Communication Interventions Delivered Face-to-Face and by a Mobile Phone to Strengthen Vaccination Uptake and Improve Child Health in Rural India: Randomized Pilot Study.	2020	Johri, Mira; Chandra, Dinesh; Kone, Karna Georges; Sylvestre, Marie-Pierre; Mathur, Alok K; Harper, Sam; Nandi, Arijit	https://mhealth.jmir.org/2020/9/e20356/
P1_216	M_1323	Maritza		Developing Laboratory Systems and Infrastructure	Strengthen public health laboratories serving both those with HIV and the general public by development of human capital, infrastructure, logistics and supply chain management, quality assurance, lab data collection and harmonisation of indicators as part of overall health systems strengthening.	Article describes ongoing efforts to strengthen laboratory systems in support of both HIV scale-up and overall health systems strengthening.	Yes		Yes	Yes	No	Yes	Yes	Yes	No	Yes	No	Yes	No	No	Yes	No	No	No		Somewhat	Minimal	None	None		Africa & Outside	Not specified	Yes	No	Yes	Yes		Developing laboratory systems and infrastructure for HIV scale-up: A tool for health systems strengthening in resource-limited settings.	2009	Justman, Jessica E; Koblavi-Deme, Stephania; Tanuri, Amilcar; Goldberg, Allison; Gonzalez, Luis Felipe; Gwynn, Charon R	https://journals.lww.com/jaids/fulltext/2009/11011/developing_laboratory_systems_and_infrastructure.10.aspx
P1_217	M_1325	Maritza		Lepra Bangladesh; Traning and capacity building	Improve leprosy service and management related knowledge through training and capacity building as part of a health systems strengthening (HSS) project	This paper captured parts of the findings from the baseline and the endline surveys conducted in these two pilot districts.	Yes		No	No	No	No	Yes	Yes	No	No	No	No	No	No	No	No	No	No		Somewhat	None	None	None		Outside	Bangladesh	No	No	Yes	No		Knowledge on leprosy and its management among primary healthcare providers in two districts of Bangladesh.	2019	Kabir, Humayun; Hossain, Shahed	https://link.springer.com/article/10.1186/s12913-019-4525-z
P1_218	M_1326	Maritza		Quality improvement in emergency obstetric care (EmOC)	Undertake a study to assess the impact of quality improvement interventions in emergecny obstetric care (EMoC) in terms of strengthening the health system’s capacity to improve the availability, access and utilization services for the reduction of maternal and newborn mortality and morbidity.	This study was undertaken to evaluate the impact of quality improvement interventions following a baseline assessment	Yes		Yes	Yes	No	No	Yes	Yes	No	No	No	No	No	No	No	No	No	No		Somewhat	Mainly	None	None		Africa	Nigeria	No	No	Yes	No		Strengthening and monitoring health system's capacity to improve availability, utilization and quality of emergency obstetric care in northern Nigeria.	2019	Kabo, Ibrahim; Orobaton, Nosa; Abdulkarim, Masduk; Otolorin, Emmanuel; Akomolafe, Toyin; Abegunde, Dele; Williams, Emma; Sadauki, Habib	https://journals.plos.org/plosone/article?id=10.1371/journal.pone.0211858
P1_219	M_1327	Maritza		Training, supportive supervision, mentoring and community mobilisation	Assess and evaluate the effective coverage of VCT in terms of service availability, utilization, continuity and quality in order to know how well the programs are serving those who need them.	The objective of this study was to assess the effective coverage of VCT in terms of service availability, utilization, continuity and quality in order to know how well the programs are serving those who need them.	Yes		Yes	Yes	No	No	Yes	Yes	No	No	No	Yes	No	Yes	No	No	No	No		Mainly	Somewhat	Minimal	None		Africa	Ethiopia	No	No	Yes	No		Assessment of effective coverage of voluntary counseling and testing services in major health facilities of jimma zone, South ethiopia.	2011	Hussein, M., Jira, C., & Girma, B.	https://www.ajol.info/index.php/ejhs/article/view/74213
P1_220	M_1330	Jacinta		mHealth for cancer awareness	Enahance the use of mHealth systems to understand the cancer awareness situation (perceptions, beliefs, information needs, and challenges to accessing them ) as well as the use of an interactive voice response (IVR) systems to develop cancer awareness messages and to evaluate user acceptance.	This study aims to (1) understand the cancer awareness situation in Uganda (perceptions, beliefs, information needs, and challenges to accessing cancer information) and opinions about interactive voice response (IVR), (2) develop cancer awareness messages and implement them in an IVR system, and (3) evaluate user acceptance and use of the IVR system.	Yes		Yes	No	No	Yes	Yes	Yes	No	Yes	No	No	No	No	No	No	No	No		Minimal	Minimal	Somewhat	None		Africa	Uganda	No	Yes	Unclear	No		Implementation of an Interactive Voice Response System for Cancer Awareness in Uganda: Mixed Methods Study.	2021	Kabukye, Johnblack K; Ilozumba, Onaedo; Broerse, Jacqueline E W; de Keizer, Nicolette; Cornet, Ronald	https://mhealth.jmir.org/2021/1/e22061/
P1_221	M_1341	Maritza		mHealth	Enhance the use of electronic technologies to provide support for diagnosis, consultation, and treatment activities such as respiratory or pulse rate counters, gestational age date calculators, drug dose calculators, drip rate calculators, and drug reminder alarms when installed in mobile phones and linked to a sensor by remote caregivers or CHWs,	The aim of this review is to provide a thematic overview of mHealth project approaches to the intersection of mobile technology and public health and the application of these approaches in programs specifically focusing on community health workers. Use of electronic technologies to provide support for diagnosis, consultation, and treatment activities conducted by remote caregivers is increasingly…	Yes		No	No	No	No	Yes	No	No	Yes	No	No	No	No	No	No	No	No		Minimal	None	None	None		Africa	Uganda, Mozambique	Yes	No	Yes	No		Mobile health (mHealth) approaches and lessons for increased performance and retention of community health workers in low- and middle-income countries: a review.	2013	Kallander, Karin; Tibenderana, James K; Akpogheneta, Onome J; Strachan, Daniel L; Hill, Zelee; ten Asbroek, Augustinus H A; Conteh, Lesong; Kirkwood, Betty R; Meek, Sylvia R	https://www.jmir.org/2013/1/e17/
P1_222	M_1346	Maritza		Public-private partnership (PPP)	Strengthen public private partnership (PPP) to assist governments in lower to middle income countries fulfil their responsibilities in the efficient delivery of health services while also addressing limited capacity of local government to make choices that would improve health outcomes	This case study was to understand power distributionand the interests of local actors to engage non-state actors in PPPs.	Yes		No	No	No	No	Yes	No	Yes	No	No	Yes	No	No	No	No	Yes	Yes		Minimal	None	None	Somewhat		Africa	Tanzania	No	No	Yes	No		Health system's barriers hindering implementation of public-private partnership at the district level: a case study of partnership for improved reproductive and child health services provision in Tanzania.	2016	Kamugumya, Denice; Olivier, Jill	https://bmchealthservres.biomedcentral.com/articles/10.1186/s12913-016-1831-6
P1_223	M_1347	Maritza		Response to Accountable Priority Setting for Trust in health system (REACT)	Provide the experience of implementing community participation and the challenges of promoting it in the context of resource-poor settings, weak organizations, and fragile democratic institutions which was, that establishing institutional arrangements of participatory planning, priority setting, and governance in the absence of strong capacity building and support will not result in greater respo…	The aim of this article is to provide the experience of implementing community participation and the challenges of promoting it in the context of resource-poor settings, weak organizations, and fragile democratic institutions.	Yes		No	No	No	No	Yes	No	Yes	No	No	Yes	No	No	Yes	No	No	Yes		Minimal	None	Mainly	None		Africa	Tanzania	No	No	Yes	No		Promoting community participation in priority setting in district health systems: experiences from Mbarali district, Tanzania.	2013	Kamuzora, Peter; Maluka, Stephen; Ndawi, Benedict; Byskov, Jens; Hurtig, Anna-Karin	https://www.tandfonline.com/doi/abs/10.3402/gha.v6i0.22669
P1_224	M_1349	Maritza		Index for health system performance	Develop or identify an index, which can help or prioritize districts, province or countries to strengthen health system performance.	Objective of this effort is to develop or identify an index, which can help or prioritize districts, province or countries to strengthen health system performance.	Yes		No	No	No	No	Yes	Yes	No	Yes	No	No	No	No	No	No	No	No		Somewhat	None	Minimal	None		Outside	Nepal	No	Yes	No	No		Developing an Index to Measure Health System Performance: Measurement for Districts of Nepal.	2014	Kandel, N; Fric, A; Lamichhane, J	https://www.researchgate.net/profile/Nirmal-Kandel/publication/277611100_Developing_an_Index_to_Measure_Health_System_Performance_Measurement_for_Districts_of_Nepal/links/5869591a08ae6eb871b963f5/Developing-an-Index-to-Measure-Health-System-Performance-Measurement-for-Districts-of-Nepal.pdf
P1_225	M_1355	Maritza		Performance evaluation of CHWs	improve CHW's motivation, knowledge, skills, and adherence to reporting standards inoder to improve their performance on (1) case activity, (2) number of infant and child health form submissions, and (3) duration of counseling.	The aim of the intervention is to gain improvement in the performance indicators, through improvement in CHW motivation, knowledge, skills, and adherence to reporting standards.	Yes		Yes	Yes	No	No	Yes	Yes	No	No	No	No	No	No	No	No	No	No		None	Minimal	None	None		Outside	India	No	No	Yes	No		Effect of Performance Feedback on Community Health Workers' Motivation and Performance in Madhya Pradesh, India: A Randomized Controlled Trial.	2016	Kaphle, Sangya; Matheke-Fischer, Michael; Lesh, Neal	https://publichealth.jmir.org/2016/2/e169/
P1_226	M_1359	Maritza		Health System Assessment (HSA) for HRH	Assess how to strengthen the health workforce holistically and sustainably through a governance lens of overall strategic planning capacity, accountability, transparency, information systems, efficiency, equity and fairness, responsiveness, and citizen voice and participation.	Examines health system strengthening as it occurs in the intersection between the health workforce and governance	No		Yes	Yes	No	Yes	Yes	Yes	No	Yes	No	Yes	No	No	Yes	Yes	Yes	No		None	None	None	Minimal		Africa & Outside	LMICs	Yes	Yes	Unclear	No		Human resource governance: what does governance mean for the health workforce in low- and middle-income countries?.	2013	Kaplan, Avril D; Dominis, Sarah; Palen, John Gh; Quain, Estelle E	https://human-resources-health.biomedcentral.com/articles/10.1186/1478-4491-11-6
P1_227	M_1371	Maritza		Evidence-based dialogue model in improving HSS performance	Test the effectiveness of a regularised, evidence-based dialogue model in improving the performance of the district health systems (DHS) in terms of governance, management, service delivery and health outcomes.	The objective of the study was to test the effectiveness of a regularised, evidence-based dialogue model in improving the performance of the DHS in terms of governance, management, service delivery and health outcomes.	Yes		No	No	No	No	Yes	Yes	No	No	No	Yes	No	No	Yes	No	No	Yes		None	Minimal	None	None		Africa	Kenya	No	No	Yes	No		Evidence-based dialogue with communities for district health systems' performance improvement.	2010	Kaseje, D; Olayo, R; Musita, C; Oindo, C O; Wafula, C; Muga, R	https://www.tandfonline.com/doi/abs/10.1080/17441690903418969			u
P1_228	M_1390	Maritza		OneHealth Tool	Make use of OneHealth Tool for estimating costs and benefits for family planning	To estimate the costs and benefits of scaling up family planning in Sierra Leone	Yes		Yes	Yes	Yes	No	Yes	No	No	Yes	No	No	No	No	No	No	No	No		Somewhat	None	None	None		Africa	Sierra Leone	No	Yes	Unclear	No		Scaling up family planning in Sierra Leone: A prospective cost-benefit analysis.	2017	Keen, Sarah; Begum, Hashina; Friedman, Howard S; James, Chris D	https://journals.sagepub.com/doi/abs/10.1177/1745505717724617
P1_229	M_1399	Maritza		Global Health Service Partnership (GHSP)	strengthen teaching and training capacity focused on pre-and in-service medical and nursing education to systematically address massive shortages of human resources for health (HRH), build capacity and leverage partnerships to reduce the burden of global illness	To strengthen teaching and training capacity and focused on pre-and in-service medical and nursing education in Malawi, Tanzania, Uganda, Eswatini and Liberia	Yes		No	No	No	No	Yes	Yes	No	No	No	No	No	No	No	No	No	No		None	Minimal	None	None		Africa	Malawi, Tanzania, Uganda, Eswatini and Liberia	Yes	Yes	No	No		Partnering to Build Human Resources for Health Capacity in Africa: A Descriptive Review of the Global Health Service Partnership's Innovative Model for Health Professional Education and Training From 2013-2018.	2020	Kerry, Vanessa B; Ahaisibwe, Bonaventure; Malewezi, Bridget; Ngoma, Deo; Daoust, Patricia; Stuart-Shor, Eileen; Mannino, Clelia Anna; Day, Dick; Foradori, Laura; Sayeed, Sadath A	http://www.ijhpm.com/article_3973.html
P1_230	M_1402	Ali		The national HIV/AIDS control program [Le programme national de lutte contre le VIH/sida (PNLS)]	Implement a national HIV/AIDS control programme to support for district hospitals and investigate its effects on district hospitals. The outcome wouild be systems strengthening at the district level by improving access to essential health services.	Strengthen the functioning of the health system and more specifically at the district hospital level by identifying and removing constraints in the health system that limit the expansion of services to facilitate the achievement of specific objectives as well as the production of systemic effects beneficial to other routine activities.	Yes		Yes	Yes	Yes	No	Yes	Yes	No	No	No	No	No	No	No	No	No	No		Mainly	None	None	None		Africa	Cameroun	No	No	Yes	Yes		[Does the National HIV /AIDS Control programme provide support for district hospitals in Cameroon?].	2015	Keugoung, Basile; Fotsing, Richard; Macq, Jean; Buve, Anne; Marchal, Bruno; Meli, Jean; Criel, Bart	https://www.cairn.info/revue-sante-publique-2015-4-page-547.htm
P1_231	M_1406	Maritza		Peer-to-peer learning; partnership between UK and Somaliland students	Describe the design, implementation, and mixed-methods analysis of a peer-to-peer psychiatry e-learning partnership between UK and Somaliland students arising from a global mental health link between the two countries.	Aim was describe the design, implementation, and mixed-methods analysis of a peer-to-peer psychiatry e-learning partnership between UK and Somaliland students arising from a global mental health link between the two countries.	Yes		No	No	No	No	Yes	Yes	No	No	No	Yes	No	No	No	No	Yes	No		None	Minimal	None	None		Africa	Somalia	No	No	Yes	No		Improved Attitudes to Psychiatry: A Global Mental Health Peer-to-Peer E-Learning Partnership.	2016	Keynejad, Roxanne; Garratt, Elisabeth; Adem, Gudon; Finlayson, Alexander; Whitwell, Susannah; Sheriff, Rebecca Syed	https://link.springer.com/article/10.1007/s40596-014-0206-8
P1_232	M_1428	Maritza		Decentralization of health services	Explore and analyse the variations in decison making among district health managers in a dectralized health systems inorder to take appropriate measures to improve decision-making abilities and ultimately improve health system performance.	To analyse the exercise of decision space across 4 districts in Tanzania and explore why variations exist amongst them	Yes		Yes	Yes	No	No	Yes	Yes	Yes	No	No	Yes	No	No	Yes	Yes	No	No		Minimal	Minimal	None	Minimal		Africa	Tanzania	No	No	Yes	No		Decentralisation and Health Services Delivery in 4 Districts in Tanzania: How and Why Does the Use of Decision Space Vary Across Districts?.	2019	Kigume, Ramadhani; Maluka, Stephen	https://www.ncbi.nlm.nih.gov/pmc/articles/PMC6462210/
P1_233	M_1444	Maritza		National health research system (NHRS)	Develop and use a tool to facilitate monitoring of the development and performance of nationall health reserach systems (NHRSs) in the African Region of WHO	To develop a barometer to facilitate monitoring of the development and performance of NHRSs in the African Region of WHO	Yes		No	No	No	No	Yes	Yes	No	No	No	Yes	No	No	Yes	No	No	No		None	Minimal	None	None		Africa	Not specified	Yes	Yes	No	No		Developing the African national health research systems barometer.	2016	Kirigia, Joses Muthuri; Ota, Martin Okechukwu; Senkubuge, Flavia; Wiysonge, Charles Shey; Mayosi, Bongani M	https://link.springer.com/article/10.1186/s12961-016-0121-4			Un
P1_234	M_1445	Maritza		EID program; HUB network	Introduce a network of transport and delivery system (HUB) for dried blood spot (DBS) samples to labs and feedback via SMS printers to increase access to critical diagnostic and treatment monitoring services, improve the quality of laboratory and diagnostic services, with reduced turn-around times and improved quality of prevention and treatment programs thereby reducing long-term costs.	Present an innovative specimen transport network system piloted to address the challenges of EID testing and result reporting in Uganda	Yes		Yes	Yes	No	Yes	Yes	Yes	No	No	No	No	No	No	No	No	No	No		Mainly	Minimal	None	None		Africa	Uganda	No	Yes	Unclear	No		Uganda's new national laboratory sample transport system: a successful model for improving access to diagnostic services for Early Infant HIV Diagnosis and other programs.	2013	Kiyaga, Charles; Sendagire, Hakim; Joseph, Eleanor; McConnell, Ian; Grosz, Jeff; Narayan, Vijay; Esiru, Godfrey; Elyanu, Peter; Akol, Zainab; Kirungi, Wilford; Musinguzi, Joshua; Opio, Alex	https://journals.plos.org/plosone/article?id=10.1371/journal.pone.0078609
P1_235	M_1463	Maritza		Improved donor support	Identify and reflect upon factors that facilitate or impede HSS interventions within and between contexts, and especially in donor-funded projects	The goal of this study was to identify and reflect upon the factors that facilitate or impede HSS interventions within and between contexts, and especially in donor-funded projects	Yes		No	No	No	No	No	No	No	No	No	Yes	No	No	Yes	No	No	Yes		Somewhat	Somewhat	None	None		Africa & Outside	Dominican Republic, Ethiopia, Kazakhstan, Rwanda, Zambia	Yes	Yes	No	No		Implementing health system strengthening projects at USAID: Findings from five cases using an integrated framework.	2019	Koon, Adam D; Conrad, Abigail; Naimoli, Joseph F; Saxena, Sweta; Connor, Catherine; Rodriguez, Daniela C	https://www.tandfonline.com/doi/abs/10.1080/17441692.2019.1622758
P1_236	M_1465	Maritza		Community-based health insurance (CBHI), and social health insurance (SHI)	Conduct a case study to gain insights into the evolution, purpose, policy objectives, and governance of the essential health services package (EHSP), community-based health insurance (CBHI), and social health insurance (SHI) which are critical to priority-setting that facilitate movement towards progressive realization of UHC	To gain insights into the evolution, purpose, policy objectives, and governance of the EHSP, community-based health insurance (CBHI), and social health insurance (SHI) in Ethiopia	No		Yes	No	No	Yes	Yes	No	Yes	No	No	No	No	No	No	No	No	No		Somewhat	None	None	None		Africa	Ethiopia	No	Unclear	Yes	No		Aligning priorities in Ethiopian health finance: How do the essential health services package and health benefit plans compare?.	2021	Koon, Adam D; Wright, Jenna; Ageze, Leulseged; Charles, Jodi; Holtz, Jeanna	https://onlinelibrary.wiley.com/doi/abs/10.1002/hpm.3349
P1_237	M_1481	Maritza		Primary Health Care Performance Indicators (PHCPI)	Examine a given country's PHC system to idenfify possible causes of underperformance against the health systems results chain framework.	To examine Nigeria’s PHC system and possible causes of underperformance. Analysis was conducted using a variety of sources.	Yes		Yes	Yes	Yes	Yes	Yes	Yes	No	No	No	No	No	No	No	No	No	No		Minimal	Somewhat	None	None		Africa	Nigeria	No	Yes	No	No		Assessment of Primary Health Care System Performance in Nigeria: Using the Primary Health Care Performance Indicator Conceptual Framework.	2016	Kress, Daniel H; Su, Yanfang; Wang, Hong	https://www.tandfonline.com/doi/abs/10.1080/23288604.2016.1234861
P1_238	M_1494	Maritza		Training needs assessment; improved education initiatives	Conduct training needs assessment prior to education initiatives to examines how cultural aspects of learner behaviour, cognition, and environment influence bidirectional clinical continuing professional development ( CPD) involving country and foreign clinicians	Examines how cultural aspects of learner behaviour, cognition, and environment influence bidirectional clinical CPD involving foreign and Basotho clinicians in Lesotho.	No		No	No	No	No	Yes	Yes	No	No	No	Yes	Yes	No	Yes	No	No	No		None	Mainly	None	None		Africa	Lesotho	No	No	Yes	No		Cultural considerations in health care capacity building: A qualitative study in Lesotho.	2021	Kulesa, John; Chua, Ian; Crawford, Lexi; Thahane, Lineo; Sanders, Jill; Ottolini, Mary; Ferrer, Kathy	https://www.tandfonline.com/doi/abs/10.1080/17441692.2021.1955399
P1_239	M_1502	Maritza		REACHOUT Community Health Systems; Quality Improvement	Design, implement and evalute cost effective maternal, neonatal and child health (MNCH) quality improvemenet interventions at community level to support policy and financing decision-making	To evaluate the cost-effectiveness of community-level QI in Kenya to support policy and financing decision-making	Yes		Yes	Yes	No	No	Yes	Yes	No	No	No	No	No	No	No	No	No	No		Somewhat	Mainly	None	None		Africa	Kenya	No	No	No	Yes		Cost-effectiveness of community health systems strengthening: quality improvement interventions at community level to realise maternal and child health gains in Kenya.	2021	Kumar, Meghan Bruce; Madan, Jason J; Auguste, Peter; Taegtmeyer, Miriam; Otiso, Lilian; Ochieng, Christian B; Muturi, Nelly; Mgamb, Elizabeth; Barasa, Edwine	https://gh.bmj.com/content/6/3/e002452.abstract			Su
P1_240	M_1510	Maritza		Community‐Based Maternal and Neonatal Health and Nutrition project	Design key maternal and neonatal health interventions and identify indicators related to inputs, outcomes, and impact to measure and track changes associated with interventions related to building commitment, coherence, accountability, leadership capacity , engagement and advocacy	To describe the rationale and methods used in setting up a multi‐country study that aimed at designing the key maternal and neonatal health interventions and identifying indicators related to inputs, outcomes, and impact that were measured to track change associated with our interventions.	Yes		Yes	Yes	No	No	Yes	Yes	Yes	No	No	Yes	No	No	Yes	No	Yes	Yes		Somewhat	Minimal	Somewhat	None		Africa	Ethiopia, Kenya, Niger, and Senegal	Yes	Yes	No	No		Design and implementation of a health systems strengthening approach to improve health and nutrition of pregnant women and newborns in Ethiopia, Kenya, Niger, and Senegal.	2018	Kung'u, Jacqueline K; Ndiaye, Banda; Ndedda, Crispin; Mamo, Girma; Ndiaye, Mame Bineta; Pendame, Richard; Neufeld, Lynnette; Mwitari, James; Desta, Hentsa Haddush; Diop, Marietou; Doudou, Maimouna; De-Regil, Luz Maria	https://onlinelibrary.wiley.com/doi/abs/10.1111/mcn.12533
P1_241	M_1551	Maritza		Evidenced-based decision making; Communities of Practice	Avail research based evidence for policy decisions and support cross learning from experiences of countries of simillar contexts and settings.	To reflect on the implementation and impact of these multi-site evidence-to-policy approaches implemented in low-resource settings	No		No	No	No	No	Yes	No	Yes	Yes	No	No	No	No	No	No	No	No		None	None	None	Minimal		Africa & Outside	South Africa, Cameroon, Mexico, Nicaragua	Yes	Unclear	Unclear	Yes		Enhancing evidence informed policymaking in complex health systems: lessons from multi-site collaborative approaches.	2016	Langlois, Etienne V; Becerril Montekio, Victor; Young, Taryn; Song, Kayla; Alcalde-Rabanal, Jacqueline; Tran, Nhan	https://link.springer.com/article/10.1186/s12961-016-0089-0
P1_242	M_1569	Maritza		Toll-free call service coupled with an interactive voice server (TF-IVS)	Use mobile health technologies (mHealth) to support health systems and help fill persistent gaps by facilitating communication and information exchange between patients and health workers. Using a toll-free interactive voice server (TF-IVS) has demonstrated that the concept is technologically, instrumentally, and socially relevant to improve health systems responsiveness and governance.	Presents the results of an evaluation of the relevance of a toll-free call service with IVS to improve health system governance and responsiveness, tested in Burkina Faso	Yes		Yes	No	No	Yes	Yes	Yes	No	No	No	No	No	No	No	No	No	No		Somewhat	None	Minimal	None		Africa	Burkina Faso	No	Unclear	Yes	Yes		Relevance of a Toll-Free Call Service Using an Interactive Voice Server to Strengthen Health System Governance and Responsiveness in Burkina Faso.	2019	Lechat, Lucie; Bonnet, Emmanuel; Queuille, Ludovic; Traore, Zoumana; Some, Paul-Andre; Ridde, Valery	https://www.ncbi.nlm.nih.gov/pmc/articles/PMC6600022/
P1_243	M_1603	Maritza		"Twinning" Programme	Establish and implement a twinning progrm between a given country and onther successful country to identify potential areas of improvement to reduce missed oppourtunities for vaccinations (MOV) and further improve coverage and equity	To identify potential areas of improvement to reduce MOV and further improve coverage and equity	Yes		Yes	No	Yes	No	No	No	No	No	No	No	No	No	No	No	No	No		Somewhat	None	None	None		Outside	Timor Leste (Twinning with Sri Lanka)	Yes	Yes	No	No		Opportunities to improve vaccination coverage in a country with a fledgling health system: Findings from an assessment of missed opportunities for vaccination among health center attendees-Timor Leste, 2016.	2019	Li, Anyie J; Peiris, Thelge Sudath Rohana; Sanderson, Colin; Nic Lochlainn, Laura; Mausiry, Manuel; da Silva, Rosye Bela Joana Benevides Moniz; Ogbuanu, Ikechukwu Udo	https://www.sciencedirect.com/science/article/pii/S0264410X19308035
P1_244	M_1623	David		The ophthalmic health systems strengthening (HSS) package	Improve primary eye care services through the ophthalmic health systems strengthening (HSS) package comprised of four components encompassing centralised training, facility-based training, stakeholder engagement and provision of resources	Improve primary eye care services in three districts of South Africa	Yes		Yes	Yes	Yes	Yes	No	No	No	No	No	No	No	No	No	No	No	No		Mainly	Mainly	None	Somewhat		Africa	South Africa	No	No	Yes	Yes		Strengthening primary eye care in South Africa: An assessment of services and prospective evaluation of a health systems support package	2018	Rivka R. Lilian, Jean Railton, Erik Schaftenaar, Moyahabo Mabitsi, Cornelis J. Grobbelaar, N. Sellina Khosa, Babra H. Maluleke, Helen E. Struthers, James A. McIntyre, Remco P. H. Peters	https://journals.plos.org/plosone/article?id=10.1371/journal.pone.0197432
P1_245	M_1630	David		Health-care system strengthening interventions	Reduce maternal mortality through a Health-care system strengthening interventions by ensuring that each health facility had obstetric services available 24 hours a day and seven days a week, and were staffed by skilled health professionals.	Reduce maternal mortality	Yes		Yes	Yes	Yes	Yes	Yes	Yes	No	Yes	No	No	No	No	No	No	No	No		None	Mainly	None	None		Africa	Ethiopia	No	No	Yes	Yes		Reducing Maternal Deaths in Ethiopia: Results of an Intervention Programme in Southwest Ethiopia	2017	Bernt Lindtjørn1 *, Demissew Mitiku2 , Zillo Zidda3 , Yaliso Yaya	https://www.ncbi.nlm.nih.gov/pmc/articles/PMC5207510/
P1_246	M_1655	David		Health Systems Strengthening for Equity (HSSE) that championed for the efforts of non-physician clinicians, midwives, and other mid-level providers delivering EmOC in east and southern Africa.	Align regulation, training and performance on the ground as per the The Health Systems Strengthening for Equity (HSSE) project, which in this study sought to assess the alignment between national policy and regulation, preservice training, district level expectations, and clinical practice of cadres providing some or all components of emergency obstetric care (EmOC) in Malawi and Tanzania	The Health Systems Strengthening for Equity (HSSE) project sought to assess the alignment between national policy and regulation, preservice training, district level expectations, and clinical practice of cadres providing some or all components of emergency obstetric care (EmOC) in Malawi and Tanzania	Yes		Yes	Yes	No	No	Yes	Yes	Yes	No	No	No	No	No	No	No	No	No		None	Mainly	None	Somewhat		Africa	Malawi and Tanzania	Yes	Yes	Yes	Yes		Expected to deliver: alignment of regulation, training, and actual performance of emergency obstetric care providers in Malawi and Tanzania	2011	Samantha Lobis , Godfrey Mbaruku, Francis Kamwendo, Eilish McAuliffe, Judy Austin, Helen de Pinho	https://pubmed.ncbi.nlm.nih.gov/22036057/		Expected to deliver: alignment of regulation, training, and actual performance of emergency obstetric care providers in Malawi and Tanzania
P1_247	M_1672	David		Maternity waiting homes (MWHs)	Conduct a study to (1) describe the evolutionary development of maternity waiting homes MWHs as a component of the larger health system strengthening efforts; (2) describe the role of MWHs to improve maternal health from a community and healthcare provider viewpoint; and (3) document the successes, challenges, and barriers to sustainability and scale-up of MWHs	The Maternity waiting homes in Liberia were being used for pregnant women awaiting delivery as well as postpartum women	Yes		Yes	No	No	Yes	Yes	Yes	Yes	No	No	Yes	No	No	Yes	No	No	Yes		Mainly	Somewhat	None	Mainly		Africa	Liberia	No	Yes	No	No		Maternity waiting homes in Liberia: Results of a countrywide multi-sector scale-up.	2020	Jody R. Lori, Joseph E. Perosky, Sarah Rominski, Michelle L. Munro-Kramer, Faith Cooper, Alphonso Kofa, Aloysius Nyanplu, Katherine H. James, G. Gorma Cole, Katrina Coley, Haiyin Liu, Cheryl A. Moyer	https://journals.plos.org/plosone/article?id=10.1371/journal.pone.0234785
P1_248	M_1673	David		Decentralization of HIV care in Cameroon	Increase access to ART by use of the pre-existing decentralized framework that characterizes the public healthcare system and to follow the public health approach recommended by WHO since 2003 for scaling-up ART in low-resource settings	Increased access to ART.	Yes		Yes	Yes	Yes	Yes	Yes	Yes	No	No	No	No	No	No	No	No	No	No		Mainly	None	None	None		Africa	Cameroon	No	Yes	No	Yes		Decentralization of HIV care in Cameroon: increased access to antiretroviral treatment and associated persistent barriers.	2009	Sandrine Loubiere , Sylvie Boyer, Camélia Protopopescu, Cécile Renée Bonono, Séverin-Cécile Abega, Bruno Spire, Jean-Paul Moatti	https://pubmed.ncbi.nlm.nih.gov/19371960/
P1_249	M_1679	David		Foreign aid	Decentralization to enhance financial flows in rural health fcilitiies and improved Service provision for child and maternal care and infectious diseases as in the case of Rwanda	Improved Service provision for child and maternal care and infectious diseases	Yes		Yes	No	No	Yes	Yes	Yes	No	Yes	No	No	No	No	No	No	No	No		Mainly	Minimal	None	None		Africa	Rwanda	No	Yes	Yes	Yes		Does foreign aid crowd out government investments? Evidence from rural health centres in Rwanda	2017	Chunling Lu, Benjamin Cook, Chris Desmond	https://gh.bmj.com/content/bmjgh/2/3/e000364.full.pdf
P1_250	M_1680	David		Nutrition interventions covered by Mutuelles, a community-based health insurance program providing health insurance to populations in rural and informal economies	Undertake a community-based health-financing program providing health insurance to rural populations and granting them access to health care, including nutrition services to reduce the likelihood of being stunted for rural children	To reduce the likelihood of being stunted for rural children.	Yes		No	No	No	No	Yes	Yes	No	No	No	No	No	No	No	No	No	No		Mainly	Mainly	None	None		Africa	Rwanda	No	Yes	Unclear	Yes		Community-Based Health Financing and Child Stunting in Rural Rwanda	2016	Chunling Lu, Iván Mejía-Guevara, Kenneth Hill, Paul Farmer, S. V. Subramanian, and Agnes Binagwaho,	https://www.ncbi.nlm.nih.gov/pmc/articles/PMC4743535/
P1_251	M_1686	David		PEPFAR-supported ART services and its effect on Health Systems Strengthening	Establish whether a massive infusion of money expertise and techincal assisstance to turn the tide of the HIV epeidemisc had any spill over effect on the health systems as measured by utilization. It found that the investment overall was associated with small declines in service volumes in several key areas of non-HIV care.	To understand whether PEPFAR, as a vertical programme, may have had a spill-over effect on the health system generally, as measured by utilization	Yes		Yes	No	No	Yes	Yes	Yes	Yes	No	No	Yes	No	No	No	No	No	Yes		Mainly	None	Somewhat	None		Africa	Uganda	No	Yes	Unclear	Yes		Did PEPFAR investments result in health system strengthening? A retrospective longitudinal study measuring non-HIV health service utilization at the district level	2016	Luboga, Samuel Abimerech; Stover, Bert; Lim, Travis W; Makumbi, Frederick; Kiwanuka, Noah; Lubega, Flavia; Ndizihiwe, Assay; Mukooyo, Eddie; Hurley, Erin K; Borse, Nagesh; Wood, Angela; Bernhardt, James; Lohman, Nathaniel; Sheppard, Lianne; Barnhart, Scott; Hagopian, Amy	https://academic.oup.com/heapol/article/31/7/897/1750471
P1_252	M_1687	Ali		Managed care techniques	Implement and integrate managed care techniques (including payment strategies for providers, demand-side techniques that provide incentives to users and utilization management) into health system reform strategies to help contain health care costs, enhance efficiency, improve quality and demand for essential services.	Help contain health care costs, enhance efficiency and improve quality	Yes		No	No	No	No	Yes	No	No	No	Yes	No	No	No	No	No	No	No		None	Mainly	Mainly	None		Africa & Outside	Not reported	Yes	Yes	Unclear	Unclear		When Do Developing Countries Adopt Managed Care Policies and Technologies? Part II: Infrastructure, Techniques, and Reform Strategies	2002	Jeff Luck, MBA, PhD, John W. Peabody, MD, PhD	https://www.ajmc.com/view/dec02-69p1093-1103
P1_253	M_1689	David		The wired mothers’ mobile phone intervention	Improve access to and quality of maternal and newborn health in resource-limited settings using "The wired mothers’ mobile phone intervention consisted of an automated short messaging service (SMS) system providing wired mothers with unidirectional text messaging and a mobile phone voucher system providing the possibility of direct two-way communication between wired mothers and their primary hea…	Improve access to and quality of maternal and newborn health in resource-limited settings	Yes		No	No	No	No	Yes	Yes	No	No	No	No	No	No	No	No	No	No		Mainly	Somewhat	None	None		Africa	Zanzibar	No	No	Yes	Yes		Mobile phones improve antenatal care attendance in Zanzibar: a cluster randomized controlled trial	2014	Lund, Stine; Nielsen, Birgitte B; Hemed, Maryam; Boas, Ida M; Said, Azzah; Said, Khadija; Makungu, Mkoko H; Rasch, Vibeke	https://bmcpregnancychildbirth.biomedcentral.com/articles/10.1186/1471-2393-14-29
P1_254	M_1693	David		The Community Health System Strengthening (CHSS) model	Use The Community Health System Strengthening (CHSS) model to Improve case identification, referrals and counter-referrals with the medical system, loss to follow-up, dissemination of health education messages, referrals to non-medical support services, and provision of general patient support	Improve case identification, referrals and counter-referrals with the medical system, loss to follow-up, dissemination of health education messages, referrals to non-medical support services, and provision of general patient support	Yes		Yes	Yes	No	No	Yes	Yes	No	No	No	No	No	No	No	No	No	No		Mainly	Minimal	Somewhat	None		Africa	Ethiopia, Tanzania	Yes	No	Yes	No		Supporting close-to-community providers through a community health system approach: case examples from Ethiopia and Tanzania	2015	Lunsford, Sarah Smith; Fatta, Kate; Stover, Kim Ethier; Shrestha, Ram	https://human-resources-health.biomedcentral.com/articles/10.1186/s12960-015-0006-6
P1_255	M_1696	David		Male involvement in reproductive, maternal, newborn and child health (RMNCH)	Implement the Access to Quality of Care through Extending and Strengthening Health Systems (AQCESS) initiative to educate and engage males as partners in women’s and children’s health, and to address issues such as gender-based violence, early marriage, and the reproductive health needs of adolescents	Improve maternal and child health outcomes	Yes		No	No	No	No	Yes	Yes	No	No	No	Yes	Yes	Yes	Yes	Yes	Yes	Yes		Mainly	None	None	None		Africa	Kenya	No	No	Yes	Yes		Male Involvement in Reproductive and Maternal and New Child Health: An Evaluative Qualitative Study on Facilitators and Barriers From Rural Kenya	2021	Lusambili, Adelaide M; Muriuki, Peter; Wisofschi, Stefania; Shumba, Constance S; Mantel, Michaela; Obure, Jerim; Nyaga, Lucy; Mulama, Kennedy; Ngugi, Anthony; Orwa, James; Luchters, Stanley; Temmerman, Marleen	https://www.ncbi.nlm.nih.gov/pmc/articles/PMC8096930/
P1_256	M_1698	David		Access to Quality of Care through Extending and Strengthening Health Systems (AQCESS)	Access to Quality of Care through Extending and Strengthening Health Systems (AQCESS)” project, an RMNCH project funded by the Government of Canada and Aga Khan Foundation Canada (AKFC) designed and implemented a range of activities (Table 1) in rural Kisii and Kilifi counties, two predominantly patriarchal communities in Kenya.	To encourage greater male engagement in RMNCH in rural Kisii and Kilifi, two predominantly patriarchal communities in Kenya, through a wide range of interventions	Yes		Yes	No	Yes	No	Yes	Yes	No	No	No	Yes	No	No	Yes	No	No	No		Mainly	None	Minimal	None		Africa	Kenya	No	No	Yes	No		A Qualitative Endline Evaluation Study of Male Engagement in Promoting Reproductive, Maternal, Newborn, and Child Health Services in Rural Kenya.	2021	Lusambili, Adelaide M; Wisofschi, Stefania; Shumba, Constance; Muriuki, Peter; Obure, Jerim; Mantel, Michaela; Mossman, Lindsay; Pell, Rachel; Nyaga, Lucy; Ngugi, Anthony; Orwa, James; Luchters, Stanley; Mulama, Kennedy; Wade, Terrance J; Temmerman, Marleen	Front. Public Health 9:670239. doi: 10.3389/fpubh.2021.670239		Intervention led to increased uptake of Family planning services
P1_257	M_1712	David		A bedside diagnostic human immunodeficiency virus (HIV) testing service	Implement as appropriate, an important recommnedation from the Malawi Integrated Guidelines on ‘Clinical Management of HIV in Children and Adults’ to expand HIV testing with linkage to prevention, care and treatment services with the ultimate aim of Improving testing rates amongst paediatric inpatients	Improve testing rates amongst paediatric inpatients	Yes		Yes	Yes	Yes	No	Yes	Yes	No	No	No	No	No	No	No	No	No	No		Mainly	None	None	None		Africa	Malawi	No	No	Yes	Yes		Bedside paediatric HIV testing in Malawi: Impact on testing rates.	2017	Macken, Marita; Chan, James; O'Hare, Bernadette; Thornton, Hannah V; Dube, Queen; Kennedy, Neil	https://www.ncbi.nlm.nih.gov/pmc/articles/PMC5811995/
P1_258	M_1719	David		The South African public service performance management (PM) system	Adopt the South African public service performance management (PM) system that includes a wide variety of activities, policies, procedures, and interventions designed to help employees to improve their performance. These programs begin with performance appraisals but also include feedback, goal setting, and training, as well as reward systems.	Help employees (e.g.,health human resource practitioners, nurse managers) to improve their performance	Yes		Yes	Yes	No	No	Yes	Yes	Yes	No	No	No	No	No	No	No	No	No		None	Mainly	None	None		Africa	South Africa	No	No	Yes	Yes		Performance management in primary healthcare: Nurses' experiences.	2020	Madlabana, Cynthia Z; Petersen, Inge	https://www.ncbi.nlm.nih.gov/pmc/articles/PMC7203190/		No
P1_259	M_1721	David		A four day training program of primary health workers (PHWs) in primary eye-care	Conduct a four day training program of primary health workers whose components include health promotion messages which focussed on the importance of timely health seeking behaviour and the dangers of harmful traditional remedies, to improve access to basic eye care by early identification, treatment, and referral of eye diseases in remote communities	Improve access to basic eye care by early identification, treatment, and referral of eye diseases in remote communities	Yes		Yes	Yes	No	No	Yes	Yes	No	No	No	No	No	No	No	No	No	No		Mainly	Mainly	None	None		Africa	Tanzania	No	No	Yes	Yes		Mixed methods evaluation of a primary eye care training programme for primary health workers in Morogoro Tanzania.	2016	Mafwiri, Milka Madaha; Jolley, Emma; Hunter, Joanna; Gilbert, Clare Elizabeth; Schmidt, Elena	https://bmcnurs.biomedcentral.com/articles/10.1186/s12912-016-0163-5#Abs1		No
P1_260	M_1723	David		The population health implementation and training (PHIT) programs	Improve access to maternal and newborn health services by implementing the population health implementation and training (PHIT) programs, which employed different strategies in different programs. These were improving service delivery at the community level (Tanzania), combining community and health facility level interventions (Zambia), participatory information feedback and clinical training (G…	Improve access to maternal and newborn health services	Yes		Yes	Yes	No	No	Yes	Yes	No	No	No	No	No	No	No	No	No	No		Mainly	None	None	None		Africa	Ghana, Mozambique, Rwanda, Tanzania, Zambia	Yes	Yes	No	Yes		Tackling the hard problems: implementation experience and lessons learned in newborn health from the African Health Initiative	2017	Magge, Hema; Chilengi, Roma; Jackson, Elizabeth F; Wagenaar, Bradley H; Kante, Almamy Malick; AHI PHIT Partnership Collaborative	https://bmchealthservres.biomedcentral.com/articles/10.1186/s12913-017-2659-4#Abs1
P1_261	M_1724	David		A national quality improvement (QI) intervention	Identify opportunities for improvement of health care quality by developing a national healthcare quality strategy (NHQS); building quality improvement (QI) capability at all health system levels and introducing scalable district maternal and neonatal QI collaboratives across four regions, involving healthcare providers and managers.	Identify opportunities for improvement of health care quality in the country	Yes		Yes	Yes	No	Yes	Yes	Yes	No	Yes	No	No	No	No	No	No	No	No		None	Mainly	None	None		Africa	Ethiopia	No	Yes	No	Yes		The Ethiopia healthcare quality initiative: design and initial lessons learned.	2019	Magge, Hema; Kiflie, Abiyou; Nimako, Kojo; Brooks, Kathryn; Sodzi-Tettey, Sodzi; Mobisson-Etuk, Nneka; Mulissa, Zewdie; Bitewulign, Befikadu; Abate, Mehiret; Biadgo, Abera; Alemu, Haregweni; Seman, Yakob; Kassa, Munir; Barker, Pierre; Burrsa, Daniel Gebremichael	https://academic.oup.com/intqhc/article/31/10/G180/5675473
P1_262	M_1734	David		The integrated chronic disease management model (ICDM)	Adopt and implement " The integrated chronic disease management model (ICDM)' that consists four inter-related intervention phases namely, facility re-organization, clinical supportive management, assisted self-support, and strengthening support systems and structures outside the facility to achieve optimal clinical outcomes for patients with chronic communicable and non-communicable in an effici…	Achieve optimal clinical outcomes for patients with chronic communicable and non-communicable diseases as an innovative response to the growing burden of disease in an efficient and cost-effective manner	Unclear		Yes	Yes	Yes	Yes	Yes	Yes	Yes	Yes	Yes	No	No	No	No	No	No	No		None	Mainly	None	Somewhat		Africa	South Africa	No	Yes	No	Yes		An integrated chronic disease management model: a diagonal approach to health system strengthening in South Africa.	2014	Mahomed, Ozayr Haroon; Asmall, Shaidah; Freeman, Melvyn	https://pubmed.ncbi.nlm.nih.gov/25418238/
P1_263	M_1735	David		The Tuberculosis (TB) elimination training	Design and implement an innovative participant-designed context-specific priorities focused Tuberculosis (TB) elimination training project to strengthen the local capacity to meet End tuberculosis (TB) strategy targets	Strengthen the local capacity to meet End tuberculosis (TB) strategy targets (to improve quality of TB control and service delivery)	Yes		Yes	Yes	Yes	No	Yes	Yes	No	No	No	No	No	No	No	No	No	No		None	Mainly	None	None		Outside	Indonesia	No	No	No	Yes		Training for Tuberculosis Elimination in Indonesia: Achievements, Reflections, and Potential for Impact.	2019	Main, Stephanie; Lestari, Trisasi; Triasih, Rina; Chan, Geoff; Davidson, Lisa; Majumdar, Suman; Santoso, Devy; Phung, Sieyin; Laukkala, Janne; Graham, Steve; du Cros, Philipp; Ralph, Anna	https://doi.org/10.3390/tropicalmed4030107
P1_264	M_1736	David		Formal-mandatory (MHI) and state-subsidized (MAS) insurance,	Put in place a Formal-mandatory (MHI) and state-subsidized medical insurance sheme (MAS) to attain UHC with the goals of ensuring financial protection in health and enhancing access to healthcare	To attain UHC with the goals of ensuring financial protection in health and enhancing access to healthcare	Yes		Yes	No	No	Yes	Yes	Yes	No	No	No	No	No	No	No	No	No	No		Mainly	None	None	None		Africa	Tunisia	No	Yes	No	Yes		Have health insurance reforms in Tunisia attained their intended objectives?.	2015	Makhloufi, Khaled; Ventelou, Bruno; Abu-Zaineh, Mohammad	https://pubmed.ncbi.nlm.nih.gov/27878666/
P1_265	M_1739	David		Peer health education-the ‘Health Animator’ approach	Implement a so called " Peer health education-the ‘Health Animator’ leadership training approach to influence a change in mind-set of vulnerable populations to encourage self-reliance, using community volunteers known as Health Animators	To influence a change in mind-set of vulnerable populations to encourage self-reliance, using community volunteers known as Health Animators.	Yes		Yes	Yes	No	No	Yes	Yes	No	No	No	Yes	Yes	No	Yes	No	No	No		Mainly	None	None	None		Africa	Malawi	No	No	Yes	No		Malaria control in rural Malawi: implementing peer health education for behaviour change	2017	Malenga, Tumaini; Kabaghe, Alinune Nathanael; Manda-Taylor, Lucinda; Kadama, Asante; McCann, Robert S; Phiri, Kamija Samuel; van Vugt, Michele; van den Berg, Henk	https://globalizationandhealth.biomedcentral.com/articles/10.1186/s12992-017-0309-6#Abs1
P1_266	M_1742	David		Bundled Laboratory Diagnostic and On-Site Training Intervention	Conduct a so called Bundled Laboratory Diagnostic and On-Site Training to rapidly improve TB case detection and outcomes towards global targets.	To rapidly improve TB case detection and outcomes towards global targets.	Yes		Yes	Yes	Yes	Yes	Yes	Yes	No	No	No	Yes	Yes	No	Yes	Yes	No	No		None	Mainly	None	None		Africa	Uganda	No	No	Yes	Yes		Rapid improvement in passive tuberculosis case detection and tuberculosis treatment outcomes after implementation of a bundled laboratory diagnostic and on-site training intervention targeting mid-level providers.	2015	Manabe, Yukari C; Zawedde-Muyanja, Stella; Burnett, Sarah M; Mugabe, Frank; Naikoba, Sarah; Coutinho, Alex	https://www.ncbi.nlm.nih.gov/pmc/articles/PMC4438908/
P1_267	M_1752	David		Telephonic Warmline Consultation in HIV Care and Support	Install and utilize a mobile telephone consultation service, called warmline, supplemented with e-mail communications whenever necessary to provide mobile-based technical support on clinical management to doctors caring for HIV patients in antiretroviral therapy (ART) centers.	To provide mobile-based technical support on clinical management to doctors caring for HIV patients in antiretroviral therapy (ART) centers.	Yes		Yes	No	No	Yes	No	No	No	No	No	No	No	No	No	No	No	No		None	Mainly	None	None		Outside	South India	No	Yes	No	No		Mobile phone communication and health system strengthening: a pilot study of telephonic warmline consultation in HIV care and support in South India.	2012	Manoharan, G; Dharmarajan, Shoba; Ramalingam, P K; Mathew, Siju; Varghese, Jacob C	https://pubmed.ncbi.nlm.nih.gov/22357374/
P1_268	M_1756	David		Mentorship and coaching	Undertake a Mentorship and coaching to bridge the gap between knowledge and quality clinical practice and addressing health system deficiencies preventing health workers from providing high quality care. The program Mentorship must be integrated into supportive supervision, management and capacity building for data utilization and implementation research	To bridge the gap between knowledge and quality clinical practice and addressing health system deficiencies preventing health workers from providing high quality care.	Yes		Yes	Yes	Yes	Yes	Yes	Yes	Yes	Yes	No	No	No	No	No	No	No	No		None	Mainly	None	None		Africa	Ghana, Mozambique, Tanzania, Zambia and Rwanda	Yes	No	Yes	Yes		Mentorship and coaching to support strengthening healthcare systems: lessons learned across the five Population Health Implementation and Training partnership projects in sub-Saharan Africa.	2017	Manzi, Anatole; Hirschhorn, Lisa R; Sherr, Kenneth; Chirwa, Cindy; Baynes, Colin; Awoonor-Williams, John Koku; AHI PHIT Partnership Collaborative	https://www.ncbi.nlm.nih.gov/pmc/articles/PMC5763487/
P1_269	M_1763	David		Health system Governance	Stengthen health systems governance by identifying and addressing systemic factors within institutional and policy contexts that are likely to facilitate or impede the implementation of integrated mental health care similar to the South Africa's progressive Mental Health Care Act adopted in 2002.	To identify systemic factors within institutional and policy contexts that are likely to facilitate or impede the implementation of integrated mental health care in South Africa	Yes		Yes	Yes	Yes	Yes	Yes	Yes	Yes	Yes	Yes	Yes	No	No	Yes	No	No	No		Mainly	None	None	Somewhat		Africa	South Africa	No	Yes	Yes	Yes		Health system governance to support integrated mental health care in South Africa: challenges and opportunities.	2015	Marais, Debra Leigh; Petersen, Inge	https://ijmhs.biomedcentral.com/articles/10.1186/s13033-015-0004-z#Sec1
P1_270	M_1768	David		Community-based education (CBE) programs	Introduce and implement ' Community Based Education (CBE) program' Community-based education (CBE), an approach whereby students learn and acquire professional competencies in a community setting, including basic clinical, research, and communication skills.	Through CBE, students can contribute to the quality of life in a particular community while acquiring hands-on understanding of the problems they will face in futureprofessional practice and developing the skills for solving them. CBE elements often include training in primary health care, comprehensive care, continuity of care, health promotion, and diseaseprevention. CBE also often includes exa…	Yes		Yes	Yes	No	No	Yes	Yes	No	No	No	No	No	No	No	No	No	No		None	Minimal	None	None		Africa	Not specified	Yes	Yes	No	No		Community-based education programs in Africa: faculty experience within the Medical Education Partnership Initiative (MEPI) network.	2014	Mariam, Damen Haile; Sagay, Atiene Solomon; Arubaku, Wilfred; Bailey, Rebecca J; Baingana, Rhona K; Burani, Aluonzi; Couper, Ian D; Deery, Christopher B; de Villiers, Marietjie; Matsika, Antony; Mogodi, Mpho S; Mteta, Kien Alfred; Talib, Zohray M	https://pubmed.ncbi.nlm.nih.gov/25072579/
P1_271	M_1773	David		Maternal and newborn health program accountability mechanisms	Employ a system of performance accountability for measuring performance against agreed upon targets to improve the delivery of maternal and newborn healthcare services in Sub-Saharan Africa.	To improve the delivery of maternal and newborn healthcare services in Sub-Saharan Africa.	Yes		Yes	Yes	No	No	Yes	Yes	Yes	Yes	Yes	Yes	Yes	No	No	Yes	No	Yes		None	Mainly	None	None		Africa	Not specified	Yes	Yes	No	Yes		Strengthening accountability for improved maternal and newborn health: A mapping of studies in Sub-Saharan Africa.	2016	Martin Hilber, Adriane; Blake, Carolyn; Bohle, Leah F; Bandali, Sarah; Agbon, Esther; Hulton, Louise	https://pubmed.ncbi.nlm.nih.gov/27802869/
P1_272	M_1775	David		The ReBUILD consortium interdisciplinary research programme	Join the " Rebuid Consortum Interdisciplinary Research Program'' to jointly analyse health systems reconstruction post conflict and crisis in order to provide guidance for policy makers, donors and others working to strengthen health systems in countries currently emerging from conflict or crisis.	To understand the impact of conflict/crisis on the intersecting inequalities faced by households and communities, and develop responsive health policies	Yes		Yes	Yes	No	Yes	Yes	Yes	Yes	Yes	Yes	Yes	No	No	Yes	No	Yes	Yes		None	None	None	Mainly		Africa & Outside	Sierra Leone, Zimbabwe, northern Uganda and Cambodia	Yes	Yes	Yes	No		Leaving no one behind: lessons on rebuilding health systems in conflict- and crisis-affected states.	2017	Martineau, Tim; McPake, Barbara; Theobald, Sally; Raven, Joanna; Ensor, Tim; Fustukian, Suzanne; Ssengooba, Freddie; Chirwa, Yotamu; Vong, Sreytouch; Wurie, Haja; Hooton, Nick; Witter, Sophie	https://gh.bmj.com/content/2/2/e000327
P1_273	M_1777	David		Global Fund grant	Learn from the experience of Timor-Leste, a three-year Global Fund grant for malaria control, aimed to reduce malaria-related morbidity and mortality by 30 % by the end of the implementation	To reduce malaria-related morbidity and mortality by 30 % by the end of the implementation	Yes		Yes	Yes	No	Yes	Yes	Yes	No	No	No	No	No	No	No	No	No	No		Somewhat	Somewhat	None	None		Outside	Timor-Leste	No	Yes	Yes	No		Did the first Global Fund grant (2003-2006) contribute to malaria control and health system strengthening in Timor-Leste?.	2012	Martins, Joao Soares; Zwi, Anthony B; Kelly, Paul M	https://malariajournal.biomedcentral.com/articles/10.1186/1475-2875-11-237#Sec2
P1_274	M_1780	David		Integrated quality management system	improve the quality of Reproductive and Maternal and Neonatal Health care in hospitals and heath centers using the integrated Quality Management approach: a multiperspective, multifaceted indicator based approach that covers five domains (infrastructure, people, information, finance, and quality & safety) covering most of the six WHO health system building blocks.	To improve the quality of Reproductive and Maternal and Neonatal Health care in hospitals and health centers in rural Kenya	Yes		Yes	Yes	No	Yes	Yes	Yes	No	Yes	No	No	No	No	No	No	No	No		None	Mainly	None	None		Africa	Kenya	No	No	Yes	Yes		If you can't measure it- you can't change it - a longitudinal study on improving quality of care in hospitals and health centers in rural Kenya.	2018	Masango-Muzindutsi, Zandile; Haskins, Lyn; Wilford, Aurene; Horwood, Christiane	https://www.ncbi.nlm.nih.gov/pmc/articles/PMC5887241/
P1_275	M_1781	David		Action learning methodology	Introduce an action learning methodology, a continuous group-based process of engagement, learning and reflection, based on integration of knowledge gained from experience and formal learning, underlined by critical reflection, to generate innovative and creative ways of dealing with complex problems and the development of practical solutions	Action learning seeks to facilitate skill development based on integration of knowledge gained from experience and knowledge gained by formal learning, underlined by critical reflection	Yes		Yes	Yes	No	No	Yes	Yes	No	No	No	Yes	No	No	Yes	No	No	No		None	Mainly	None	None		Africa	South Africa	No	No	Yes	Yes		Using an action learning methodology to develop skills of health managers: experiences from KwaZulu-Natal, South Africa.	2018	Masango-Muzindutsi, Zandile; Haskins, Lyn; Wilford, Aurene; Horwood, Christiane	https://bmchealthservres.biomedcentral.com/articles/10.1186/s12913-018-3693-6
P1_276	M_1782	David		Stakeholder engagement in the health policy process	Enhance stakeholder engagement throughout the policy development cycle (problem identification, agenda-setting, policy formulation, adoption, implementation, evaluation) to address the needs of patients and communities, reduce health inequities and increase the accountability of the government	To address the needs of patients and communities, reduce health inequities and increase the accountability of the government	Yes		No	No	No	No	Yes	No	Yes	No	No	No	No	No	No	No	No	No		None	None	None	Minimal		Africa	Malawi	No	Yes	No	Yes		Stakeholder engagement in the health policy process in a low income country: a qualitative study of stakeholder perceptions of the challenges to effective inclusion in Malawi.	2021	Masefield, Sarah C; Msosa, Alan; Chinguwo, Florence Kasende; Grugel, Jean	https://bmchealthservres.biomedcentral.com/articles/10.1186/s12913-021-07016-9#Abs1
P1_277	M_1799	Tewelde		The framework for insurance-driven improvement in health-care quality	Develop a conceptual framework for insurance-driven quality improvements in health care through the following three stategies of (a) ensuring a basic standard of quality, (b) motivating providers and professionals to improve, and (c) activating patient and public demand for quality.	Situate the insurer at the center of a multi-stakeholder process to improve the quality of a nation's health system within three domains: ensuring a basic standard of quality, motivating providers and professionals to improve, and activating patient and public demand for quality	Unclear		No	No	No	No	Yes	No	Yes	Unclear	Yes	Unclear	No	No	No	No	No	No		None	Mainly	Minimal	None		Africa & Outside	Not reported	Yes	Yes	No	No		Improving health system quality in low- and middle-income countries that are expanding health coverage: a framework for insurance	2013	Kedar Mate, Zoe Sifrim, Kalipso Chalkidou, Francoise Cluzeau, Derek Cutler, Meredith Kimball, Tricia Morente, Helen Smits, Pierre Barker	https://dx.doi.org/10.1093/intqhc/mzt053
P1_278	M_1803	David		In-service work-based training program	Introduce an In-service work-based training program to strengthen capacity to provide quality health services through hands-on training that allows for skills building with minimum work disruptions while encouraging greater involvement of other institutional staff to enhance continuity and sustainability.	To strengthen the capacity to provide quality health services through hands-on training that allows for skills building with minimum work disruptions while encouraging greater involvement of other institutional staff to enhance continuity and sustainability.	Yes		Yes	Yes	No	No	Yes	Yes	No	Yes	No	No	No	No	No	No	No	No		Minimal	Minimal	None	None		Africa	Uganda	No	Yes	No	No		Strengthening health workforce capacity through work-based training.	2011	Matovu, Joseph K B; Wanyenze, Rhoda K; Mawemuko, Susan; Okui, Olico; Bazeyo, William; Serwadda, David	https://bmcinthealthhumrights.biomedcentral.com/articles/10.1186/1472-698X-13-8#Abs1
P1_279	M_1804	David		PEPFAR-fund	Access the PEPFAR-fund, as in the case of Uganda, with the aim of providing sustainable antiretroviral treatment (ART) through a partnership with the Infectious Diseases Institute (IDI) and Makerere University College of Health Sciences (MakCHS).	To support six urban and peri-urban primary health clinics run by the Kampala City Council (KCC) with the aim of providing sustainable antiretroviral treatment (ART) through a partnership with the Infectious Diseases Institute (IDI) and Makerere University College of Health Sciences (MakCHS)	Yes		Yes	Yes	Yes	Yes	Yes	Yes	No	No	No	No	No	No	No	No	No	No		Mainly	Mainly	None	None		Africa	Uganda	No	No	Yes	Yes		The effects of an HIV project on HIV and non-HIV services at local government clinics in urban Kampala.	2011	Matsubayashi, Toru; Manabe, Yukari C; Etonu, Allan; Kyegombe, Nambusi; Muganzi, Alex; Coutinho, Alex; Peters, David H	https://www.ncbi.nlm.nih.gov/pmc/articles/PMC3059481/
P1_280	M_1805	David		Global Alliance for Vaccines and Immunization (GAVI) Performance-based financing (PBF) for maternal, neonatal and child health (MNCH) services	Put in place, as appropriate, ''Performance-Based Financing'' supported by Global Alliance for Vaccines and Immunization (GAVI) for maternal, neonatal and child health (MNCH) services, operational costs for the services (e.g. training and supervision) and costs for promoting community participation. The scheme, as PBF, disburses US$1 per antenatal care (ANC) visit and immunization dose, and US$0.…	To improve immunization coverage and child survival through strengthening district health systems by increasing health centre (HC) utilization, improving the quality and coverage of services and increasing demand for health services	Yes		Yes	Yes	Yes	No	Yes	Yes	No	No	Yes	No	No	No	No	No	No	No		Mainly	Mainly	None	None		Outside	Cambodia	No	No	Yes	Yes		Performance-based financing with GAVI health system strengthening funding in rural Cambodia: a brief assessment of the impact.	2014	Matsuoka, Sadatoshi; Obara, Hiromi; Nagai, Mari; Murakami, Hitoshi; Chan Lon, Rasmey	https://dx.doi.org/10.1093/heapol/czt030
P1_281	M_1811	David		Health systems research capacity development through north-south partnership	Strengthen research capacities and produce nationally and internationally relevant knowledge by aligning with the north-south partnership, a Health Economics and Financing Programme (HEFP), funded for the past 15 years by the UK Department for International Development (DFID).	To strengthen research capacities and produce nationally and internationally relevant knowledge	Yes		Yes	Yes	No	No	No	No	No	No	No	Yes	No	No	No	No	Yes	Yes		None	Somewhat	None	None		Africa & Outside	South Africa and Thailand	Yes	Yes	No	No		Developing health systems research capacities through north-south partnership: an evaluation of collaboration with South Africa and Thailand.	2008	Mayhew, Susannah H; Doherty, Jane; Pitayarangsarit, Siriwan	https://www.ncbi.nlm.nih.gov/pmc/articles/PMC2559830/
P1_282	M_1836	David		mHealth activities within the electronic health (eHealth) architecture implemented by the Millennium Villages Project (MVP)	Generate data to be used in tracking progress and informing decision-making and management by implementing mHealth activities within the electronic health (eHealth) architecture implemented by the Millennium Villages Project (MVP).	To generate data to be used in tracking progress and informing decision-making and management	Yes		Yes	Yes	No	No	Yes	Yes	No	Yes	No	No	No	No	No	No	No	No		Minimal	None	None	None		Africa	14 MVP sites in 10 Sub-Saharan African countries including more in-depth research in Ghana, Rwanda, Tanzania, and Uganda.	Yes	Yes	Yes	Yes		Capitalizing on the characteristics of mHealth to evaluate its impact.	2012	Mechael, Patricia; Nemser, Bennett; Cosmaciuc, Roxana; Cole-Lewis, Heather; Ohemeng-Dapaah, Seth; Dusabe, Schadrack; Kaonga, Nadi Nina; Namakula, Patricia; Shemsanga, Muhadili; Burbach, Ryan; Kanter, Andrew S	https://pubmed.ncbi.nlm.nih.gov/22548600/
P1_283	M_1844	David		Quality improvement (QI) initiative	Adopt the quality improvement (QI) intiative as used in Nepal, to: (1) improve the quality of Chronic Obstractive Pulmunry Disease (COPD) management, (2) model the use of an electronic health record (EHR) system for QI and (3) build local QI capacity, with the overarching goal of catalysing broad, long-term improvements in healthcare quality	The initiative aimed to increase appropriate outpatient oral corticosteroid prescriptions to 75% over a 6-month period and demonstrate maintenance of the improvement over an additional 6 months.	Yes		Yes	Yes	No	Yes	Yes	Yes	No	Yes	No	No	No	No	No	No	No	No		Minimal	Mainly	None	None		Outside	Nepal	No	No	Yes	Yes		Implementing a quality improvement initiative for the management of chronic obstructive pulmonary disease in rural Nepal.	2019	Mehanni, Stephen; Jha, Dhiraj; Kumar, Anirudh; Choudhury, Nandini; Dangal, Binod; Deukmedjian, Grace; Dhungana, Santosh Kumar; Gauchan, Bikash; Gupta, Tula Krishna; Halliday, Scott; Kalaunee, S P; Mahar, Ramesh; Poudel, Sanjaya; Raut, Anant; Schwarz, Ryan; Singh, Dipendra Raman; Thapa, Aradhana; Thapa, Roshan; Wong, Lena; Maru, Duncan; Schwarz, Dan	https://bmjopenquality.bmj.com/content/8/1/e000408
P1_284	M_1856	David		Integrated Diagonal Health Systems Approach	Use as found appropriate the ''Integrated Diagonal Health Systems Approach'' that seeks to merge the strengths of the vertical and horizontal approaches while avoiding many of their disadvantages, to Mitigate the Burden Of Diabetes In Sub-Saharan Africa	To Mitigate the Burden Of Diabetes In Sub-Saharan Africa	Yes		Yes	Yes	Yes	Yes	Yes	Yes	No	Yes	No	No	No	No	No	No	No	No		Mainly	Mainly	None	None		Africa	sub-Saharan Africa	Yes	No	No	No		Mitigating The Burden Of Diabetes In Sub-Saharan Africa Through An Integrated Diagonal Health Systems Approach.	2019	Mercer, Tim; Chang, Alice C; Fischer, Lydia; Gardner, Adrian; Kerubo, Immaculate; Tran, Dan N; Laktabai, Jeremiah; Pastakia, Sonak	https://www.ncbi.nlm.nih.gov/pmc/articles/PMC6827510/
P1_285	M_1861	David		Humanitarian led Community-based surveillance (CBS)	Adopt and contextualize the so called ''Humanitarian led Community-based surveillance (CBS)'', a systematic detection and reporting of events of public health significance by community members within a community, to improve disease surveillance and health outcomes and strengthen the existing district surveillance in conflict-affected communities	To improve disease surveillance and health outcomes and strengthen the existing district surveillance in conflict-affected communities	Yes		No	No	No	No	Yes	No	No	Yes	No	No	No	No	No	No	No	No		None	None	Mainly	None		Africa	Cameroon	No	Yes	Yes	No		Humanitarian led community-based surveillance: case study in Ekondo-titi, Cameroon.	2021	Metuge, Alain; Omam, Lundi-Anne; Jarman, Elizabeth; Njomo, Esther Omam	https://conflictandhealth.biomedcentral.com/articles/10.1186/s13031-021-00354-9
P1_286	M_1863	David		Health System Resilience Checklist (‘the checklist’)	Use the Health System Resilience Checklist (‘the checklist’) to operationalise the concept of health systems resilience by allowing health system actors to measure the specific capacities and processes needed in order to ensure resilience in the face of both infectious disease outbreaks and natural hazards.	To help operationalise the concept of health systems resilience by allowing health system actors to measure the specific capacities and processes needed in order to ensure resilience in the face of both infectious disease outbreaks and natural hazards.	Yes		Yes	Yes	No	Yes	Yes	Yes	Yes	Yes	Yes	Yes	No	No	Yes	Yes	Yes	Yes		None	None	None	Mainly		Outside	Bangladesh	No	Yes	Yes	Yes		A checklist to improve health system resilience to infectious disease outbreaks and natural hazards.	2020	Meyer, Diane; Bishai, David; Ravi, Sanjana J; Rashid, Harunor; Mahmood, Shehrin Shaila; Toner, Eric; Nuzzo, Jennifer B	https://gh.bmj.com/content/5/8/e002429
P1_287	M_1868	David		Nursing Education Partnership Initiative (NEPI)	Foster the South-to-South learning process across the Nursing Education Partnership Initiative (NEPI)-supported nursing schools to enable direct and relevant sharing of experiences and expertise.	To foster South-to-South learning across the NEPI-supported nursing schools to enable direct and relevant sharing of experiences and expertise.	Yes		Yes	Yes	No	No	Yes	Yes	No	No	No	Yes	No	No	No	No	Yes	Yes		None	Somewhat	Mainly	None		Africa	Ethiopia, Democratic Republic of Congo, Lesotho, Malawi, and Zambia	Yes	Yes	Yes	No		The Nursing Education Partnership Initiative (NEPI): innovations in nursing and midwifery education.	2014	Middleton, Lyn; Howard, Andrea A; Dohrn, Jennifer; Von Zinkernagel, Deborah; Parham Hopson, Deborah; Aranda-Naranjo, Barbara; Hall, Carolyn; Malata, Address; Bvumbwe, Thokozani; Chabela, Adeline; Molise, Nthabiseng; El-Sadr, Wafaa M	https://pubmed.ncbi.nlm.nih.gov/25072571/
P1_288	M_1896	David		Mobile phones for maternal and child healthcare services	Use mobile phones to ensure referrals have occurred and to reduce delays in accessing EmOC services in emergencies thereby helping the continuity of maternal and child health services.	To ensure referrals have occurred and work to reduce delays in accessing EmOC services in emergencies thereby helps to ensure continuity of maternal and child health services.	Yes		Yes	Yes	No	Yes	Yes	Yes	No	Yes	No	Yes	No	No	Yes	No	No	No		Mainly	None	None	None		Outside	Bangladesh	No	No	Yes	No		Factors associated with mobile phone usage to access maternal and child healthcare among women of urban slums in Dhaka, Bangladesh: a cross-sectional study.	2021	Mistry, Sabuj Kanti; Akter, Fahmida; Yadav, Uday Narayan; Hossain, Md Belal; Sichel, Amarynth; Labrique, Alain B; Storisteanu, Daniel M L	https://bmjopen.bmj.com/content/11/4/e043933
P1_289	M_1897	David		Millennium Villages Project (MVP)	Tap into the experience of the so called " Millennium Villages Project (MVP)'' a multi-sector, rural development project that was used to achieve the MDGs within 5 years in rural villages in sub-Saharan Africa, focusing on quick-win interventions. whose components include: evidence-based, multi-sectoral, and integrated interventions; cost-sharing among the project, government, donors, and local c…	To achieve the MDGs within 5 years in rural villages in sub-Saharan Africa, focusing on quick-win interventions	Yes		Yes	Yes	Yes	Yes	Yes	Yes	Yes	Yes	Yes	Yes	No	No	Yes	No	No	No		Mainly	None	None	None		Africa	Not specified	Yes	Yes	Yes	Yes		The Millennium Villages Project: a retrospective, observational, endline evaluation.	2018	Mitchell, Shira; Gelman, Andrew; Ross, Rebecca; Chen, Joyce; Bari, Sehrish; Huynh, Uyen Kim; Harris, Matthew W; Sachs, Sonia Ehrlich; Stuart, Elizabeth A; Feller, Avi; Makela, Susanna; Zaslavsky, Alan M; McClellan, Lucy; Ohemeng-Dapaah, Seth; Namakula, Patricia; Palm, Cheryl A; Sachs, Jeffrey D	https://www.thelancet.com/journals/langlo/article/PIIS2214-109X(18)30065-2/fulltext
P1_290	M_1899	David		Emergency Obstetric Care	Develop relevant policies, guidelines and plans to implement Emergency Obstetric Care (EmOC), and ultimately reduce maternal, new-born and childhood deaths	To implement Emergency Obstetric Care (EmOC) related policies and identify emerging governance aspects	Yes		Yes	Yes	No	No	Yes	Yes	Yes	No	No	Yes	No	No	No	No	Yes	Yes		Mainly	Mainly	Mainly	None		Africa	Tanzania	No	Yes	Yes	Yes		Governing the implementation of emergency obstetric care: experiences of rural district health managers, Tanzania.	2014	Mkoka, Dickson Ally; Kiwara, Angwara; Goicolea, Isabel; Hurtig, Anna-Karin	https://bmchealthservres.biomedcentral.com/articles/10.1186/1472-6963-14-333
P1_291	M_1901	David		GeneXpert GxAlert platform	The GxAlert initiative is an electronic system for data management, designed to enable a range of TB, HIV, and Ebola diagnostic devices to connect to the network/mobile channels.Results from the GeneXpert device is automatically sent to the GxAlert,in which a short message is generated and sent through mobile channels or over internet as e-mail to referring clinicians, treatment centres, and the …	To assess the effectiveness of the GeneXpert GxAlert platform for MDR-TB diagnosis and its impact on linkage of patients to care in Tanzania.	Yes		Yes	No	No	Yes	Yes	Yes	No	Yes	No	No	No	No	No	No	No	No		Mainly	None	None	None		Africa	Tanzania	No	Yes	Yes	Yes		Assessment of GeneXpert GxAlert platform for multi-drug resistant tuberculosis diagnosis and patients' linkage to care in Tanzania.	2018	Mnyambwa, Nicholaus Peter; Lekule, Issack; Ngadaya, Esther S; Kimaro, Godfather; Petrucka, Pammla; Kim, Dong-Jin; Lymo, Johnson; Kazwala, Rudovick; Mosha, Fausta; Mfinanga, Sayoki G	https://bmcresnotes.biomedcentral.com/articles/10.1186/s13104-018-3235-7#Sec2
P1_292	M_1919	David		Sexual and Reproductive Health (SRH) services	Support sexual and reproductive health service integration to synergize and maximize the use of Global Funds investments	To support sexual and reproductive health service integration	Yes		Yes	Yes	Yes	Yes	Yes	Yes	No	No	No	No	No	No	No	No	No	No		None	Mainly	None	None		Africa	Ethiopia	No	Yes	Yes	Yes		Tracking Global Fund HIV/AIDS resources used for sexual and reproductive health service integration: case study from Ethiopia.	2015	Mookherji, Sangeeta; Ski, Samantha; Huntington, Dale	https://doi.org/10.1186/s12992-015-0106-z
P1_293	M_1924	David		Pabon Lasso model	Adopt and implement as appropriate the so called ''Pabon Lasso model'' is a graphical method that utilizes three indicators (Bed Turnover, Bed Occupancy Ratio, and Average Length of Stay) concurrently to assess the relative performance of hospitals.	To assess the relative performance of hospitals affiliated to Kurdistan University of Medical Sciences (KUMS) before and after the implementation of Health Sector Evolution Plan (HSEP) in Iran.	Yes		Yes	No	No	Yes	Yes	Yes	No	No	No	No	No	No	No	No	No	No		Mainly	None	None	None		Outside	Iran	No	Yes	No	Yes		Assessment of the Efficiency of Hospitals Before and After the Implementation of Health Sector Evolution Plan in Iran Based on Pabon Lasso Model.	2017	Moradi, Ghobad; Piroozi, Bakhtiar; Safari, Hossein; Esmail Nasab, Nader; Mohamadi Bolbanabad, Amjad; Yari, Arezoo	https://www.ncbi.nlm.nih.gov/pmc/articles/PMC5395535/
P1_294	M_1933	David		Kenya Field Epidemiology and Laboratory Training Program (FELTP)	Train laboratory personnel to work in clinical as well as public health laboratories. through a two-year public health leadership development course, much like the Kenya Field Epidemiology and Laboratory Training Program (FELTP)	To train laboratory personnel to work in clinical as well as public health laboratories.	Yes		Yes	Yes	No	No	Yes	Yes	No	No	No	No	No	No	No	No	No	No		None	Mainly	None	None		Africa	Kenya, Tanzania, Uganda, and South Sudan	Yes	Yes	No	Yes		Public health laboratory systems development in East Africa through training in laboratory management and field epidemiology.	2011	Mosha, Fausta; Oundo, Joseph; Mukanga, David; Njenga, Kariuki; Nsubuga, Peter	https://www.ncbi.nlm.nih.gov/pmc/articles/PMC3266675/
P1_295	M_1940	David		PEPFAR funding for governance and systems	Support governance and health systems strengthening by focusing in the following three cost categories: health systems strengthening, laboratory infrastructure, and strategic information, through the so called 'PEPFAR' funding for governance and systems	To support governance and strengthen health systems	Yes		Yes	No	No	Yes	Yes	Yes	Yes	Yes	No	No	No	No	No	No	No	No		Mainly	None	None	None		Africa & Outside	South Africa, Nigeria, Kenya, Tanzania, Uganda, Zambia, Ethiopia, Mozambique, Haiti, Côte d'Ivoire, Rwanda, Namibia, Botswana, Vietnam, Zimbabwe, Malawi, The Democratic Republic of the Congo, India, Swaziland, Guyana, Lesotho, Cambodia, Angola, Ukraine, South Sudan, Cameroon, Dominican Republic, Ghana, Indonesia, Russia, China, Burundi, Thailand, Papua New Guinea and Burma	Yes	Yes	Unclear	Yes		PEPFAR Investments In Governance And Health Systems Were One-Fifth Of Countries' Budgeted Funds, 2004-14.	2016	Moucheraud, Corrina; Sparkes, Susan; Nakamura, Yoriko; Gage, Anna; Atun, Rifat; Bossert, Thomas J	https://www.healthaffairs.org/doi/full/10.1377/hlthaff.2015.1445
P1_296	M_1944	David		The Rufiji Health and Demographic Surveillance System (HDSS)	Collect detailed information on health and survival and provide a framework for population-based health research of relevance to local and national health priorities by emulating the Tanzanian experience with the ''Rufiji Health and Demographic Surveillance System (HDSS'')	To evaluate the impact on burden of disease of health system reforms based on locally generated data, prioritization, resource allocation and planning for essential health interventions.	Yes		No	No	No	No	Yes	Yes	No	Yes	No	No	No	No	No	No	No	No		None	Mainly	None	None		Africa	Tanzania	No	No	Yes	Yes		Health & Demographic Surveillance System Profile: The Rufiji Health and Demographic Surveillance System (Rufiji HDSS).	2015	Mrema, Sigilbert; Kante, Almamy M; Levira, Francis; Mono, Amaniel; Irema, Kahema; de Savigny, Don; Masanja, Honorati	https://doi.org/10.1093/ije/dyv018
P1_297	M_1952	David		Noncommunicable diseases program managers’ training	Enhance country expertise in NCD public health promotion, by the development of systematic plan for NCD program managers that aimed to increase their confidence to develop strategic priorities and advocate for resources that achieved defined objectives	To enhance country expertise in NCD public health promotion	Yes		Yes	Yes	No	No	Yes	Yes	No	Yes	No	No	No	No	No	No	No	No		Mainly	Mainly	None	None		Africa	Rwanda	No	Yes	Yes	No		Road map for leadership and management in public health: a case study on noncommunicable diseases program managers' training in Rwanda.	2018	Muhimpundu, Marie Aimee; Joseph, Kristy T; Husain, Muhammad Jami; Uwinkindi, Francois; Ntaganda, Evariste; Rwunganira, Samuel; Habiyaremye, Francois; Niyonsenga, Simon Pierre; Bagahirwa, Irene; Robie, Brian; Bal, Dileep G; Billick, Lauren Bartell	https://www.ncbi.nlm.nih.gov/pmc/articles/PMC7651004/
P1_298	M_1953	David		Community and District Empowerment for Scale up (CODES) through “community dialogues”	Adopt and implement the Community and District Empowerment for Scale up (CODES) through “community dialogues” that endevour to build capacities of district managers to implement context-specific solutions, and increase community involvement in on-going assessments of quality and access barriers, o improve community practices and care-seeking behaviors.	To give information to communities to spark interest in improving child survival through inducing responsibility and social sanctioning in the health workforce.	Yes		Yes	Yes	No	No	Yes	Yes	No	Yes	No	Yes	No	No	No	No	Yes	Yes		Mainly	Mainly	Mainly	None		Africa	Uganda	No	Yes	No	No		Community participation to improve health services for children: a methodology for a community dialogue intervention in Uganda.	2019	Muhwezi, Wilson Winstons; Palchik, Elizabeth Allen; Kiwanuka, Dorcus Henriksson; Mpanga, Flavia; Mukundane, Moses; Nanungi, Annet; Bataringaya, Denis; Ssesanga, Patrick; Aryaija-Karemani, Adelaine	https://www.ncbi.nlm.nih.gov/pmc/articles/PMC6531984/
P1_299	M_1961	David		The Medical Education Partnership Initiative:	Garner support from the The Medical Education Partnership Initiative: to produce more and better doctors, strengthen locally relevant research, promote retention of the graduates within their countries and ensure sustainability	To increase the capacity of the awardees to produce more and better doctors, strengthen locally relevant research, promote retention of the graduates within their countries and ensure sustainability	Yes		Yes	Yes	No	No	Yes	Yes	No	No	No	Yes	No	No	No	No	Yes	Yes		None	Mainly	None	None		Africa & Outside	Botswana, Ethiopia, Ghana, Kenya, Malawi, Mozambique, Nigeria, South Africa, Tanzania, Uganda, United States, Zambia and Zimbabwe	Yes	Yes	No	No		The Medical Education Partnership Initiative: PEPFAR's effort to boost health worker education to strengthen health systems.	2012	Mullan, Fitzhugh; Frehywot, Seble; Omaswa, Francis; Sewankambo, Nelson; Talib, Zohray; Chen, Candice; Kiarie, James; Kiguli-Malwadde, Elsie	https://pubmed.ncbi.nlm.nih.gov/22778346/
P1_300	M_1962	David		The Global Health Service Partnership (GHSP)	Strengthen local health systems by increasing the quantity and quality of graduates by joining the Global Health Service Partnership (GHSP) which is an innovative public-private partnership to place nurses, physicians and other health professionals as adjunct faculty in medical or nursing schools overseas	To increase the quantity and quality of graduates, thereby strengthening local health systems	No		Yes	Yes	No	No	Yes	Yes	No	No	No	Yes	No	No	No	No	Yes	Yes		None	Mainly	None	None		Africa	Tanzania, Malawi, and Uganda	Yes	Yes	No	No		The global health service partnership: teaching for the world.	2014	Mullan, Fitzhugh; Kerry, Vanessa B	https://pubmed.ncbi.nlm.nih.gov/24826860/
P1_301	M_1973	David		Practical Approach to Care Kit for children (PACK Child)	Expand on WHO’s Integrated Management of Childhood Illness programme, extending care of children under 5 years to those aged 0–13 years, those with chronic conditions needing regular follow-up, integration of curative and preventive measures and routine care of the well child	To expand on WHO’s Integrated Management of Childhood Illness programme, extending care of children under 5 years to those aged 0–13 years, those with chronic conditions needing regular follow-up, integration of curative and preventive measures and routine care of the well child	Yes		Yes	Yes	Yes	No	Yes	Yes	No	Yes	No	No	No	No	No	No	No	No		Minimal	Mainly	None	None		Africa	South Africa	No	Yes	No	Yes		Addressing the quality and scope of paediatric primary care in South Africa: evaluating contextual impacts of the introduction of the Practical Approach to Care Kit for children (PACK Child).	2020	Murdoch, Jamie; Curran, Robyn; Cornick, Ruth; Picken, Sandy; Bachmann, Max; Bateman, Eric; Simelane, Makhosazana Lungile; Fairall, Lara	https://bmchealthservres.biomedcentral.com/articles/10.1186/s12913-020-05201-w#Abs1
P1_302	M_1975	David		The general practitioner contracting initiative (GPCI)	Learn from the experiences of the general practitioner contracting initiative (GPCI), piiloted in the first pahse of implementation of national health insurance in South Africa, as it progrsses towards universal health coverage, to address the shortage of doctors in the public sector by contracting-in private sector general practitioners (GPs) to render services in public primary health care clin…	To address the shortage of doctors in the public sector by contracting-in private sector general practitioners (GPs) to render services in public primary health care clinics.	Yes		Yes	Yes	No	No	Yes	Yes	Yes	Yes	No	No	No	No	No	No	No	No		Mainly	None	None	None		Africa	South Africa	No	Yes	Yes	Yes		Emergence of three general practitioner contracting-in models in South Africa: a qualitative multi-case study.	2018	Mureithi, Linda; Burnett, James Michael; Bertscher, Adam; English, Rene	https://www.ncbi.nlm.nih.gov/pmc/articles/PMC6172712/
P1_303	M_1988	David		The Population Health Implementation and Training (PHIT) Partnerships	Use The Population Health Implementation and Training (PHIT) Partnerships program's experiences to stengthen the district health system by enhancing the information system to improve decision making capacity of health managers, clinicians, and the community	To catalyze advances in strengthening district health systems	Yes		Yes	Yes	No	No	Yes	Yes	No	Yes	No	No	No	No	No	No	No	No		None	Somewhat	None	None		Africa	Ghana, Mozambique, Rwanda, Tanzania and Zambia	Yes	Yes	Yes	Yes		Improving health information systems for decision making across five sub-Saharan African countries: Implementation strategies from the African Health Initiative.	2013	Mutale, Wilbroad; Chintu, Namwinga; Amoroso, Cheryl; Awoonor-Williams, Koku; Phillips, James; Baynes, Colin; Michel, Cathy; Taylor, Angela; Sherr, Kenneth; Population Health Implementation and Training - Africa Health Initiative Data Collaborative	https://doi.org/10.1186/1472-6963-13-S2-S9
P1_304	M_1989	David		Better Health Outcomes through Mentorship and Assessments (BHOMA).	Introduce and implement district-based Quality Improvement (QI) agents, protocolised outpatient care in facilities and established networks of grassroots community presence with teams of Community Health Workers (CHW), Traditional Birth Attendants (TBA) and Clinic Support Workers. to reduce age-standardized mortality	To reduce the overall age-standardized mortality	Yes		Yes	Yes	No	Yes	Yes	Yes	No	Yes	No	No	No	No	No	No	No	No		None	Mainly	None	None		Africa	Zambia	No	Yes	No	Yes		Implementing large-scale health system strengthening interventions: experience from the better health outcomes through mentoring and assessments (BHOMA) project in Zambia.	2018	Mutale, Wilbroad; Cleary, Susan; Olivier, Jill; Chilengi, Roma; Gilson, Lucy	https://bmchealthservres.biomedcentral.com/articles/10.1186/s12913-018-3619-3
P1_305	M_1992	David		Zambia Management and Leadership Academy (ZMLA).	Replicate the experience of Zambia Management and Leadership Academy (ZMLA) progrma that employs an approach for building capacity among key MOH managers at national, provincial, district and facility levels in management and leadership skills	To strengthen skills of managers in program management functions.	Yes		Yes	Yes	No	No	Yes	Yes	Yes	No	No	Yes	No	No	No	No	Yes	Yes		Mainly	Mainly	None	None		Africa	Zambia	No	Yes	Yes	Yes		Leadership and management training as a catalyst to health system strengthening in low-income settings: Evidence from implementation of the Zambia Management and Leadership course for district health managers in Zambia.	2017	Mutale, Wilbroad; Vardoy-Mutale, Anne-Thora; Kachemba, Arthur; Mukendi, Roman; Clarke, Kupela; Mulenga, Dennis	https://www.ncbi.nlm.nih.gov/pmc/articles/PMC5526553/
P1_306	M_1993	David		mobile health (mHealth)	Use mobile health (mHealth) to change the way clinical trials are designed and conducted in many settings like providing support for cancer survivors, which could be a potential entry point for developing patient-centric clinical trials.	To change the way clinical trials are designed and conducted in many settings	Yes		Yes	Yes	No	Yes	Yes	Yes	No	Yes	No	No	No	No	No	No	No	No		Mainly	None	None	None		Africa & Outside	LMICs	Yes	Yes	No	Yes		Innovative Use of mHealth and Clinical Technology for Oncology Clinical Trials in Africa.	2020	Mutebi, Miriam; Bhatia, Rohini; Salako, Omolola; Rubagumya, Fidel; Grover, Surbhi; Hammad, Nazik	https://ascopubs.org/doi/full/10.1200/jgo.19.00191
P1_307	M_1996	David		The World Health Organization Assessments Instrument for Mental Health Systems (WHO-AIMS)	Use the World Health Organization Assessments Instrument for Mental Health Systems (WHO-AIMS) tool for collecting essential information on the mental health system of a country or region to inform development of mental health systems	To inform development of mental health systems	Yes		Yes	Yes	Yes	Yes	Yes	Yes	Yes	Yes	Yes	No	No	No	No	No	No	No		Mainly	Mainly	Mainly	None		Africa	Kenya	No	Yes	Yes	Yes		Using the WHO-AIMS to inform development of mental health systems: the case study of Makueni County, Kenya.	2020	Mutiso, Victoria N; Musyimi, Christine W; Gitonga, Isaiah; Tele, Albert; Pervez, Romaisa; Rebello, Tahilia J; Pike, Kathleen M; Ndetei, David M	https://bmchealthservres.biomedcentral.com/articles/10.1186/s12913-020-4906-3
P1_308	M_2001	David		The VISION 2020 LINKS program	Implement the VISION 2020 program that aims to increase the quantity and quality of eye care training in East, Central, and Southern Africa through a focus on five strategic areas: fellowship examination for ophthalmologists, training the trainers, curriculum development for residents in ophthalmology and ophthalmic clinical officers, continuous professional development (CPD), and mentoring progr…	Capacity building for eye care in Africa.	Yes		Yes	Yes	No	No	Yes	Yes	No	No	No	No	No	No	No	No	No	No		None	Mainly	None	None		Africa & Outside	Tanzania, Uganda, Malawi, Zambia, Kenya, Ethiopia, United Kingdom	Yes	Yes	Yes	Yes		Analysis of an international collaboration for capacity building of human resources for eye care: case study of the college-college VISION 2020 LINK.	2017	Mwangi, Nyawira; Zondervan, Marcia; Bascaran, Covadonga	https://www.researchgate.net/publication/315006626_Analysis_of_an_international_collaboration_for_capacity_building_of_human_resources_for_eye_care_Case_study_of_the_college-college_VISION_2020_LINK/link/5fc4c4c1a6fdcc6cc68507c8/download
P1_309	M_2008	David		The Safe Childbirth Checklist (SCC)	The WHO Safe Childbirth Checklist (SCC) items address the major causes of maternal deaths, is hypothesized to improve adherence of providers to essential childbirth practices.	To improve the quality of care for maternal and newborn health using the Safe Childbirth Checklist (SCC)	Yes		Yes	Yes	No	No	Yes	Yes	No	No	No	Yes	No	No	Yes	No	No	Yes		None	Mainly	None	None		Outside	Bangladesh	No	No	Yes	Yes		Improving quality of care for maternal and newborn health: a pre-post evaluation of the Safe Childbirth Checklist at a hospital in Bangladesh.	2017	Nababan, Herfina Y; Islam, Rubana; Mostari, Shabnam; Tariqujjaman, Md; Sarker, Malabika; Islam, Mohammad Tajul; Moucheraud, Corrina	DOI 10.1186/s12884-017-1588-x		Increased communication between the service providers and their clients was noted
P1_310	M_2017	David		Community health workers (CHW)	Solve the gap created by chronic shotage of health workforce by community health workers because they have the potential to extend the services to marginalized populations, provide community health services, and become a recognized member of the health provider team.	To fill the gap created by a chronic health workforce shortage.	Yes		Yes	Yes	No	No	Yes	Yes	No	No	No	No	No	No	No	No	No	No		Mainly	None	None	None		Outside	Afghanistan	No	Yes	Yes	Yes		HRH dimensions of community health workers: a case study of rural Afghanistan.	2019	Najafizada, Said Ahmad Maisam; Labonte, Ronald; Bourgeault, Ivy Lynn	https://human-resources-health.biomedcentral.com/articles/10.1186/s12960-019-0347-7#Sec3
P1_311	M_2018	David		Community Health Workers (CHWs) program	Fill the gap of chronic health workforce shortage by community health workers, at the Health Post (HP) at the bottom, a District Hospital (DH) at the top, designed to cover a specific range of population, also called a catchment area	To fill the gap created by a chronic health workforce shortage.	Yes		Yes	Yes	No	No	Yes	Yes	No	No	No	No	No	No	No	No	No	No		Mainly	None	None	None		Outside	Afghanistan	No	Yes	Yes	Yes		Community health workers of Afghanistan: a qualitative study of a national program.	2014	Najafizada, Said Ahmad Maisam; Labonte, Ronald; Bourgeault, Ivy Lynn	https://conflictandhealth.biomedcentral.com/articles/10.1186/1752-1505-8-26
P1_312	M_2023	David		Uganda Newborn Study (UNEST)	Increase frontline health worker capacity through district-led training, support supervision, and mentoring at district hospitals and lower-level facilities.	To increase frontline health worker capacity through district-led training, support supervision, and mentoring at one district hospital and 19 lower-level facilities	Yes		Yes	Yes	Yes	Yes	Yes	Yes	Yes	Yes	Yes	No	No	No	No	No	No	No		None	Mainly	None	None		Africa	Uganda	No	No	Yes	Yes		Strengthening health facilities for maternal and newborn care: experiences from rural eastern Uganda.	2015	Namazzi, Gertrude; Waiswa, Peter; Nakakeeto, Margaret; Nakibuuka, Victoria K; Namutamba, Sarah; Najjemba, Maria; Namusaabi, Ruth; Tagoola, Abner; Nakate, Grace; Ajeani, Judith; Peterson, Stefan; Byaruhanga, Romano N	https://www.ncbi.nlm.nih.gov/pmc/articles/PMC4385205/
P1_313	M_2041	David		Laboratory capacity building program	Build laboratory capacity to strengthen the bio surviellance systesms by integrated biorisk and quality management systems training, infectious diseases diagnostic training, facility engineering and maintenance training, and mentorship	To strengthen Guinea's bio-surveillance capacity	Yes		Yes	Yes	No	No	Yes	Yes	No	No	No	No	No	No	No	No	No	No		None	Mainly	None	Mainly		Africa	Guinea	No	Yes	No	Yes		Sustainable Laboratory Capacity Building After the 2014 Ebola Outbreak in the Republic of Guinea.	2021	Ndjomou, Jean; Shearrer, Scott; Karlstrand, Brendan; Asbun, Carmen; Coble, Jesse; Alam, Jane S; Mar, Mar P; Presser, Lance; Poynter, Scott; Michelotti, Julia M; Wauquier, Nadia; Ross, Casey; Altmann, Sharon	https://www.ncbi.nlm.nih.gov/pmc/articles/PMC8220810/
P1_314	M_2044	David		The Standards-Based Management and Recognition (SBM_R) model	Work for quality improvement in maternal, newborn, and child health in low-resource countries: considering that the pre-service education program may not cover the full range of MNCH services, so quality assurance and supervision approaches must simultaneously function as in-service training, not only telling health workers what to do, but how to do it.	Quality improvement in maternal, newborn, and child health programs in low-resource countries	Yes		Yes	Yes	No	No	Yes	Yes	Yes	No	No	Yes	No	No	Yes	Yes	Yes	Yes		None	Mainly	None	None		Africa & Outside	Afghanistan, Angola, Benin, Brazil, Côte d’Ivoire, Equatorial Guinea, Ethiopia, Ghana, Guatemala, Guinea, Honduras, India, Indonesia, Jamaica, Kenya, Malawi, Mozambique, Nigeria, Pakistan, Paraguay, Peru and Tanzania	Yes	Yes	Yes	Yes		Implementation of the Standards-Based Management and Recognition approach to quality improvement in maternal, newborn, and child health programs in low-resource countries.	2015	Necochea, Edgar; Tripathi, Vandana; Kim, Young-Mi; Akram, Nabeel; Hyjazi, Yolande; da Luz Vaz, Maria; Otolorin, Emmanuel; Pleah, Tsigue; Rashidi, Tambudzai; Bishanga, Dustan	https://pubmed.ncbi.nlm.nih.gov/26115852/
P1_315	M_2062	David		Field Epidemiology and Laboratory Training Program (FELTP)	Introduces a Field Epidemiology and Laboratory Training Program (FELTP) to strengthen public health systems in Africa, especially for disease surveillance and response	To strengthen public health systems in Africa, especially for disease surveillance and response	Yes		Yes	Yes	No	No	Yes	Yes	No	No	No	No	No	No	No	No	No	No		None	None	None	Mainly		Africa	Nigeria	No	Yes	No	Yes		Training and service in public health, Nigeria Field Epidemiology and Laboratory Training, 2008 - 2014.	2014	Nguku, Patrick; Oyemakinde, Akin; Sabitu, Kabir; Olayinka, Adebola; Ajayi, Ikeoluwapo; Fawole, Olufunmilayo; Babirye, Rebecca; Gitta, Sheba; Mukanga, David; Waziri, Ndadilnasiya; Gidado, Saheed; Biya, Oladayo; Gana, Chinyere; Ajumobi, Olufemi; Abubakar, Aisha; Sani-Gwarzo, Nasir; Ngobua, Samuel; Oleribe, Obinna; Poggensee, Gabriele; Nsubuga, Peter; Nyager, Joseph; Nasidi, Abdulsalami	https://www.ncbi.nlm.nih.gov/pmc/articles/PMC4199351/
P1_316	M_2095	David		Laboratory strategic plans	Develop a labortory strategic plan as a means for resource-poor countries to define direction, set standards, and make decisions on allocating capital and persons to achieve sustainable standards for quality laboratory services.	To strengthen Laboratory Health Systems	Yes		Yes	Yes	Yes	Yes	Yes	Yes	Yes	Yes	No	No	No	No	No	No	No	No		None	Mainly	None	Mainly		Africa & Outside	Resource-Poor Settings	Yes	Yes	Yes	Yes		Critical role of developing national strategic plans as a guide to strengthen laboratory health systems in resource-poor settings.	2009	Nkengasong, John N; Mesele, Tsehaynesh; Orloff, Sherry; Kebede, Yenew; Fonjungo, Peter N; Timperi, Ralph; Birx, Deborah	https://academic.oup.com/ajcp/article/131/6/852/1761091
P1_317	M_2107	David		Medical Education Partnership Initiative (MEPI)	Adopt and implement as appropriate the Medical Education Partnership Initiative(MEPI) of Mazmbique that is aimed o develop transformative models in medical education and to build research and bioinformatics capacity to dramatically and sustainably increase the training and retention of physicians and scientists where they are most needed.	To enhance the capacity of medical schools to train the medical and scientific leadership corps that the country required to facilitate the training of doctors and other health professionals, and thus to strengthen the national health system	Yes		Yes	Yes	No	No	Yes	Yes	No	No	No	No	No	No	No	No	No	No		None	Mainly	None	None		Africa	Mozambique	No	Yes	No	No		The Medical Education Partnership Initiative Effect on Increasing Health Professions Education and Research Capacity in Mozambique.	2018	Noormahomed, Emilia Virginia; Mocumbi, Ana Olga; Ismail, Mamudo; Carrilho, Carla; Patel, Sam; Nguenha, Alcido; Badaro, Roberto; Bickler, Stephen; Benson, Constance A; Schooley, Robert T	https://www.ncbi.nlm.nih.gov/pmc/articles/PMC6422173/
P1_318	M_2123	David		Namibia Field Epidemiology and Laboratory Training Programme (NamFELTP)	Strengthen the public health system by ehancing epidemiology skills at various levels by i) Locally adapting a taught course on complex health systems covering conceptual skills and practical tools for understanding and navigating health system complexity; ii) Reorientating a course on communication skills and emotional competence for health workers to suit the needs of mid-level health managers;…	To These intervention included: i) Locally adapting a taught course on complex health systems covering conceptual skills and practical tools for understanding and navigating health system complexity; ii) Reorientating a course on communication skills and emotional competence for health workers to suit the needs of mid-level health managers; and iii) Reflecting regularly with managers on the every…	Yes		Yes	Yes	No	No	Yes	Yes	No	No	No	No	No	No	No	No	No	No		None	None	None	Mainly		Africa	Namibia	Yes	Yes	Yes	Yes		The role of Namibia Field Epidemiology and Laboratory Training Programme in strengthening the public health workforce in Namibia, 2012-2019.	2021	Nyarko, Kofi Mensah; Miller, Leigh Ann; Baughman, Andrew L; Katjiuanjo, Puumue; Evering-Watley, Michele; Antara, Simon; Angula, Penehafo; Mitonga, Honore K; Prybylski, Dimitri; Dziuban, Eric J; Ndevaetela, Emmy-Else	https://gh.bmj.com/content/6/4/e005597
P1_319	M_2127	David		Responsive Health Systems (RESYST) consortium	Adapt a package of leadership development interventions aimed at building effective management and leadership skills. These intervention included: i) Locally adapting a taught course on complex health systems covering conceptual skills and practical tools for understanding and navigating health system complexity; ii) Reorientating a course on communication skills and emotional competence for heal…	To adapt a package of leadership development interventions aimed at building effective management and leadership skills.	Yes		Yes	Yes	No	No	Yes	Yes	No	No	No	Yes	Yes	Yes	Yes	Yes	Yes	Yes		None	None	None	Mainly		Africa	Kenya	No	No	Yes	Yes		An innovative leadership development initiative to support building everyday resilience in health systems. Health Policy and Planning.	2021	Nzinga, Jacinta; Boga, Mwanamvua; Kagwanja, Nancy; Waithaka, Dennis; Barasa, Edwine; Tsofa, Benjamin; Gilson, Lucy; Molyneux, Sassy	https://www.ncbi.nlm.nih.gov/pmc/articles/PMC8359752/
P1_320	M_2131	David		District-based clinical specialist teams (DCSTs)	Replicate and use as appropritate the South African so called 'District-based clinical specialist teams (DCSTs)' that is responsible for the management and delivery of primary health care (PHC) and composed of seven specialists: Obstetrician-Gynaecologist, Advanced Midwife, Paediatrician, Paediatric nurse, Family Physician, PHC nurse and Anaesthetist. and whose aim is to enhance clinical governan…	To enhance clinical governance at the lowest level of the health system	Yes		Yes	Yes	No	No	Yes	Yes	Yes	Yes	No	Yes	No	No	Yes	Yes	No	No		None	Mainly	None	None		Africa	South Africa	No	Yes	Yes	Yes		Implementation of district-based clinical specialist teams in South Africa: Analysing a new role in a transforming system.	2018	Oboirien, Kafayat; Harris, Bronwyn; Goudge, Jane; Eyles, John	https://bmchealthservres.biomedcentral.com/articles/10.1186/s12913-018-3377-2
P1_321	M_2135	David		Routine Immunization Consultant Program	Adopt and implement as appropriate, the so called Routine Immunization Consultant Program, that deploys one consultant to each state, as in the case of Nigeria, to play a role in supportive supervision of health facility staff, capacity building, advocacy, and monitoring and evaluation	RI consultants are expected to play a role in supportive supervision of health facility staff, capacity building, advocacy, and monitoring and evaluation	Yes		Yes	Yes	No	No	Yes	Yes	Yes	Yes	No	No	No	No	No	No	No	No		None	Mainly	None	None		Africa	Nigeria	No	Yes	Yes	Yes		Routine Immunization Consultant Program in Nigeria: A Qualitative Review of a Country-Driven Management Approach for Health Systems Strengthening.	2016	O'Connell, Meghan; Wonodi, Chizoba	https://www.ncbi.nlm.nih.gov/pmc/articles/PMC4807747/
P1_322	M_2136	David		Participatory community-based health information system (PCBHIS)	Strengthen local community structures to utilize localy generated data to plan and implement actions for improving maternal, neonatal, and child health (MNCH)	To take actions in response to locally generated data and to improve community-level health outcomes	Yes		Yes	Yes	No	No	Yes	Yes	No	Yes	No	No	No	No	No	No	No	No		None	Mainly	None	None		Africa	Sierra Leone	No	No	Yes	No		Piloting a participatory, community-based health information system for strengthening community-based health services: findings of a cluster-randomized controlled trial in the slums of Freetown, Sierra Leone.	2019	O'Connor, Emily Cummings; Hutain, Jennifer; Christensen, Megan; Kamara, Musa Sahid; Conteh, Abu; Sarriot, Eric; Samba, Thomas T; Perry, Henry B	https://www.ncbi.nlm.nih.gov/pmc/articles/PMC6394878/
P1_323	M_2137	David		The PEPFAR HIV/AIDS program	Adopt to the local context and implement the so called PEPFAR HIV/AIDS program to improve the delivery of prevention and care services for people living with HIV/AIDS (PLWHA).	To improve the delivery of prevention and care services for people living with HIV/AIDS (PLWHA)	Yes		Yes	Yes	Yes	Yes	Yes	Yes	Yes	Yes	Yes	No	No	No	No	No	No	No		Mainly	Somewhat	None	None		Africa	Nigeria	No	Yes	No	No		The impact of the US president's emergency plan for AIDS relief (PEPFAR) HIV and AIDS program on the Nigerian health system.	2016	Odekunle, Florence Femi; Odekunle, Raphael Oluseun	https://www.ncbi.nlm.nih.gov/pmc/articles/PMC5326074/
P1_324	M_2158	David		The Workload Indicators of Staffing Need (WISN) tool	Use The Workload Indicators of Staffing Need (WISN) tool, that provides health care managers and planners with the appropriate means for staffing decision making; determining the number of specific type of health workers required for services at a health facility; and estimating the pressure of work on health workers at the facility.	To assess the staffing requirements for nurses/midwives and community health practitioners	Yes		Yes	Yes	No	No	Yes	Yes	No	No	No	No	No	No	No	No	No	No		Mainly	Mainly	None	None		Africa	Nigeria	No	No	Yes	Yes		Applying the workload indicators of staffing needs method in determining frontline health workforce staffing for primary level facilities in Rivers state Nigeria.	2019	Okoroafor, Sunny; Ngobua, Samuel; Titus, Maritza; Opubo, Idonniboyeobu	https://ghrp.biomedcentral.com/articles/10.1186/s41256-019-0125-z#Abs1
P1_325	M_2162	David		Global Fund’s human resources for health (HRH) investments	Utilize to the maximum, the Global Fund’s human resources for health (HRH) investments, as part of health systems strengtheing that will contribute to the sustainabilty of the benefits gained from the grant after the project phases out or countries graduate from the list of beneficiaries.	To strengthen HRH in the Eastern Mediterranean Region (EMR)	Yes		Yes	Yes	No	No	Yes	Yes	No	No	No	No	No	No	No	No	No	No		None	None	None	Mainly		Africa & Outside	Eastern Mediterranean Region (EMR)	Yes	Yes	Yes	Yes		Global Fund financing and human resources for health investments in the Eastern Mediterranean Region.	2020	Okunogbe, Adeyemi; Bowser, Diana; Gedik, Gulin; Naseri, Saha; Abu-Agla, Ayat; Safi, Najibullah	https://human-resources-health.biomedcentral.com/articles/10.1186/s12960-020-00483-x
P1_326	M_2167	David		Pay for performance (P4P) schemes	Introduce a Pay for Performance Schemes that provides financial incentives to health care providers that are tied to the achievement of service coverage and/or quality improvements for motivating health workers and their managers to increase productivity and quality of care, and ultimately strengthen the health system	To motivate health workers and their managers to increase productivity and quality of care, and ultimately strengthen the health system	Yes		Yes	Yes	Yes	Yes	Yes	Yes	No	No	No	No	No	No	No	No	No	No		None	Mainly	None	None		Africa	Tanzania	No	Yes	Yes	Yes		Pay for performance: an analysis of the context of implementation in a pilot project in Tanzania.	2014	Olafsdottir, Anna Elisabet; Mayumana, Iddy; Mashasi, Irene; Njau, Ikunda; Mamdani, Masuma; Patouillard, Edith; Binyaruka, Peter; Abdulla, Salim; Borghi, Josephine	https://bmchealthservres.biomedcentral.com/articles/10.1186/1472-6963-14-392
P1_327	M_2170	David		Kenya Community Health Strategy (CHS)	Extrapolate the Kenya Community Health Strategy ( CHS), to enhance community access to health care as a way of improving individual productivity to reduce poverty, hunger, and reduce child and maternal deaths, as well as improve education	To enhance community access to health care as a way of improving individual productivity to reduce poverty, hunger, and reduce child and maternal deaths, as well as improve education	Yes		Yes	Yes	Yes	No	Yes	Yes	Yes	Yes	Yes	Yes	No	No	No	No	Yes	Yes		Mainly	Mainly	Mainly	None		Africa	Kenya	No	Yes	Yes	Yes		A quasi-experimental assessment of the effectiveness of the Community Health Strategy on health outcomes in Kenya.	2014	Olayo, Rose; Wafula, Charles; Aseyo, Evalyne; Loum, Constantine; Kaseje, Dan	https://bmchealthservres.biomedcentral.com/articles/10.1186/1472-6963-14-S1-S3#Abs1
P1_328	M_2184	David		South-South cooperation (SSC)	Tap into the opportunities offered by the South South cooperation (ssc) to strengthen public health services in Africa, specifically, disease prevention and control, production of medical products and essential medicines, harmonization of regulatory processes, and health workforce development among others.	To strengthen public health services in Africa	Yes		Yes	Yes	Yes	No	Yes	Yes	Yes	Yes	Yes	Yes	No	No	No	No	Yes	Yes		Mainly	None	None	None		Africa	Not specified	Yes	Yes	No	No		South-South cooperation as a mechanism to strengthen public health services in Africa: experiences, challenges and a call for concerted action.	2017	Olu, Olushayo; Petu, Amos; Ovberedjo, Martin; Muhongerwa, Diane	https://www.ncbi.nlm.nih.gov/pmc/articles/PMC5687874/
P1_329	M_2190	David		Pink Ribbon Red Ribbon (PRRR)	Adopt & implement, as appropriate to the local context, the Pink Ribbon Red Ribbon (PRRR); an innovative partnership designed to leverage public and private investments in global health and to build on the successful United States President’s Emergency Plan for AIDS Relief (PEPFAR) platform to combat cancers of the breast and cervix in sub-Saharan Africa and Latin America.	To reduce deaths from cervical cancer among women screened and treated through the programme and to reduce deaths from breast cancer by promoting early detection	Yes		Yes	No	Yes	No	Yes	Yes	No	No	No	Yes	No	No	No	No	Yes	Yes		Mainly	None	None	None		Africa	Botswana, Zambia	Yes	Yes	No	Yes		Innovative public-private partnership: a diagonal approach to combating women's cancers in Africa.	2013	Oluwole, Doyin; Kraemer, John; Pink Ribbon Red Ribbon	https://www.ncbi.nlm.nih.gov/pmc/articles/PMC3790211/
P1_330	M_2230	David		The Afya Bora Consortium Fellowship in Global Health	Strengthen the workforce and health care system through professional leadership and service oriented training by classroom,and online sessions, for primarily doctors and nurses working in global health in Africa.	To provide interprofessional leadership training through classroom, online, and service-oriented learning in 5 countries in Africa	Yes		Yes	Yes	No	No	Yes	Yes	No	No	No	No	No	No	No	No	No	No		Mainly	Mainly	None	None		Africa	Cameroon, Botswana, Kenya, Uganda, and Tanzania	Yes	Yes	No	No		Interprofessional Fellowship Training for Emerging Global Health Leaders in Africa to Improve HIV Prevention and Care: The Afya Bora Consortium.	2016	Ousman, Kevin; Polomano, Rosemary C; Seloilwe, Esther; Odero, Theresa; Tarimo, Edith; Mashalla, Yohana J; Voss, Joachim G; O'Malley, Gabrielle; Chapman, Susan A; Gachuno, Onesmus; Manabe, Yukari; Nakanjako, Damalie; Sewankambo, Nelson; Urassa, David; Wasserheit, Judith N; Wiebe, Douglas J; Green, Wendy; Farquhar, Carey; Afya Bora Consortium Working Group	https://www.ncbi.nlm.nih.gov/pmc/articles/PMC4834555/
P1_331	M_2242	David		Theories of Change (ToC)	The Theory of Change (ToC) is a management and evaluation tool supporting critical thinking in the design, implementation and evaluation of development programmes	To inform implementation of health systems research and innovation	Yes		Yes	Yes	No	No	No	No	No	No	No	Yes	No	No	No	Yes	No	Yes		Minimal	Mainly	Minimal	Minimal		Africa & Outside	Bangladesh,India, Uganda	Yes	Yes	No	No		Using Theories of Change to inform implementation of health systems research and innovation: experiences of Future Health Systems consortium partners in Bangladesh, India and Uganda.	2017	Paina, Ligia; Wilkinson, Annie; Tetui, Moses; Ekirapa-Kiracho, Elizabeth; Barman, Debjani; Ahmed, Tanvir; Mahmood, Shehrin Shaila; Bloom, Gerry; Knezovich, Jeff; George, Asha; Bennett, Sara	https://doi.org/10.1186/s12961-017-0272-y		Using the ToC allows time for revising and reflecting upon the ToCs, to recognise and document the adaptive nature of health systems, and to foster the time, space and flexibility that health systems strengthening programmes must have to learn from implementation and stakeholder engagement.
P1_332	M_2265	David		The Sustainable Emergency Referral Care (SERC) initiative	Replicate the experience of the Ghana Essential Health Intervention Program, a community- and subdistrict-level emergency referral system that would improve survival in impoverished rural Ghanaian communities by facilitating rapid transportation of patients from their community locations or subdistrict health center to higher levels of care.	To develop a community- and subdistrict-level emergency referral system that would improve survival in impoverished rural Ghanaian communities	Yes		Yes	Yes	No	Yes	Yes	Yes	No	Yes	No	Yes	No	No	No	No	Yes	Yes		Mainly	None	None	None		Africa	Ghana	No	No	Yes	Yes		Benefits and Limitations of a Community-Engaged Emergency Referral System in a Remote, Impoverished Setting of Northern Ghana.	2016	Patel, Sneha; Koku Awoonor-Williams, John; Asuru, Rofina; Boyer, Christopher B; Awopole Yepakeh Tiah, Janet; Sheff, Mallory C; Schmitt, Margaret L; Alirigia, Robert; Jackson, Elizabeth F; Phillips, James F	https://www.ncbi.nlm.nih.gov/pmc/articles/PMC5199174/
P1_333	M_2282	David		Maternity waiting homes (MWHs)	Construct, expand and utilize maternity waiting homes (MWHs), accommodations located near a health facility where women can stay towards the end of pregnancy and/or after birth, to enable timely access to essential childbirth care or care for complications, thereby improving maternal health outcomes.	To provide accommodations located near a health facility where women can stay towards the end of pregnancy and/or after birth to enable timely access to essential childbirth care or care for complications.	Yes		Yes	Yes	No	Yes	Yes	Yes	No	No	No	No	No	No	No	No	No	No		Mainly	None	None	None		Africa & Outside	Eritrea, Ethiopia, Ghana, Kenya, Liberia, Malawi, South Africa, Zambia, Zimbabwe, Cuba, Guatemala, Honduras, Nicaragua, Peru], and Asia (three countries - Lao PDR, Nepal and Timor-Leste	Yes	Yes	No	No		Understanding the implementation of maternity waiting homes in low- and middle-income countries: a qualitative thematic synthesis.	2017	Penn-Kekana, Loveday; Pereira, Shreya; Hussein, Julia; Bontogon, Hannah; Chersich, Matthew; Munjanja, Stephen; Portela, Anayda	https://bmcpregnancychildbirth.biomedcentral.com/articles/10.1186/s12884-017-1444-z
P1_334	M_2307	David		Integration of HIV/AIDS services into African primary health care	Strive to achieve rapid scale up of antiretroviral treatment (ART) and HIV care, by integration wiith the existing sytems that entails 1) co-location of different services within the same facility (2) training of personnel to provide multiple services; (3) provision of tools, processes and training to better link separate services; (4) strengthening of linkages, referral and follow up between fac…	To achieve rapid scale up of antiretroviral treatment (ART) and HIV care	Yes		Yes	Yes	Yes	Yes	Yes	Yes	No	No	No	No	No	No	No	No	No	No		Mainly	Mainly	None	None		Africa	Mozambique	No	Yes	No	Yes		Integration of HIV/AIDS services into African primary health care: lessons learned for health system strengthening in Mozambique - a case study.	2010	Pfeiffer, James; Montoya, Pablo; Baptista, Alberto J; Karagianis, Marina; Pugas, Marilia de Morais; Micek, Mark; Johnson, Wendy; Sherr, Kenneth; Gimbel, Sarah; Baird, Shelagh; Lambdin, Barrot; Gloyd, Stephen	https://www.ncbi.nlm.nih.gov/pmc/articles/PMC2828398/
P1_335	M_2331	David		The Comprehensive Case Management Programme (CCMP)	Implement to so called Comprehensive Case Management Programme (CCMP) that was initiated to assess the impact of universal access to diagnosis and treatment, improved surveillance on malaria transmission in different settings, and to explore the impact of improved diagnosis and treatment.	To improve patient access to malaria case management, strengthening surveillance, and explore the impact of improved diagnosis and treatment on transmission	Yes		Yes	Yes	Yes	Yes	Yes	Yes	No	Yes	No	No	No	No	No	No	No	No		Mainly	Mainly	None	None		Outside	India	No	No	Yes	Yes		Comprehensive case management of malaria: Operational research informing policy.	2019	Pradhan, M M; Anvikar, Anupkuamar R; Daumerie, P Grewal; Pradhan, S; Dutta, A; Shah, N K; Joshi, P L; Banerji, J; Duparc, S; Mendis, K; Murugasampillay, S; Valecha, N	https://pubmed.ncbi.nlm.nih.gov/31070167/
P1_336	M_2368	David		Differentiated ART (DART)	Implement to so called diferentiated ART (DART) model for stable adults doing well on treatment that typically includes less-intensive services delivered via facility-based individual models; facility-based group appointments (e.g., club refills); community-based individual models (e.g., outreach models with ART pick-up locations in the community); and community-based group models (e.g., family m…	To improve treatment outcomes and health system efficiencies.	Yes		Yes	No	Yes	No	Yes	Yes	No	No	No	No	No	No	No	No	No	No		Mainly	None	None	None		Africa	Zimbabwe	No	Yes	No	Yes		Optimizing differentiated treatment models for people living with HIV in urban Zimbabwe: Findings from a mixed methods study	2020	Rabkin, Miriam; Strauss, Michael; Mantell, Joanne E; Mapingure, Munyaradzi; Masvawure, Tsitsi B; Lamb, Matthew R; Zech, Jennifer M; Musuka, Godfrey; Chingombe, Innocent; Msukwa, Martin; Boccanera, Rodrigo; Gwanzura, Clorata; George, Gavin; Apollo, Tsitsi	https://journals.plos.org/plosone/article?id=10.1371/journal.pone.0228148
P1_337	M_2370	David		The ESTHER hospital partnership initiative	Replicate as approprtiate, the experience of the ESTHER initiative that focuses on strengthening the capacity of health professionals through peer to peer partnerships, strives to address the HRH crisis. contributes to continuing professional development (CPD), postgraduate education, multidisciplinary training, mentoring and peer support and also provides an avenue for health providers from weal…	To fulfill the tripartite needs of care, training, and research required to address health care crises in low resource countries	Yes		Yes	Yes	No	No	Yes	Yes	No	No	No	No	No	No	No	No	No	No		Mainly	Somewhat	None	None		Africa & Outside	France, Western and Central Africa	Yes	Yes	No	Yes		The ESTHER hospital partnership initiative: a powerful levy for building capacities to combat the HIV pandemic in low-resource countries.	2016	Raguin, Gilles; French ESTHER network	https://globalizationandhealth.biomedcentral.com/articles/10.1186/s12992-016-0149-9
P1_338	M_2410	Tewelde		Involvement of community health workers (CHWs) for prevention and control of non-communicable diseases (NCDs)	Enhance delivery of community-based interventions for non-communicable diseases (NCDs) prevention and control in low-income countries through strengthening the role of CHWs to deliver efficient and effective care by integratiing them in the primary care system and building their overall capacity.	Delivery of community-based interventions for non-communicable diseases (NCDs) prevention and control in Nepal and other similar low-income countries	Yes		Yes	Yes	Yes	Yes	Yes	Yes	Yes	Yes	No	Yes	No	No	Yes	No	No	No		Mainly	Somewhat	Minimal	None		Outside	Nepal	No	No	Yes	Yes		Community health workers for non-communicable disease prevention and control in Nepal: a qualitative study	2020	Lal B Rawal, Chandani Kharel, Uday Narayan Yadav Kie Kanda , Tuhin Biswas ,Corneel Vandelanotte, Sushil Baral, Abu S Abdullah8,	https://doi.org/10.1136/bmjopen-2020-040350		Potential for using CHWs are evident, however still several barriers exist which offer policy makers and further esearchers for integrating CHWs in the delivery of community-based interventions for NCD prevention and control in Nepal and other similar low-ncome countries.
P1_339	M_2411	Tewelde		Strengthening CHWs for NCDs prevention and control	Engage community health workers in prevention and control of Neglected tropical diseases (NTDs) by building their capacity, involvement in services delivery, facilitating systems level support and strengthening partnerships with non-state sectors. This is part of improving access and quality of care.	To examine the barriers and facilitators to engaging Community Health Workers (CHWs) for NCDs prevention and control in Bangladesh.	Yes		Yes	Yes	Yes	Yes	Yes	Yes	Yes	Yes	No	Yes	No	No	Yes	No	No	No		Mainly	Somewhat	Minimal	None		Outside	Bangladesh	No	No	Yes	Yes		Community health workers for noncommunicable diseases prevention and control in Bangladesh: a qualitative study	2021	Rawal, Lal; Jubayer, Shamim; Choudhury, Sohel R; Islam, Sheikh Mohammed Shariful; Abdullah, Abu S	https://doi.org/10.1186/s41256-020-00182-z		Through the removal of barriers and facilitation of the advantages, there is potential to use CHWs for NCDs prevention and control in Bangladesh.
P1_340	M_2417	Tewelde		The development of conceptual framework that could assist policy makers in health systems to develop innovative financing for investment strategies for scaliIing up of surgical care in LMICs.	Develop a conceptual framework that could assist policy-makers in health systems to develop innovative financing strategies to mobilise additional investments for scale-up of surgical care in LMICs, thereby positively inflencing access and demand for essential servcies	To explore the critical role of innovative financing in scaling up surgical care in LMICs.	Yes		No	No	No	No	Yes	Yes	No	No	Yes	No	No	No	No	No	No	No		Mainly	None	Somewhat	None		Africa	SSA	Yes	Yes	No	No		Innovative financing to fund surgical systems and expand surgical care in low-income and middle-income countries.	2020	Reddy, Che L; Peters, Alexander W; Jumbam, Desmond Tanko; Caddell, Luke; Alkire, Blake C; Meara, John G; Atun, Rifat	https://doi.org/10.1136/ bmjgh-2020-002375		Intervention: The development of conceptual framework that could assist policy makers in health systems to develop innovative financing strategies to mobilize additionsl investments for scalig up of surgical care in LMICs
P1_341	M_2418	Tewelde		Health System Reform to achieve UHC	Propose the creation of the Integrated National Health System in India through provision of universal health insurance (access) , establishment of autonomous organisations to enable accountable and evidence-based good-quality health-care practices, development of HRH, the restructuring of health governance, and legislation of health entitlement for all.	To propose the creation of the Integrated National Health System in India through provision of universal health insurance, establishment of autonomous organisations to enable accountable and evidence-based good-quality health-care practices, development of HRH, the restructuring of health governance, and legislation of health entitlement for all Indian people.	No		Yes	Yes	No	No	Yes	Yes	Yes	No	Yes	Yes	Yes	No	Yes	Yes	Unclear	Yes		Mainly	Mainly	None	None		Outside	India	No	Yes	No	No		Towards achievement of universal health care in India by 2020: a call to action.	2011	Reddy, K Srinath; Patel, Vikram; Jha, Prabhat; Paul, Vinod K; Kumar, A K Shiva; Dandona, Lalit; Lancet India Group for Universal Healthcare	https://doi.org/10.1016/S0140-6736(10)61960-5
P1_342	M_2427	Tewelde		Health System Reform through reinforcement of PHC Strategies	Strengthen health systems reforms by overccoming its weaknesses and reinstating the pillars of PHC by ● correcting the insufficient and unequally distributed health budget, ● improving the working conditions of health personnel, ● providing decent infrastructure, sufficient supplies, and adequate equipment, ● improving the quality of services etc.	To strengthen health system reforms by overcoming its weaknesses and reinstating th pillars of PHC.	No		Yes	Yes	Yes	Yes	Yes	Yes	Yes	No	Yes	Yes	Yes	No	Yes	Yes	Yes	Yes		Mainly	Mainly	Somewhat	None		Outside	El Salvador	No	Yes	No	No		Primary health care as the foundation of El Salvador’s health system reform	2018	Antonio Hernández Reyes	https://doi.org/10.26633/RPSP.2018.130		Intervention: Health sector reform through PHC pillars may bring about the improvement of health indicatrors - the experience of El Salvador
P1_343	M_2433	Tewelde		Healthcare Reform	Conduct a review and analysis of the developments in organization and governance, health financing, healthcare provision, and health system performance as a bais for future reforms in the Armenian health system. Health care reform initiatives to improve access and quality of services.	To review the developments in organization and governance, health financing, healthcare provision, health reforms and health system performance since of the Armenaian health system since 2006	Yes		Yes	Yes	Yes	Yes	Yes	Yes	Yes	No	Yes	Yes	Yes	No	Yes	Yes	Yes	Yes		Somewhat	Somewhat	Minimal	None		Outside	Armenia	No	Yes	No	No		Armenia: health system review.	2013	Richardson, Erica	www.euro.who.int › __data › assets › pdf_file › HiT-Armenia		Intervention, Changes in health financing sytems to improve health systems performance and financial equity as part of health system reform
P1_344	M_2434	Tewelde		Healthcare reform	Conduct a review and analysis of the developments in organization and governance, health financing, healthcare provision, and health system performance as a bais for future reforms in the Georgian health system. The reforms were intended to improving access to health care, protecting the population from the financial risks of health care costs and reducing inequalities	To review development in the Georgian health system	Yes		Yes	Yes	No	No	Yes	Yes	Yes	No	Yes	No	No	No	No	No	No	No		Mainly	None	None	None		Outside	Georgia	No	Yes	No	No		Georgia: health system review	2017	Erica Richardson, Nino Berdzuli	http://www.healthobservatory.eu
P1_345	M_2435	Tewelde		Healthcare reform	Conduct a review and analysis of the developments in organization and governance, health financing, healthcare provision, and health system performance as a bais for future reforms in the Belarussian health system.	To review development in the Belarus health system	Yes		Yes	Yes	No	No	Yes	Yes	Yes	No	Yes	No	No	No	No	No	No	No		Mainly	None	None	None		Outside	Belarus	No	Yes	No	No		Belarus: Health system review	2013	Erica Richardson, Irina Malakhova, Irina Novik, Andrei Famenka	http://www.euro.who.int/pubrequest
P1_346	M_2446	Tewelde		Benchmarking health systems performance across region to reduce health inequalities	Introduce benchmarking of health systems performances to identify areas of progress and detect early signs of stalled or declining health system components. inorder to reduce health inequities, an issue of access and coverage of services.	To identify areas of progress and detect early signs of stalled or declining health system "To identify areas of progress and detect early signs of stalled or declining health system performance." performance.	Yes		Yes	No	Yes	No	Yes	Yes	Yes	Yes	No	Yes	Yes	Yes	Yes	No	No	No		Mainly	Somewhat	None	None		Africa	uganda	No	Yes	Yes	Yes		Benchmarking health system performance across regions in Uganda: a systematic analysis of levels and trends in key maternal and child health interventions, 1990–2011	2015	Allen Roberts, Marie Ng, Gloria Ikilezi, Anne Gasasira, Laura Dwyer-Lindgren, Nancy Fullman, Talemwa Nalugwa, Moses Kamya, Emmanuela Gakidou	https://doi.org/10.1186/s12916-015-0518-x
P1_347	M_2449	Tewelde		Application of geographic information system (GIS) for evidence based decision-making	Use spatial and geographic information systems (GIS) mapping involving local managers for planning, resouces allocation and program monitoring in a decentralised system of governance to deliver evidence based quality services.	To explore the effectiveness of local government usage of maps with spatial data for planning, resource allocation and programme monitoring.	Yes		Yes	Unclear	Yes	No	Yes	Yes	Yes	Yes	Unclear	Yes	No	No	Yes	Yes	No	No		Minimal	Mainly	None	None		Outside	Bangladesh	No	No	Yes	Yes		Using spatial analysis and GIS to improve planning and resource allocation in a rural district of Bangladesh	2019	Robin, T A; Khan, Marufa Aziz; Kabir, Nazmul; Rahaman, Sk Towhidur; Karim, Afsana; Mannan, Imteaz Ibne; George, Joby; Rashid, Iftekhar	https://doi.org/10.1136/bmjgh-2018-000832		Combined with other strategies, using spatial analysis and GIS could improve planning and resource allocation in rural districts.
P1_348	M_2450	Tewelde		Understanding NCDs in LMICs	Comapre and appraise the nature, epidemieology, and determinants of NCDs in LMICs & high income countries to recommend policy options of how to manage NCDs in LMICs and the need for health systems reform to strengthen primary care. Everything as part of imrpoving quality of care for NCDs	To appraise the differences ( between High icome and LMICs) in context to gain a better understanding of the epidemic of non-communicable diseases in low- and middle-income countries.	Yes		No	No	No	No	Yes	Yes	No	No	No	Yes	No	Yes	No	No	No	No		None	Mainly	None	None		Africa & Outside	LMICs	Yes	No	No	No		Non-communicable diseases and health systems reform in low-and-middle-income countries.	2012	Robinson, Helen M; Hort, Krishna	https://doi.org/10.1111/j.1365-3156.2008.02116.x.
P1_349	M_2451	Tewelde		The World Health Organization (WHO) International Code of Marketing of Breastmilk Substitutes (the Code)	Take addtional measures to improve breast feeding outcomes and complement the code that prohibits infant formula sales, by a) adequate maternity leave, b) training on breastfeeding for health professionals, c) health systems strengthening through the Baby Friendly Hospital Initiative, and d) breastfeeding counselling for mothers. Imrpoved practise and behaviour would contibute to higher demand fo…	To explore the relationships among Code enforcement and legislation, infant formula sales, and EBF in India, Vietnam, and China ; to identify best practices for Code operationalization; and to identify pathways by which Code implementation may influence EBF	Yes		Yes	Yes	Yes	No	Yes	Yes	Yes	Yes	No	Yes	Yes	Yes	Yes	No	Yes	Yes		None	None	Mainly	None		Outside	India, Vietnam, China	Yes	Yes	No	No		The WHO Code and exclusive breastfeeding in China, India, and Vietnam	2018	Holly Robinson, Gabriela Buccini, Leslie Curry, Rafael Perez‐Escamilla	https://doi.org/10.1111/mcn.12685
P1_350	M_2455	Tewelde		A case study to describe the relationship between health system performance and trust in government	Build a strong health system that performes well to build popular trust in government. A strong and well performing health systems would positively improve sysytems capacities.	To describe the relationship between health system performance and trust in government	Yes		Yes	No	Yes	No	Yes	Yes	Yes	No	Yes	Yes	Yes	Yes	Yes	No	No	No		Somewhat	Somewhat	Somewhat	Somewhat		Africa & Outside	Not reported	Yes	Yes	No	No		Perceptions of the Health System and Public Trust in Government in Low-and Middle-Income Countries: Evidence from the World Health Surveys	2012	Peter C. Rockers Margaret E. Kruk Miriam J. Laugesen	https://doi.org/10.1215/03616878-1573076
P1_351	M_2458	Tewelde		Deployment of community health workers (CHWs) to provide treatment support to tuberculosis (TB), HIV, and leprosy patients	Empower and enhance community health workers involvement to provide treatment support to tuberculosis , HIV, and leprosy patients for improving adherance and treatment outcome in a post ebola situation. Imrpovement of treatment outcome is an integral part of effectiveness of services and hence improvement of quality.	1) Improve clinical outcomes by extending HIV, TB and leprosy services (clinical and social support) through a CHW network integrated into, and recognized within, the health system; 2) build a strong bi-directional referral pathway and serve as a bridge between the community and primary health care system; (3) empower CHWs through training, supervision (peer and clinical), adequate remuneration, …	Yes		Yes	Yes	Yes	No	Yes	Yes	Yes	Yes	Yes	Yes	Yes	Yes	Yes	Yes	No	No		Somewhat	Mainly	Minimal	Minimal		Africa	Liberia	No	No	Yes	Yes		Impact of community-based adherence support on treatment outcomes for tuberculosis, leprosy and HIV/AIDS-infected individuals in post-Ebola Liberia.	2018	Julia H. Rogers, Lassana Jabateh, Jason Beste, Bradley H. Wagenaar, Ryan McBain, Daniel Palazuelos, Eugene Wickett, Catherine Oswald, Harriet G. Napier & Julia Toomey-Garbo	https://doi.org/10.1080/16549716.2018.1522150		A comprehensive and integrated CHW program that provides social supports for patients can result in increased case finding, improved treatment completion, however, the sustainability of the program at national level (with financial incentives to patients) should be considered.
P1_352	M_2460	Tewelde		Malaria in pregnancy - interventions	Strengthen malaria in pregnacy interventions through the following components: 1) integration of programs and services, (2) policy, (3) commodities, (4) quality assurance, (5) capacity building, (6) community involvement, (7) monitoring and evaluation, and (8) financing. The aggregate result of these interverntions would be improved access and quality servcies.	To identify and assess health system strengths and challenges in the context of MIP., through desk reviews of available reports and literature and key informant interviews with national stakeholders.	Yes		Yes	Yes	Yes	No	Yes	Yes	Yes	Yes	No	Yes	No	Yes	Yes	No	No	No		Mainly	Mainly	None	None		Africa	Malawi, Senegal, Zambia	Yes	Yes	No	No		Moving malaria in pregnancy programs from neglect to priority: experience from Malawi, Senegal, and Zambia	2014	Elaine Roman, Michelle Wallon, William Brieger, Aimee Dickerson, Barbara Rawlins, Koki Agarwald	www.ghspjournal.org		The MIP table of analysis can be a useful tool for other malaria-endemic countries to review their programs and improve MIP outcomes.
P1_353	M_2469	Tewelde		Health professionals availability and distribution during crisis like Cholera uotbreak.	Build preparedness and respose capacity to address cholera outbreak by underaking the follwoing specific interventions : 1) Building task forces, 2) Prioritizing interventions following risk assessment, 3) Involvement of external staff, 4) Designating emergency response funds at all levels, 5) Involvement of local leaders for behaviour change, 6) Timely recruitment of laboratory management, 7) De…	Explore challenges to cholera preparedness and response in the human resource-limited setting	Yes		Yes	Yes	Yes	Yes	Yes	Yes	Yes	Yes	Yes	Yes	Yes	Yes	Yes	Yes	No	No		None	Somewhat	None	Mainly		Outside	Papua New Guinea	No	Yes	No	No		Human resources for health: lessons from the cholera outbreak in Papua New Guinea	2013	Alexander Rosewell, Sibauk Bieb,c Geoff Clark, Geoff Miller, Raina MacIntyre and Anthony Zwi	https://doi.org/10.5365/wpsar.2013.4.2.006
P1_354	M_2479	Tewelde		Capacity building in the area of health management	Build health managers' capacity and skills in the areas of (a) strategic problem solving, (b) financial management, (c ) human resource management and (d) leadership. Effective and capable health managers greatly contribute to improved demand and quality of essential services.	Build HR health management skills and attitudes including skills transfer.	Yes		Yes	Yes	Yes	No	Yes	Yes	Yes	Yes	No	Yes	Yes	Yes	Yes	No	Yes	Yes		None	Mainly	Somewhat	None		Africa	Liberia	No	Yes	Yes	Yes		Building capacity in health facility management: guiding principles for skills transfer in Liberia	2010	Laura A Rowe, Sister Barbara Brillant, Emily Cleveland, Bernice T Dahn, Shoba Ramanadhan, Mae Podesta, Elizabeth H Bradley	http://www.human-resources-health.com/content/8/1/5
P1_355	M_2495	Tewelde		Regulation and accreditation of drug vendors	Develop and strengthen public-private partnership based on a holistic approach that builds the capacity of owners, dispensers, and institutions that regulate, own, or work in retail drug shops. All these measures combined would contribute to improved acccess and quality of essential servcies.	To develop a public-private partnership based on a holistic approach that builds the capacity of owners, dispensers, and institutions that regulate, own, or work in retail drug shops.	Yes		Yes	Yes	Yes	Yes	Yes	Yes	Yes	Yes	No	Yes	Yes	Yes	Yes	No	No	No		Somewhat	Somewhat	None	None		Africa	Tanzania	No	Yes	Yes	Yes		Accrediting retail drug shops to strengthen Tanzania’s public health system: an ADDO case study.	2015	Edmund Rutta, Jafary Liana, Martha Embrey, Keith Johnson, Suleiman Kimatta, Richard Valimba, Rachel Lieber, Elizabeth Shekalaghe and Hiiti Sillo	https://doi.org/10.1186/s40545-015-0044-4
P1_356	M_2501	Tewelde		Prevention of childhood unintentional home-injuries.	Improve/strengthen mother's knowledge, attitude and performance level towards the prevention of home-injuries to children. as a social determinant of health. Improved knowledge and attitude would increase prevention and care seeking behaviour which would in contributes to improved access to essential servcies.	To investigate mothers' home-injury prevention attitude and performance and its contributing factors.	Yes		No	No	No	No	Yes	Yes	No	Yes	No	Yes	Yes	No	Yes	No	No	No		Mainly	None	None	None		Outside	Iran	No	No	Yes	Yes		Home injury prevention attitude and performance: a community-based study in a designated safe community	2020	Mohammad Saadatia, Jafar Sadegh Tabrizib, Ramin Rezapourc, Riaz Alaei Kalajahid	https://doi.org/10.5249/ jivr.v12i2.1506
P1_357	M_2505	Tewelde		Smartphone application for Ebola contact tracing.	Implement a smarphone-based contact tracing mHealth application system as part of addressing challenges to data availability and quality of care in times of epeidimic. also contributing to a more resilent health systems,	To describe the design, implementation, and challenges of implementing a smartphone-based contact tracing system that is linked to analytics and data visualization software as part of the Ebola response in Guinea	Yes		Yes	Yes	Yes	Yes	Yes	Yes	No	Yes	No	Yes	No	No	Yes	Yes	No	No		None	Mainly	None	Mainly		Africa	Guinea	No	Yes	No	Yes		Introduction of Mobile Health Tools to Support Ebola Surveillance and Contact Tracing in Guinea	2015	Jilian A Sacks, Elizabeth Zehe, Cindil Redick,a Alhoussaine Bah, Kai Cowger, Mamady Camara, Aboubacar Diallo, Abdel Nasser Iro Gigo,c Ranu S Dhillon, Anne Liu	http://dx.doi.org/ 10.9745/GHSP-D-15-00207. Global		Investments in strong community-based information systems should be considered as integral for strengthening health systems and emergency preparedness to prevent future epidemics.
P1_358	M_2514	Tewelde		Change of attitude, perception and care seeking behavior among poor mothers.	Improve poor mothers' conception of medical services and care seeking behavior by a) strengthening the referral system; b) reduction of the burden of medical cost; c) educating on the dangers signs of childhood illnesses; d) improving quality of care to raise mothers confidence in the provision of care to their children. The outputs of scuh interventions have a direct bearing to improved access, …	A) To assess poor-mothers' perception of the medical services and their confidence in the health care available for their children. (B) To examine their care-seeking behaviors in response to childhood illness, and identify factors affecting their choices.	Yes		Yes	Unclear	Yes	Yes	Yes	Yes	No	Yes	Yes	Yes	Yes	Yes	Yes	No	No	No		Mainly	Somewhat	Somewhat	None		Outside	Nicaragua	No	No	Yes	Yes		Changing poor mothers' care-seeking behaviors in response to childhood illness: findings from a cross-sectional study in Granada, Nicaragua.	2010	Sakisaka, Kayako; Jimba, Masamine; Hanada, Kyo	http://www.biomedcentral.com/1472-698X/10/10
P1_359	M_2532	Tewelde		Expanding Contraceptive Choice and Improving Access to Long-Acting Reversible Contraception	Review the impact of Long Lasting Reversible Contraceptives (LARC) in particular and post abortion family planning services (PAFP) in general to improve access and the uptake of post-abortion family planning services	To review the impact of Long Lasting Reversible Contraceptives (LARC) to improve the uptake of post-abortion family planning.	Yes		Yes	No	Yes	No	Yes	Yes	No	Yes	No	Yes	Unclear	Yes	Yes	No	No	No		Mainly	None	Somewhat	None		Africa	Ethiopia	No	No	Yes	Yes		Where unmet need for the safest, most effective, and long-acting reversible contraceptives (LARCs) is very high, the health system and partners need to implement probleM_solving, locally feasible, and comprehensive family planning delivery strategies. Because young and unmarried women are most at risk for unintended pregnancy and repeat abortion due to poor access to contraceptive services, posta…	2016	Samuel, Melaku; Fetters, Tamara; Desta, Demeke	http://dx.doi.org/10.9745/GHSP-D- 15-00301.
P1_360	M_2533	Tewelde		Strengthening of Health Systems	Identify key drivers to boost health systems performance in the area of maternal health at macro level (governance), at meso level (operationalization of policies) and at micro level ( services interface) and take the necessary actions to implement them. Systems strengthening at all levels would variebly improve all elements of capacities, depending on the extent and scope of interventions undert…	To explore the drivers of progress in maternal and child health in Mozambique, Nepal and Rwanda	Yes		Yes	Yes	Yes	Yes	Yes	Yes	Yes	Yes	Yes	Yes	Yes	Yes	Yes	Yes	Yes	Yes		Mainly	Mainly	Somewhat	None		Africa & Outside	Mozambique Nepal and Rwanda	Yes	Yes	Yes	Yes		Drivers of health system strengthening: learning from implementation of maternal and child health programmes in Mozambique, Nepal and Rwanda	2017	Fiona Samuels, Ana B Amaya and Dina Balabanova	https://doi.org/10.1093/heapol/czx037
P1_361	M_2539	Tewelde		Measures to improve treatment delays for breast cancer patients	Identify factors contributing to delays in initiation of breast cancer treatment and take all necessary measures to tackle them. Mitigating these maultilevel delaying factors would inevitably lead to improved access and demand for essential services	Explore factors accounting for delays in initiation of breast cancer treatment at the Korle-Bu Teaching Hospital in Accra.	Yes		Yes	Yes	Yes	Yes	Yes	Yes	Yes	Yes	Yes	Yes	Yes	Yes	Yes	Yes	Yes	No		Somewhat	None	Mainly	None		Africa	Ghana	No	No	Yes	Yes		Understanding the causes of breast cancer treatment delays at a tertiary hospital in Ghana	2021	Olutobi A Sanuade, Hannah Ayettey, Sandra Hewlett, Florence Dedey, Lily Wu, Titilola Akingbola, Gbenga Ogedegbe and Ama de-Graft Aikins	https://dx.doi.org/10.1177/1359105318814152
P1_362	M_2547	Tewelde		Health care reform for UHC	Reform the central government health scheme (CGHS) to meet the requirement for the attainment of UHC and health systems strengthening. Health systems reforms and strengthening for UHC positively contribute to improved capacities especialy access to and quality of essential servcies in this case.	To identify key features of UHC, and relate it to the architecture and practices of the Central Government Health Scheme (CGHS).	Yes		Yes	Yes	Yes	Yes	Yes	Yes	Yes	Yes	Yes	Yes	No	No	Yes	No	Yes	Yes		Mainly	Somewhat	Somewhat	None		Outside	India	No	Yes	No	Yes		Reforming Central Government Health Scheme into a ‘Universal Health Coverage’ model	2015	RAKESH SARWAL	https://pubmed.ncbi.nlm.nih.gov/26219319/
P1_363	M_2552	Tewelde		Underlying elements that drive to increased performance.	Explore the key factors that improve and drive performance in the health sector, in particular those that determine maternal health services coverage and outcomes by condcting a web based survey among district health managers. Community health workers and health insurance come out as factors that are considered to have contributed most to Rwanda’s remarkable achievements in the past decade. These…	To explore the key factors that contributed to improvements in several key indicators.	Yes		Yes	Yes	Yes	Yes	Yes	Yes	Yes	Yes	Yes	Yes	Yes	Yes	Yes	Yes	Yes	Yes		Mainly	None	Minimal	None		Africa	Rwanda	No	Yes	Yes	Yes		Drivers of improved health sector performance in Rwanda: a qualitative view from within.	2016	Felix Sayinzoga and Leon Bijlmakers	https://doi.org/10.1186/s12913-016-1351-4
P1_364	M_2555	Tewelde		Roles and accountability of CHWs	Conduct a study to better understand the role of and factors that improve or impede CHWs functions as service extenders, cultural brokers, and social change agents to bridege the gap between the formal health system and community level services. CHWs in this case serve as instrumental in helping to remove socio-cultural barriers to accecing essential services	To understand the factors that (a) promote or undermine CHWs as accountability agents, and (b) whether they can be intentionally fostered or suppressed to impel health system accountability.	Yes		Yes	Yes	Yes	No	Yes	Yes	Yes	Yes	Yes	Yes	Yes	Yes	Yes	Yes	Yes	Yes		Mainly	None	Minimal	None		Africa & Outside	Not reported	Yes	No	No	No		The community health worker as service extender, cultural broker and social change agent: a critical interpretive synthesis of roles, intent and accountability	2020	Marta Schaaf, Caitlin Warthin, Lynn Freedman, Stephanie M Topp	https://doi.org/10.1136/bmjgh-2020-002296
P1_365	M_2558	Tewelde		Improving breast cancer diagnostic capacity	Conduct situational analysis to identify gaps (factors) that prevent breast cancer early detection and susequently enhance diagnostic capacity by task shifting. This would contribute to improve the quality of care with regards to breast cancer early detection and management.	situational analysis to identify systematic gaps that prevent breast cancer early detection and diagnostic capacity	Yes		Yes	Yes	Yes	Yes	Yes	Yes	No	Yes	No	No	No	No	No	No	No	No		Somewhat	Mainly	None	None		Africa	Uganda	No	Yes	Yes	Yes		Breast cancer early detection and diagnostic capacity in Uganda	2020	John R. Scheel, Mahbod J. Giglou, Sophie Segel, Jackson Orem, Vivien Tsu, Moses Galukande, Jimmy Okello, Gertrude Nakigudde, Noleb Mugisha, Zeridah Muyinda, Benjamin O. Anderson, Catherine Duggan,	https://doi.org/10.1002/cncr.32890
P1_366	M_2564	Tewelde		Health systems governance	Enahance collabortion between different actors , a triangle of managers, clinicians & information officers, to improve maternal. neonatal and child health (MNCH) outcomes at the local level. Improved MNCH outcome would also mean improving the quality and effectiveness of the services provided.	Strengthen health systems outcome through enhancing governance at lower levels	Yes		Yes	Yes	Yes	No	Yes	Yes	Yes	Yes	Yes	Yes	Yes	Yes	Yes	Yes	Yes	Yes		Somewhat	Mainly	Minimal	None		Africa	South Africa	No	No	Yes	Yes		District Governance and Improved Maternal, Neonatal and Child Health in South Africa: Pathways of Change	2020	Helen Schneider, Asha George, Fidele Mukinda & Hanani Tabana	https://doi.org/10.1080/23288604.2019.1669943
P1_367	M_2579	Tewelde		Governance at the level of implementation.	Address conflict in roles and responsibilities between multiple actors supporting service delivery at the local level, and explore the experience generated about the nature of local health system governance. These interventions would improve capacities in access to essential servcies and quality of care.	Address conflict in roles and responsibilities between multiple actors supporting service delivery at the local level, and explores the experience generated about the nature of local health system governance.	Yes		Yes	Yes	Yes	No	Yes	Yes	Yes	Yes	No	Yes	Yes	Yes	Yes	Yes	Yes	Yes		Somewhat	Mainly	None	None		Africa	South Africa	No	No	Yes	Yes		Exploring the nature of governance at the level of implementation for health system strengthening: the DIALHS experience	2014	Vera Scott, Nikki Schaay, Patti Olckers, Nomsa Nqana, Uta Lehmann and Lucy Gilson	https://doi.org/10.1093/heapol/czu073
P1_368	M_2583	Tewelde		Cost savings through task shifting	Improve efficency by achieving cost savings through task shifting which was proven to improve community based care, improve efficiency for activities related to top global health priorities, emerging global health issues and neglegted tropical diseases. The end result would be improved quality, access and demand for essential services	To investigate whether task shifting in (LMICs) results in efficiency improvements by achieving cost savings.	Yes		Yes	Yes	Yes	Yes	Yes	Yes	Yes	Yes	Yes	Yes	Yes	Yes	Yes	Yes	No	No		Somewhat	Somewhat	Somewhat	None		Africa & Outside	SSA, Asia and Central and South America	Yes	Yes	No	No		Does task shifting yield cost savings and improve efficiency for health systems? A systematic review of evidence from low-income and middle-income countries	2017	Gabriel Seidman and Rifat Atun	https://doi.org/10.1186/s12960-017-0200-9
P1_369	M_2585	Tewelde		Management and leadership skills development	Build management and leadership skills capacity to improve the performance of health servcies delivery outcomes. Measurements taken at three time periods: baseline, endline, and approximately six months post intervention showed significant increases in health-service coverage at the district level, and increases in the number of clients visits. Outcome: boost health worker performance. The capaci…	Test the impact of leadership and management skills of health teams on the performance of health-service delivery outcomes.	Yes		Yes	Yes	Yes	Yes	Yes	Yes	Yes	Yes	No	Yes	Yes	Yes	Yes	Yes	No	No		Mainly	None	Somewhat	None		Africa	Kenya	No	No	Yes	Yes		Strengthening management and leadership practices to increase health-service delivery in Kenya: an evidence-based approach	2012	La Rue K Seims, Juan Carlos Alegre, Lily Murei, Joan Bragar, Nandita Thatte, Peter Kibunga and Sammuel Cheburet	http://www.human-resources-health.com/content/10/1/25
P1_370	M_2597	Tewelde		The SMGL project intiative	Implement the Save Mothers Giving Life (SMGL) project by a) systems-strengthening approach with quality improvement b) formation of QI team in each facility to address the building blocks of the WHO's health systems framework c) integration of a community component within the facility-level quality improvement (QI ) work to create demand for services, as found appropraite to given country context…	Asses and evaluate the Saving Mothers, Giving Life (SMGL) program in Northern Uganda	Yes		Yes	Yes	Yes	Yes	Yes	Yes	Yes	Yes	Yes	Yes	Yes	Yes	Yes	Yes	Yes	Yes		None	Mainly	None	None		Africa	Uganda	No	Yes	Yes	Yes		Saving Mothers, Giving Life Approach for Strengthening Health Systems to Reduce Maternal and Newborn Deaths in 7 Scale-up Districts in Northern Uganda	2019	Simon Sensalire,Paul Isabirye, Esther Karamagi,a John Byabagambi, Mirwais Rahimzai, Jacqueline Calnan, on behalf of the Saving Mothers, Giving LifeWorking Group	https://doi.org/10.9745/GHSP-D-18-00263
P1_371	M_2599	Tewelde		Quality of care and survival during pregnancy and childbirth.	Improve quality of care and survival during pregnancy and childbirth by undertaing intervention proven to be effective and which include training, infrastructure improvement, routine data quality strengthenng and utilization	To improve quality of care and survival during pregnancy and childbirth that has been proven very effective	Yes		Yes	Yes	Yes	Yes	Yes	Yes	Yes	Yes	Yes	Yes	Yes	Yes	Yes	Yes	Yes	Yes		None	Mainly	None	None		Africa	Tanzania	No	No	Yes	Yes		Learning from changes concurrent with implementing a complex and dynamic intervention to improve urban maternal and perinatal health in Dar es Salaam, Tanzania, 2011-2019	2021	Brenda Sequeira Dmello , Ziada Sellah, Grace Magembe, Natasha Housseine, Nanna Maaløe, Thomas van den Akker, Dan W Meyrowitsch, Timothy Mushi, Mangalu Masweko, Dorcas Jidayi, Jos van Roosmalen, Hussein L Kidanto	https://doi.org/10.1136/bmjgh-2020-004022		Learning from changes concurrent with implementing a complex and dynamic intervention to improve urban maternal and perinatal health in Dar es Salaam, Tanzania, 2011-2019
P1_372	M_2600	Tewelde		Maternal and preinatal mortality reduction	Reduce maternal and perinatal mortlity by improving quality of care by using nine evidence based life saving interventions called the signal functions.	The goal of improving maternal and perinatal health in high-mortality settings by reducing delays to timely and appropriate obstetric care through the introduction and support of community and facility evidence-based and district-wide health systems strengthening interventions.	Yes		Yes	No	Yes	No	Yes	Yes	No	No	No	Yes	No	No	Yes	No	No	No		Mainly	Somewhat	Minimal	None		Africa	Uganda and Zambia	Yes	Yes	No	Yes		Impact of the Saving Mothers, Giving Life Approach on Decreasing Maternal and Perinatal Deaths in Uganda and Zambia	2019	Florina Serbanescu,a Thomas A. Clark,a Mary M. Goodwin,a Lisa J. Nelson,b Mary Adetinuke Boyd,c Adeodata R. Kekitiinwa,Morrissey Conlon, et al	https://doi.org/10.9745/GHSP-D-18-00428		This intervention is also describe in Serbanescu et al. (2017) BMC Pregnancy and Childbirth (DOI 10.1186/s12884-017-1222-y) (ID=M_2600). But we kept the most recent article (i.e. M_2600).
P1_373	M_2614	Tewelde		A study to determine health seeking and service utilization pattern in Pakistan	Improve the health seeking and servcies utilization behavior by determining the pattern of services utilization, investigating major factors that shape services seeking behavior, and examining people's perception of the quality of care provided. This interventions are part of improvement to demand for essential servcies	Study Objectives 1. Determine the pattern of utilization of health care services for the most common health problems. 2. Investigate the major factors responsible for shaping the health-seeking behavior, and thus health service utilization. 3. Examine the community’s perception of the quality of the health care provided by the various sectors.	Yes		Yes	Yes	No	No	Yes	No	No	Yes	No	Yes	Yes	Yes	No	Yes	No	Yes		None	None	Mainly	None		Outside	Pakistan	No	No	Yes	Yes		Women's social position and health-seeking behaviors: is the health care system accessible and responsive in Pakistan?.	2008	Shaikh, Babar T; Haran, David; Hatcher, Juanita	https://doi.org/10.1080/07399330802380506
P1_374	M_2616	Tewelde		implementation of the EPI program	Identify barriers to the effective implementation of the Expanded Program on Immunization (EPI) program both on the supply and demad side and take appropriate measures to address them. Addressing the demand and suppoly side barrires would result in improving access to and demand for essential services.	This study aims at bridging the information gaps about system-level barriers that currently	Yes		No	No	No	No	Yes	Yes	Yes	Yes	No	Yes	No	Yes	Yes	No	No	No		Somewhat	None	Mainly	None		Outside	PakIstan	No	Yes	No	No		Health system barriers and levers in implementation of the Expanded Program on Immunization (EPI) in Pakistan: an evidence informed situation analysis.	2018	Shaikh, Babar Tasneem; Haq, Zaeem Ul; Tran, Nhan; Hafeez, Assad	https://doi.org/creativecommons.org/licenses/by/4.0/
P1_375	M_2618	Tewelde		Health systesm strengthening in Pakistan	Improve health service delivery by introducing three key components: an improved health logistics management, facility-based maternal and neonatal health services, and decentralized health facility management. This improvement in health services delivery would be translated by the improvement in the quality and accees to essential servcies.	This article assesses the progress made by the Government of Nepal in improving health service delivery by introducing three key components: an improved health logistics management, facility-based maternal and neonatal health services, and decentralized health facility management	Yes		Yes	No	Yes	No	Yes	Yes	Yes	No	No	No	No	No	No	No	No	No		Mainly	Somewhat	None	None		Outside	Nepal	No	No	No	Yes		Strengthening national health systems for improving efficiency of health service delivery in Nepal.	2012	Shakya, H S; Adhikari, S; Gurung, G; Pant, S; Aryal, S; Singh, A B; Sherpa, M G	https://www.researchgate.net/publication/232008643
P1_376	M_2635	Tewelde		Human Resources Management	Place the right people in the right positions, at the right time to help foster communitie's faith in government health servcies and cement the role of the health system as a social inistitution. Fostering communitie's faith in government health servcies would result in better demand and utilization of those services.	Pursing dialogue that seeks to call attention to the importance of P&T as a health system function; to urge donors and policy-makers working in health systems, HRH and public administration governance to consider how to address issues around P&T; and to suggest avenues and approaches to research	Unclear		Yes	Yes	No	No	Yes	No	Yes	No	No	Yes	Yes	No	No	No	No	Yes		None	None	Mainly	None		Africa & Outside	LMICs	Yes	Yes	No	Yes		Posting and transfer: key to fostering trust in government health services.	2015	Sheikh, Kabir; Freedman, Lynn; Ghaffar, Abdul; Marchal, Bruno; el-Jardali, Fadi; McCaffery, Jim; de Sardan, Jean-Pierre Olivier; Dal Poz, Mario; Flores, Walter; Garimella, Surekha; Schaaf, Marta	https://doi.org /0.1186/s12960-015-0080-9
P1_377	M_2639	Ali		A performance-based financing (PBF) program	Implement and scale up a performance-based financing (PBF) program (e.g. incentives) to enhance the performance of existing health workers for maternal and child health (MCH) services. Hence the availability of motivated health workers would improve quality and access to essential services.	Enhance the performance of existing health workers for maternal and child health services	Yes		Yes	Yes	No	No	Yes	Yes	No	No	Yes	Yes	No	No	Yes	No	No	No		Mainly	Mainly	None	None		Africa	Zambia	No	No	Yes	No		Incentives to change: effects of performance-based financing on health workers in Zambia	2017	Gordon C. Shen1*, Ha Thi Hong Nguyen, Ashis Das, Nkenda Sachingongu, Collins Chansa, Jumana Qamruddin, and Jed Friedman	https://human-resources-health.biomedcentral.com/articles/10.1186/s12960-017-0179-2
P1_378	M_2640	Tewelde		A health systems strengthening model	Improve quality of data at sub national level supported by training and supervision for evidence based decision making. All these interverntions are requisits for improvement of the quality of services provided.	To provide evidence on the effect of efforts to improve data quality coupled with the introduction of tools, training, and supervision to improve evidence-based decision making.	Yes		Yes	Yes	Yes	No	Yes	No	Yes	Yes	No	No	No	No	No	No	No	No		None	Mainly	None	None		Africa	Mozambique	No	No	Yes	No		Strengthening integrated primary health care in Sofala, Mozambique.	2013	Sherr, Kenneth; Cuembelo, Fatima; Michel, Cathy; Gimbel, Sarah; Micek, Mark; Kariaganis, Marina; Pio, Alusio; Manuel, Joao Luis; Pfeiffer, James; Gloyd, Stephen	http://www.biomedcentral.com/1472-6963/13/S2/S4
P1_379	M_2643	Tewelde		Responsible task shifting	Employ innovative and responsible taks shifting by reliance on existing non-physician clinicians (NPC) to prescribe ART and dramatically increase the output of NPC training. This would result in improved quality and coverage of ART services.	Workforce expansion to rapidly build ART delivery capacity, including reliance on existing non-physician clinicians (NPC) to prescribe ART and dramatically increasing the output of NPC training.	Yes		Yes	Yes	Yes	No	Yes	Yes	Yes	No	No	No	No	No	No	No	No	No		Somewhat	Mainly	None	None		Africa	Mozambique	No	Yes	No	No		The role of nonphysician clinicians in the rapid expansion of HIV care in Mozambique.	2009	Sherr, Kenneth; Pfeiffer, James; Mussa, Antonio; Vio, Ferruccio; Gimbel, Sarah; Micek, Mark; Gloyd, Stephen	https://doi.org:10.1097/QAI.
P1_380	M_2651	Tewelde		Mental, neurological and substance abuse program	Identify evidence-based interventions that can be appropriately packaged for one or more specific mental ,neurological and substance abuse (MNS) disorders, for effective & efficient delivery of quality services	This paper seeks to identify evidence-based interventions that can be appropriately packaged for one or more specific mental ,neurological and substance abuse (MNS) disorders, as well as for different levels or platforms of the health or welfare system	Yes		No	No	No	No	Yes	Yes	No	No	No	No	No	No	No	No	No	No		Minimal	Mainly	None	None		Africa & Outside	LMICs	Yes	Yes	No	No		Closing the treatment gap for mental, neurological and substance use disorders by strengthening existing health care platforms: strategies for delivery and integration of evidence-based interventions.	2015	Shidhaye, Rahul; Lund, Crick; Chisholm, Dan	https://doi.org:10.1186/s13033-015-0031-9
P1_381	M_2655	Tewelde		Reduction of maternal mortality rate (MMR)	Analyse maternal mortality situation in Tanzania during the past 50 years and to identify efforts, challenges and opportunities of reducing it. All the interventions added together would improve all systems capacities, except the resilence component, to reduce maternal and child mortality.	The objective of this review was to analyse maternal mortality situation in Tanzania during the past 50 years and to identify efforts, challenges and opportunities of reducing it.	Yes		No	No	No	No	Yes	Yes	Yes	No	No	Yes	No	No	Yes	Yes	No	No		Somewhat	Mainly	Somewhat	None		Africa	Tanzania	No	No	No	No		Maternal health in fifty years of Tanzania independence: Challenges and opportunities of reducing maternal mortality.	2011	Shija, Angela E; Msovela, Judith; Mboera, Leonard E G	http://dx.doi.org/10.4314/thrb.v13i5.5
P1_382	M_2657	Tewelde		The impact of Ebola outbreak on the resilience of health systems.	Detrmine and clearly identify the effects of the health systems organization and performance during the West African ebola epidemic to draw lessons for future preparedness and action. The resultant impact would mainly be improvement of the health system's resilence.	The aim of this study was to determine the effects of health systems’ organisation and performance on the West African Ebola outbreak in Guinea, Liberia and Sierra Leone and lessons learned	Yes		Yes	Yes	Yes	No	Yes	Yes	Yes	Yes	Yes	No	No	No	No	No	No	No		Somewhat	Somewhat	Minimal	Mainly		Africa	Guinea, Liberia and Sierra Leone	Yes	Yes	No	No		The link between the West African Ebola outbreak and health systems in Guinea, Liberia and Sierra Leone: a systematic review	2017	Haitham Shoman, Emilie Karafillakis and Salman Rawaf	https://doi.org/10.1186/s12992-016-0224-2		Shortage of health workforce was a major challenge in controlling Ebola during the West African outbreak. Ebola is now viewed as an opportunity to rebuild resilient health systems and invest more in capacity building to revive weakened health systems
P1_383	M_2659	Tewelde		Rollback the burden of tuberculosis in India.	Detect, treat and prevent tuberclosis by taking appropriate measures that included screening the adult population and health systems strengthenng inorder to roll back to minimize the burden of the TB epidemic. These interventions would have a direct impact on the iimpovement of quality of care for TB.	logistics management, facility-based maternal and neonatal health services, and decentralized health facility management	Yes		Yes	No	Yes	No	Yes	Yes	No	Unclear	No	Yes	Yes	Yes	Yes	Yes	No	No		None	Mainly	Minimal	None		Outside	India	No	No	Yes	Yes		Achieving a “step change” in the tuberculosis epidemic through comprehensive community-wide intervention: a model-based analysis	2021	Sourya Shrestha, Emily A. Kendall, Rebekah Chang, Roy Joseph, Parastu Kasaie, Laura Gillini, Anthony Todd Fojo, Michael Campbell, Nimalan Arinaminpathy, and David W. Dowdy	https://doi.org/10.1186/s12916-021-02110-5
P1_384	M_2660	Tewelde		MDR-TB treatment program	Identify and understand factors of lost to follow up (LFU) to treatment in the MDR TB treatment program inorder to be able to take appropriate corrective measures. This measures would help reduce LFU to treatrment of MDR TB and measres taken to reduct it would improve quality of care for MDR TB	To specifically explore programmatic factors associated with LFU and one of the most interesting findings was that different providers in IP and CP were more likely to lead to LFU	Yes		No	No	No	No	Yes	Yes	No	No	No	No	No	No	No	No	No	No		Minimal	Mainly	None	None		Outside	India	No	No	Yes	No		Loss-To-Follow-Up on Multidrug Resistant Tuberculosis Treatment in Gujarat, India: The WHEN and WHO of It.	2015	Shringarpure, Kalpita S; Isaakidis, Petros; Sagili, Karuna D; Baxi, R K	https://doi.org/:10.1371/journal.pone.0132543
P1_385	M_2664	Tewelde		A provincial health governance intervention	Develop, implement and monitor comprehensive sub_x0002_national planning and performance monitoring systems guided by country planning framework as part of improving local health systems performance. Improvement of health systesms performance also means improvement of all health system's capacities.	To improve the local health system’s performance	Yes		Yes	No	Yes	Yes	Yes	Yes	Yes	Yes	No	Yes	Yes	Yes	Yes	Yes	Yes	No		Somewhat	Somewhat	Mainly	Minimal		Outside	Afghanistan	No	No	Yes	Yes		Impact of a Health Governance Intervention on Provincial Health System Performance in Afghanistan: A Quasi-Experimental Study	2018	Mahesh Shukla	https://doi.org/10.1080/23288604.2018.1477536		All of the intervention included provinces in study were USAID-assisted provinces, whereas most of the comparison provinces were assisted by other donors.
P1_386	M_2669	Tewelde		Community based health care program	Recruiting and training local community health workers who are trusted by the community and understand the social and cultural complexities of the population to fill the gap created by conventional health workers in a climate of distrust, where the latter were reluctant to treat patients, sick people were afraid to self-identify and caregivers were afraid to take children to the clinic. The inter…	To examine the value of a community-based health system in ensuring continued treatment of child illnesses during the outbreak and the role that CHWs had in Ebola prevention activities.	Yes		Yes	Yes	No	No	Yes	Yes	Yes	Yes	No	Yes	Yes	No	Yes	No	No	No		Somewhat	Minimal	None	Mainly		Africa	Liberia	No	No	No	No		Community-based health care is an essential component of a resilient health system: evidence from Ebola outbreak in Liberia.	2017	Siekmans, Kendra; Sohani, Salim; Boima, Tamba; Koffa, Florence; Basil, Luay; Laaziz, Said	https://bmcpublichealth.biomedcentral.com/articles/10.1186/s12889-016-4012-y
P1_387	M_2671	Tewelde		Family Plannig Program	Eliminate barriers and strengthen enablers to family planning and contraceptive provision and utilization of services at all levels. When successful, these interventions result in increased demand for essential servcies.	The specific study component reported here explores barriers and enablers to family planning and contraceptive services provision and utilisation at community and other health systems levels.	Yes		No	No	No	No	Yes	Yes	No	Yes	No	Yes	Yes	Yes	Yes	Yes	No	No		Somewhat	None	Mainly	None		Africa	Zambia	No	No	Yes	No		Community and health systems barriers and enablers to family planning and contraceptive services provision and use in Kabwe District, Zambia	2018	Silumbwe, Adam; Nkole, Theresa; Munakampe, Margarate Nzala; Milford, Cecilia; Cordero, Joanna Paula; Kriel, Yolandie; Zulu, Joseph Mumba; Steyn, Petrus S	https://doi.org/10.1186/s12913-018-3136-4
P1_388	M_2673	Tewelde		Health systems strengthening at community level	Strengthen community health programs towards building a resilient health system through the scale-up of community health and the removal of bottlenecks such as: a) poor governance and weak management, b) frequent stock-out of medicines, c) poor data management, d) ineffective supervision, e) lack of motivation/incentives, f) limited community involvement, g) fragmented programming, and others	To assess, review, revise, and draw lessons from the community health program in Liberia post-Ebola crisis.	Yes		No	No	No	No	Yes	Yes	Yes	Yes	Yes	Yes	Yes	Yes	Yes	Yes	Yes	Yes		None	Somewhat	None	Mainly		Africa	Liberia	No	No	Yes	Yes		Strengthening the community health program in Liberia: Lessons learned from a health system approach to inform program design and better prepare for future shocks	2021	Aline Simen-Kapeu, Sonia Lewycka, Ochiawunma Ibe, Anthony Yeakpalah, Jannie Horace, Geneviève Ehounou, Tamba Boima, Chea Sanford Wesseh	https://jogh.org/documents/2021/jogh-11-07002.pdf		Nation wide crisis like the EVD requires involvement from all other govermental sectors and the private, a major limitation of the program
P1_389	M_2674	Tewelde		Strengthening health systems in West and Central Africa	Identify and mitigate bottlenecks that impede progress towards UHC particularly in the areas of health financing, essential medical technology, integrated health services delivery and human resources for community health. If and when all these bottlenecks are idnentified and mitigated all health systems capacities would be enhanced and the journey towards achieving UHC expedited.	To identify the challenges and remove the bottlenecks that impede progress towards UHC.	Yes		Yes	Yes	Yes	Yes	Yes	Yes	Yes	Yes	Yes	Yes	No	No	Yes	Yes	Yes	Yes		Somewhat	Mainly	Somewhat	Minimal		Africa	22 countries from West and Central Africa	Yes	Yes	No	No		Galvanizing Action on Primary Health Care: Analyzing Bottlenecks and Strategies to Strengthen Community Health Systems inWest and Central Africa	2021	Aline Simen-Kapeu, Maria Eleanor Reserva, Rene Ehounou Ekpinia	https://doi.org/10.9745/GHSP-D-20-00377		Intervention aimed strengthening community health systems in West and Central Africa.
P1_390	M_2679	Tewelde		Use of health informatics to strengthen health systems	Introduce and strengthen capacity development programs in health informatics, that include e-health and digital health innovation as part of wider health systems strengthening. This would increase the delivery of quality of care capacity.	To evaluate capacity-development effort from the perspective of strengthening health systems in LMIC through health informatics.	Yes		Yes	Yes	No	Yes	Yes	No	Yes	Yes	No	Yes	Yes	No	Yes	Yes	Yes	Yes		Minimal	Mainly	Minimal	None		Outside	Sri Lanka	No	Yes	No	No		Strengthening health systems through informatics capacity development among doctors in low-resource contexts: the Sri Lankan experience	2019	Pandula Siribaddana, Roshan Hewapathirana, Achala U Jayatilleke, Sundeep Sahay, Vajira HW Dissanayake	https://www.who-seajph.org
P1_391	M_2690	Tewelde		National Malaria Eradication Program	Strive to eliminate or greatly reduce malaria by having clear lines of accountability and some degree of verticality in the programme; sustained political commitment and funding; a high degree of flexibility and adaptation to changing circumstances and tools; and multi-sector collaborations for effective response. Malaria eliimination or reduction in this case requires effective services delivery…	The eliminating malaria case-study series reports were reviewed to identify successful programme management components using a cross-case study analytic approach.	Yes		No	No	No	No	Yes	Yes	Yes	No	No	No	No	No	No	No	No	No		Somewhat	Mainly	None	None		Africa & Outside	Bhutan, Cape Verde, Malaysia, Mauritius, Namibia, Philippines, Sri Lanka, Turkey, Turkmenistan)	Yes	Yes	Yes	No		The central role of national programme management for the achievement of malaria elimination: a cross case-study analysis of nine malaria programmes.	2016	Smith Gueye, Cara; Newby, Gretchen; Tulloch, Jim; Slutsker, Laurence; Tanner, Marcel; Gosling, Roland D	https://DOI.org/10.1186/s12936-016-1518-9
P1_392	M_2691	Tewelde		Community case management of malaria	Strengthen community case managment of malaria by providing appropirate training, development of clear guidelines and regular supportive supervision. Communidty case management is possibel with enhanced acces, demand and quality of care to essential servcies.	A systematic literature review was conducted to assess the effectiveness of strategies to improve community case management (CCM) of malaria	Yes		Yes	Yes	Yes	No	Yes	Yes	Yes	No	No	Yes	No	No	Yes	No	No	No		Somewhat	Mainly	Somewhat	None		Africa	Ghana , uganda and Burkina Faso	Yes	Yes	No	No		Community health workers and stand-alone or integrated case management of malaria: a systematic literature review.	2014	Smith Paintain, Lucy; Willey, Barbara; Kedenge, Sarah; Sharkey, Alyssa; Kim, Julia; Buj, Valentina; Webster, Jayne; Schellenberg, David; Ngongo, Ngashi	https://doi.org/10.4269/ajtmh.14-0094
P1_393	M_2693	Tewelde		The impact of investing in comprehensive pediatric surgical care models	Invest in comprehensive pediatric surgical care as part of essential health care package for health systems strengtheing to achieve UHC. This removes barriers to accessing essential servcies and also increases demand for servcies	To highlight the importance of investment in comprehensive pediatric surgery in LMICs with reference to UHC.	Yes		Yes	Yes	Yes	Yes	Yes	Yes	No	No	No	Yes	No	No	Yes	Yes	No	No		Mainly	None	Somewhat	None		Africa & Outside	Not reported	No	No	No	No		Is Global Pediatric Surgery a Good Investment?.	2019	Smith, Emily R; Concepcion, Tessa L; Niemeier, Kelli J; Ademuyiwa, Adesoji O	https://doi.org/10.1007/s00268-018-4867-4		Investment in pediatric surgery could be cost effective and foster the progress towards UHC, as children represent 50% of the population in LMICs
P1_394	M_2711	Tewelde		Healthcare financing to tackle the HIV/AIDS epidemic	Abolition of user fees at the point of service to foster uptake of servcies and help extend access for the poorest users. Such abolition should be carried out in parallel with the implementation of financing mechanisms, such as prepayment and risk pooling, which are able to gather funds from the sectors of the population who are able to pay for healthcare and to promote equity towards the poorest…	To review the literature on user fees and the impact of user fees on HIV/ AIDS service delivery.	Yes		No	No	No	No	Yes	Yes	Yes	No	Yes	No	No	No	No	No	No	No		Mainly	None	Minimal	None		Africa & Outside	Not reported	Yes	Yes	No	No		Free care at the point of service delivery: a key component for reaching universal access to HIV/AIDS treatment in developing countries	2008	Yves P. Souteyranda, Veronique Collarda, Jean Paul Moattib, Ian Grubba and Teguest Guerma	Not Available
P1_395	M_2726	Tewelde		Preverntion of stillbirth in Uganda	Prioritize maternal and child health care inorder to address factors contributing to still birth by employing a) sound domestic advocacy b) supportive national political environment, and c) cohesive health policy that hellp communities converge around the maternal and child health cluster. The end result of these intervention is reducing still birth by providing quality services.	To explore factors that influenced the prioritization of stillbirth reduction in Uganda.	Yes		No	No	No	No	Yes	Yes	Yes	No	Yes	Yes	Yes	No	No	Yes	No	No		None	Mainly	Minimal	None		Africa	Uganda	No	Yes	No	No		Building on momentum from the global campaigns: an exploration of factors that influenced prioritization of stillbirth prevention at the national level in Uganda	2021	Eric Ssegujja, and Michelle Andipatin	https://doi.org/10.1186/s12992-021-00724-1
P1_396	M_2735	Tewelde		Investing in MCH	Additional investments of US$5 per person per year in 74 countries, with 95% of the global maternal and child mortality burden, would yield high rates of return, producing up to nine times the economic and social benefit by 2035. Expanding access to contraception will be a particularly cost-eff ective investment potentially accounting for half of all the deaths prevented in the accelerated invest…	To determine how investing in child and mothers health have very high returns	Yes		No	No	No	No	Yes	Yes	No	No	No	No	No	No	No	No	No	No		Mainly	Somewhat	None	None		Outside	Global	Yes	No	No	No		Advancing social and economic development by investing in women's and children's health: a new Global Investment Framework.	2014	Stenberg, Karin; Axelson, Henrik; Sheehan, Peter; Anderson, Ian; Gulmezoglu et al	https://DOI 10.1186/s12936-016-1518-9
P1_397	M_2753	Tewelde		Antenatal care and its linkage to HIV care	Undertake a Community Health Systems Strengthening model for the Elimination of Mother To Child Transmission (EMTCT) by expanding demand and access to ANC services which to help eliminate two sets of barriers. These are community Barriers, such as 1) fear of knowing HIV status), 2) Lack of participation of male partners, 3) asking permission from husband before seeking care, 4) no complication in…	To increase identification of pregnant women and support them to attend antenatal care.	Yes		Yes	Yes	No	No	Yes	Yes	No	Yes	No	Yes	Yes	Yes	No	Yes	No	No		Mainly	None	Somewhat	None		Africa	Mozambique	No	No	Yes	Yes		Community-Based Improvements to Increase Identification of Pregnant Women and Promote Linkages to Antenatal and HIV Care in Mozambique	2019	Kim Ethier Stover, Ram Shrestha, Isac Tsambe, and Percina Paulo Mathe,	https://doi.org/10.1177/2325958219855623		Improvement in values and beliefs (intangibles) as well as effective management and health system strengthening would lead to better performance.
P1_398	M_2754	Tewelde		Building District-Level Capacity	Develop district leadership capacity to support and facilitate continuous improvement of quality of community maternal and neonatal health (CMNH) by; monthly coaching and regualr meetings to share experiences; improvIing district culture and leadership; multifaceted approach to building capacity; creating a supportive environment for coaches and QI teams and data improvement for decision making, …	Build capacity for continuous improvement of maternal and newborn care	Unclear		No	No	No	No	No	No	No	No	No	Yes	No	No	Yes	Yes	Unclear	No		Mainly	None	None	None		Africa	Ethiopia	No	No	Yes	Yes		Building district-level capacity for continuous improvement in maternal and newborn health	2014	kim Ethier, Solomon Tesfaye, Aynalem Hailemichael, Hajira Mohammed, Danika Barry, lamessgin Alamineh, Abebe Teshome Kenneth Hepburn, Lynn Sibley	https://dx.doi.org/10.1111/jmwh.12164
P1_399	M_2758	Tewelde		Health systems strengthening	Ensure strengthening health systems for better child care inlcludes support for local leadership: building-up institutions of training, empowering national paediatric professional associations, creating opportunities for contribution and leadership at national, provincial and local level, and networks of support for staff working in child health in remote areas. These health systems strengthening…	To strengthen health systems by strengthening leadership for better child health	Yes		Yes	Yes	No	No	Yes	Yes	Yes	Yes	No	Yes	Yes	No	No	Yes	Yes	Yes		Somewhat	None	Somewhat	None		Outside	Western Pacific	Yes	No	No	No		Leadership for child health in the developing countries of the Western Pacific	2011	Subhi, Rami; Duke, Trevor	www.jogh.org
P1_400	M_2776	Tewelde		Mental health program strengthening in Indonesia	Strengthen engagment of services users ( communities) and carers ( health workers) to deliver holistic care in mental health services. and to address barriers to accessing mental health servcies that inlcuded stigma and low levels of mental health literacy in both health services and communities	To understand service users’ and carers’ views on the current use and potential applicability of PPI within Indonesian mental health services	Yes		No	No	No	No	Yes	Yes	Yes	No	No	Yes	Yes	Yes	Yes	No	No	Yes		Mainly	None	Somewhat	None		Outside	Indonesia	No	No	No	Yes		Exploring the potential use of patient and public involvement to strengthen Indonesian mental health care for people with psychosis: A qualitative exploration of the views of service users and carers.	2020	Susanti, Herni; James, Karen; Utomo, Bagus; Keliat, Budi-Anna; Lovell, Karina; Irmansyah, I; Rose, Diana; Colucci, Erminia; Brooks, Helen	https://DOI.org/ 10.1111/hex.13007
P1_401	M_2781	Tewelde		Health care delivery through the employment of family physicians.	Diversify servcies delivery modalities by employment of family physicians which have proven to have have brought more clinical seniority into the district health services and overall positive impact of health systems performance. Ehanced health systems performances would be demonstrated by making accessible and qulaity services available.	The aim of the study was to explore the perceptions of district managers on the impact of family physicians on clinical processes, health system performance and health outcomes in the district health system (DHS).	Unclear		Yes	Yes	Yes	No	Yes	Yes	No	Yes	Yes	Yes	Yes	Yes	Yes	Yes	Yes	Yes		Somewhat	Somewhat	None	None		Africa	South Africa	No	No	Yes	Yes		Assessment of the impact of family physicians in the district health system of the Western Cape, South Africa	2014	Meyer Swanepoel, Bob Mash, Tracey Naledi,	https://dx.doi.org/10.4102/ phcfm.v6i1.695		Statistical verfication will be needed to make conclusions. Subjectivity is the main concern.
P1_402	M_2782	Tewelde		Health systems strengthening	Develop systems thinking by implementing the strategies of collabration across organizations, ongoing iterative learning and tranasformatinal leadership. Systems thinking contributes to ehanced systems performances by increasing capacities	To propose key ‘systems thinking’ tools and strategies that have the potential for transformational change in health systems. Three overarching themes span these tools and strategies: collaboration across disciplines, sectors and organizations; ongoing, iterative learning; and transformational leadership	Yes		No	No	No	No	Yes	Yes	Yes	No	No	Yes	No	No	No	Yes	Yes	Yes		Somewhat	Somewhat	Minimal	Minimal		Africa & Outside	Global	Yes	No	No	No		Rethinking health systems strengthening: key systems thinking tools and strategies for transformational change.	2012	Swanson, R Chad; Cattaneo, Adriano; Bradley, Elizabeth; Chunharas, Somsak; Atun, Rifat; Abbas, Kaja M; Katsaliaki, Korina; Mustafee, Navonil; Mason Meier, Benjamin; Best, Allan	https://doi.org/10.1093/heapol/czs090
P1_403	M_2783	Tewelde		Health Systems Strengthening	Ensure funding is availale for whole system strengtheing that include strengthenig local leadrship, organizational and inistitutional capacity rather than focusing on vertical progams. Secured funding for the systems strengthening, HR and inistitutional capacity should also improve access to & damnd for essential services as well as the quality of care delivered.	To argue for the need to strengthen institutions and local organizational and leadership capacity for health systems strengthening and to align funding for HSS rather than vertical programs	Yes		No	No	No	No	Yes	Yes	Yes	No	Yes	Yes	No	No	No	Yes	No	No		Mainly	Somewhat	Minimal	None		Africa & Outside	LMICs	Yes	Yes	No	No		Strengthening health systems in low-income countries by enhancing organizational capacities and improving institutions.	2015	Swanson, Robert Chad; Atun, Rifat; Best, Allan; Betigeri, Arvind; de Campos, Francisco et al.	https://DOI.org/ 10.1186/s12992-015-0090-3
P1_404	M_2786	Tewelde		Engagement of CHWs to deliver positve results on secondary prevention of stroke	Train community health workers on risk factor control and life stye modification for stroke survivors which ehances quality of education provided by health services and to make these cadre of health workers fit for purpose . These interventions positively affect the quality of care and demand for essential servcies.	To evaluate whether a Community Health Worker (CHW) based educational intervention will improve risk factor control among stroke survivors and enhance behavior change communication.	Yes		Yes	Yes	Yes	No	Yes	Yes	No	Yes	No	Yes	Yes	Yes	Yes	No	Yes	No		Minimal	Mainly	Somewhat	None		Outside	India	No	No	Yes	Yes		Secondary prevention of stroke by a primary health care approach: An open-label cluster randomised trial	2020	P.N. Sylaja Gurpreet Singh bSivasambath K. Arun Panniyammakal Jeemon Roni Antony Rizwan Kalani , Bipin K. Gopal Biju Soman	https://doi.org/10.1016/j.jocn.2020.12.006		Community health workers based intervention delivering positve results on secondary prevention of stroke
P1_405	M_2793	Tewelde		HRH reform policy strategies	Develop and implement health worker retention strategies approprite to the country context as part of health systems reform agenda. This will essentialy contribute to better health workers perofrmances and by proxy increase health systems capacities like the quality of care provided and demand for essential services.	Explore implications of strategies of HR reforms on peri-urban communities.	Yes		No	No	No	No	Yes	Yes	Yes	No	Yes	No	No	No	No	No	No	Unclear		Minimal	Mainly	Somewhat	None		Africa	Zimbabwe	No	No	Yes	Yes		Health system reform in peri-urban communities: an exploratory study of policy strategies towards healthcare worker reform in Epworth, Zimbabwe.	2016	Bernard Hope Taderera, Stephen James Heinrich Hendricks & Yogan Pillay	https://doi.org/10.3402/gha.v9.32219		Study conducted only in a narrow district in Harare.
P1_406	M_2794	Tewelde		Health Workers retention strategies	Put in place a strategic partnership between the government and the donor community that contain specific strategies to help health worker retention as part of a health system reform agenda. Health workers retention strategies increases health workers performances and increased health systems capacities especially the quality of care delivered.	To explore retention strategies implemented in a Zimbabwean peri-urban community between 2009 and 2014 and implications for peri-urban communities towards the health system reform agenda	Yes		Yes	Yes	No	No	Yes	Yes	Yes	No	Yes	No	No	No	No	No	No	No		None	Mainly	None	None		Africa	Zimbabwe	No	No	Yes	Yes		Health personnel retention strategies in a peri-urban community: an exploratory study on Epworth, Zimbabwe	2016	Bernard Hope Taderera, Stephen Hendricks and Yogan Pillay	https://doi.org/10.1186/s12960-016-0113-z		Retention strategies included: review of salaries, engament with partners, payment of top-up allowances, training oppourtunities, mobilizing more health workers, non monetary incentives, and health care worker protection.
P1_407	M_2795	Tewelde		Fostiering synergies to achieve UHC	Documnet and share the Ethiopian experience of the synergestic effect of uniting the three global agendas of UHC, health security and health promotion to mitigate problems associated with a fragmented health system manifested by inequities in access to health services, low health workforce morale and limited implementation capacity. A well ingtegrated health systems delivers services of quality s…	To document the efforts Ethiopia has made to apply nationally synergistic approaches uniting the three global agendas of UHC, health security and health promotion.	Yes		Yes	No	No	No	Yes	Yes	Yes	Yes	Yes	Yes	No	No	No	Yes	No	No		Mainly	Somewhat	Somewhat	Somewhat		Africa	Ethiopia	No	Yes	No	No		Analyzing efforts to synergize the global health agenda of universal health coverage, health security and health promotion: a case-study from Ethiopia Amare Worku	2021	Amare Worku Tadesse, Kassu Ketema Gurmu, Selamawit Tesfaye Kebede, and Mahlet Kifle Habtemariam	https://doi.org/10.1186/s12992-021-00702-7
P1_408	M_2804	Tewelde		Imrproving child survival	Optimal use of civil registration and vital statistics to assess child mortality and mother and child health services coverage inequity. This would contribute to improving access to essential services and quality of care.	To asses child mortlity when proven health intervernions reach every woman and child and the impct of removing coverage inequality such that coverage of health interventions is the same regardless of household wealth or location using the lives saved toll (LiST).	Yes		No	No	No	No	Yes	Yes	Yes	No	No	No	No	No	No	No	No	No		Somewhat	Mainly	None	None		Outside	Peru	No	Yes	No	No		Remaining missed opportunities of child survival in Peru: modelling mortality impact of universal and equitable coverage of proven interventions.	2016	Yvonne Tam1* , Luis Huicho2,3,4,5, Carlos A. Huayanay-Espinoza2 and María Clara Restrepo-Méndez6	https://doi.org/10.1186/s12889-016-3668-7
P1_409	M_2805	Tewelde		Recovery and reconstruction efforts	Develop and implement targeted efforts for vulnerable populations including the improvement of the livelihood and wellbeing of survivors of the Ebola epidemic. Such interventions include: a) transforming contextual behavioural and attitudes information dissemination strategies, b) leveraging on citizenry rebuilding resilience and empowerment methods c) rebuilding effective national health systems…	This paper assesses reconstruction efforts from socio-cultural, economic and ecological transformation response approaches and strategies in improving sustainable survivors and affected communities livelihood and wellbeing in post-Ebola epidemics in West Africa.	Yes		No	No	No	No	Yes	Yes	Yes	No	No	Yes	No	No	Yes	No	No	No		Somewhat	Somewhat	None	Mainly		Africa	West Africa	Yes	Yes	Unclear	Unclear		Rebuilding transformation strategies in post-Ebola epidemics in Africa.	2017	Tambo, Ernest; Chengho, Chryseis F; Ugwu, Chidiebere E; Wurie, Isatta; Jonhson, Jeannetta K; Ngogang, Jeanne Y	https://doi.org/10.1186/s40249-017-0278-2
P1_410	M_2811	Ali		The Care Around Birth approach	Adopt an integrated implementation framework that combined training, mentoring, and quality improvement processes to improve the quality, equity and dignity of care during the intrapartum and immediate postpartum periods there by augmenting efforts aimed at ending preventable child and maternal deaths.	Synergize evidence-based technical interventions with quality improvement (QI) processes, respectful maternity care, and health system strengthening efforts.	Yes		Yes	Yes	No	No	Yes	Yes	No	Yes	No	Yes	No	No	Yes	No	No	No		Mainly	Mainly	None	None		Outside	India	No	No	Yes	Yes		Care Around Birth Approach: A Training, Mentoring, and Quality Improvement Model to Optimize Intrapartum and Immediate Postpartum Quality of Care in India.	2021	Taneja, Gunjan; Sarin, Enisha; Bajpayee, Devina; Chaudhuri, Saumyadripta; Verma, Geeta; Parashar, Rakesh; Chaudhry, Nidhi; Mohanty, Jaya Swarup; Bisht, Nitin; Gupta, Anil; Tomar, Shailendra Singh; Patel, Rachana; Sridhar, V S; Joshi, Anurag; Rathi, Chitra; Baswal, Dinesh; Gupta, Sachin; Gera, Rajeev	https://www.ghspjournal.org/content/9/3/590.long
P1_411	M_2827	Tewelde		Impact assessment of a training program	Plan and implement a health-care provider training component of an innovative intervention aiming to reduce health systems delays in cancer diagnosis, The quality of care delivered and the demand for essential services would therefore be enhanced.	Describe the implementation and early outcomes of training primary care providers.	Yes		Yes	Yes	No	No	Yes	Yes	No	Yes	No	Yes	Yes	Yes	Yes	No	No	No		Minimal	Mainly	Somewhat	None		Africa	Botswana	No	No	Yes	Yes		A step toward timely referral and early diagnosis of cancer: Implementation and impact on knowledge of a primary Care-basde training program in Botswana.	2018	Neo M. Tapela, Michael J. Peluso, Racquel E. Kohler, Irene I. Setlhako, Kerapetse Botebele, Kemiso Gabegwe, Isaac Nkele, Mohan Narasimhamurthy, Mompati Mmalane, Surbhi Grover, Tomer Barak, Lawrence N. Shulman, Shahin Lockman and Scott Dryden-Peterson	https://doi.org/10.3389/fonc.2018.00187
P1_412	M_2828	Tewelde		Access to essential services.	Explore and undertake concrete interventions to address barriers in accessing services to cervical cancer treatment and palliative care among women	To investigate strategies to address barriers in accessing treatment	Yes		Yes	Yes	Yes	Yes	Yes	Yes	Yes	Yes	Yes	Yes	No	Yes	Yes	No	No	No		Mainly	Somewhat	Somewhat	None		Africa	Zimbabwe	No	No	Yes	Yes		Model strategies to address barriers to cervical cancer treatment and palliative care among women in Zimbabwe: a public health approach	2021	Oscar Tapera, Greta Dreyer, Anna Mary Nyakabau, Webster Kadzatsa, Babill Stray Pedersen and Stephen James Heinrich Hendricks	https://doi.org/10.1186/s12905-021-01322-4
P1_413	M_2829	Ali		An architecture for the interoperability of hospital information systems	Develop a semantic interoperability architecture to improve the integration of hospital information systems that contributes to a better coordination and quality of care.	Contribute to a better coordination of care, the collection of information relating to the patients and the improvement of the communication between health professionals.	No		Yes	No	No	Yes	Yes	No	No	Yes	No	No	No	No	No	No	No	No		None	Somewhat	None	None		Africa	Burkina Faso	No	No	No	Yes		Towards an Architecture for the Interoperability of Hospital Information Systems in Burkina Faso	2020	Lydie Simone Tapsoba, Yaya Traore, Sadouanouan Malo	https://ebooks.iospress.nl/publication/54618
P1_414	M_2833	Tewelde		Health systems strengthening for child survival	Plan, organize and undertake managerial decisions to: a) strengthening district level supervision b) improving the availability of child survival drugs through cost recovery followed by c) IMCI clinical training. This would result in improved access to and quality of care delivered.	To present the results of the evaluation carried out by the authors of Niger's experience in introducing IMCI after applying interventions to strengthen supervision and improve the availability of child survival drugs through cost recovery system.	Yes		Yes	Yes	Yes	No	Yes	Yes	Yes	No	No	No	No	No	No	No	No	No		Mainly	Somewhat	None	None		Africa	Niger	No	No	Yes	Unclear		Evaluating Niger's experience in strengthening supervision, improving availability of child survival drugs through cost recovery, and initiating training for Integrated Management of Childhood Illness (IMCI)	2001	Youssef M Tawfik1, Stephane Legros2 and Colette Geslin3	http://www.biomedcentral.com/1472-698X/1/1
P1_415	M_2838	Tewelde		The Health Extension Program in Ethiopia	Increase access and coverage to services as in the case of the Health Extension Program in Ethiopia whose main strategies were health systems reforms, human resources development, construction of more most basic infrastructure (health posts) and putting the managment of the program under the district authorities consistent with the decentralized governance of the country.	To describe the strategies and components of the Health Extension Progam (HEP) the human resource development process, the service delivery modalities, and the progress in service coverage in relation to the scale up of HEP	Yes		Yes	Yes	Yes	Yes	Yes	Yes	Yes	No	No	Yes	No	No	Yes	Yes	No	Yes		Mainly	Minimal	Somewhat	None		Africa	Ethiopia	No	No	Yes	Yes		Human resource development for a community-based health extension program: a case study from Ethiopia	2013	Hailay D Teklehaimanot and Awash Teklehaimanot	http://www.human-resources-health.com/content/11/1/39
P1_416	M_2843	Tewelde		Role of the STOP 52 team in technical capacity building and health system strengthening	Increase technical capacity to contribute to health systems strengthening by replicating the exprience of STOP 52 team for polio eradication in Kenya. The effectiness of the intervention demonstrates the better quality of services provided	To describe the role of the STOP 52 team in technical capacity building and health system strengthening in the implementation of polio eradication strategies in Kenya following the outbreak of Circulating Vaccine-derived Poliovirus type 2 (cVDPV2).	Yes		No	No	No	No	Yes	Yes	No	Yes	No	Yes	No	No	Yes	No	No	No		None	Mainly	Somewhat	None		Africa	Kenya	No	Yes	No	No		The role of the Stop Transmission of Polio (STOP) program in developing countries: the experience of Kenya	2020	Tesfaye et al. BMC Public Health (2020)	https://doi.org/10.1186/s12889-020-09196-1
P1_417	M_2850	Tewelde		Analysis from the Kenya Service Provision Assessment 2010	Document experiences how well managed human resources (e.g. having a written job description) contriibute to improved services quality in Kenya.	To assess the relationship between HR management and family planning (FP) service quality.	Yes		No	No	No	No	Yes	Yes	No	No	No	No	No	No	No	No	No	No		Mainly	Mainly	None	None		Africa	Kenya	No	Yes	No	No		Does human resource management improve family planning service quality? Analysis from the Kenya Service Provision Assessment 2010	2010	Nandita Thatte* and Yoonjoung Choi	https://doi.org/10.1093/heapol/czu019		The study shows appropriate HR management in the form of clear job description contributing to provison of quality of servcies.
P1_418	M_2854	Tewelde		Understanding redesigning health systems requirements	Undertake a national Demographic and Health Survey (DHS) to understand the determinants of services utilization of under five children with diarhea and acute respiratory illnesses (ARI). Demand for and services utilizations patterns are interrelated . A DHS will help better understand their status and help make informed decsions to ehance the capacities	To answer the following rersearch questions:a) What are the predictors of health services utilization for under-fives with respiratory illness and/or diarrhea? b). Among the users, what are the predictors of public vs. private sector utilization for underfives who suffer from diarrhea and/or respiratory illness?	Yes		No	No	No	No	Yes	Yes	No	Yes	No	Yes	Yes	No	Yes	No	No	No		None	None	Mainly	None		Outside	Phillipines	No	Yes	No	No		Determinants of Children’s Health Services Utilization in the Philippines	2003	Amardeep Thind and Anne Marie Cruz	https://academic.oup.com/tropej/article/49/5/269/1689971
P1_419	M_2856	Tewelde		A community based descriptive study	Undertake a community based descritptive study to understand health seeking behaviour among those with presumptive TB treatment of a tribal population in India. A healthy health seeking behaviour results in increased demand for essential services.	To understand health care-seeking behaviour of the tribal population in India among those with presumptive TB symptoms.	Yes		No	No	No	No	Yes	Yes	No	Yes	No	No	No	No	No	No	No	No		None	None	Mainly	None		Outside	india	No	No	Yes	No		Understanding health care-seeking behaviour of the tribal population in India among those with presumptive TB symptoms.	2021	Thomas, Beena E; Thiruvengadam, Kannan; S, Raghavi; Rani, Sudha; S, Vetrivel; Gangadhar Rao, Vikas; Yadav, Rajiv; J, Bhat; Paluru, Vijayachari; Jacob Purthy, Anil; Hussain, Tahziba; Indira Krishna, Anil Kumar; Joseph, Alex; Kumar Bansal, Avi; Anand, Praveen; Das, Pradeep; R John, K; K, Rekha Devi; P, Sunish; Moral, Rony; S, Azhagendran; V, Chandrasekaran; G S, Toteja; Das, Madhuchhanda; Khan, A M…	https://doi.org/10.1371
P1_420	M_2857	Tewelde		Transforming the health system for achieving greater equity	Implement a continuous system for identification and surveillance of vulnerable populations, to expand servcies to all those who need it and provide evidence of how health systems can be strengthened to improve health equity in a low-income state	To provides evidence of how health systems can be strengthened to improve health equity in a low-income state	Yes		No	No	No	No	Yes	Yes	No	No	No	Yes	No	No	Yes	No	No	No		Mainly	None	Somewhat	None		Outside	India	No	No	Yes	No		Closing the health and nutrition gap in Odisha, India: A case study of how transforming the health system is achieving greater equity	2015	Deborah Thomas a, *, Biraj Laxmi Sarangi a, Anu Garg b, Arti Ahuja c, Pramod Meherda b, Sujata R. Karthikeyan c, Pinaki Joddar a, Rajendra Kar a, Jeetendra Pattnaik a, Ramesh Druvasula a, Alison Dembo Rath a	www.elsevier.com/locate/socscimed
P1_421	M_2862	Tewelde		Health systems strengthening through maternal and child health intervention at community level	Establish functional mechanisms to ensure health research data is fed into performance monitoring process with the aim of capturing information of potential impacts of intervention on maternal and child health indicators. The milestones to be achieved include a) increase health care coverage b) narrow the healthcare coverage and outcome gap between richer and poor, c) achieve the health-related s…	To evaluate potential impacts of the intervention on maternal and child health indicators.	Yes		Yes	Yes	Yes	Yes	Yes	Yes	Yes	Yes	No	Yes	No	No	Yes	Yes	No	No		Mainly	Somewhat	Somewhat	None		Africa	Rwanda	No	Yes	Yes	No		Impact of a health system strengthening intervention on maternal and child health outputs and outcomes in rural Rwanda 2005–2010	2017	Thomson, Dana R; Amoroso, Cheryl; Atwood, Sidney; Bonds, Matthew H; Rwabukwisi, Felix Cyamatare; Drobac, Peter; Finnegan, Karen E; Farmer, Didi Bertrand; Farmer, Paul E; Habinshuti, Antoinette; Hirschhorn, Lisa R; Manzi, Anatole; Niyigena, Peter; Rich, Michael L; Stulac, Sara; Murray, Megan B; Binagwaho, Agnes	http://dx.doi.org/10.1136/bmjgh-2017-000674		HSS intervention that has worked well in Rwanda that can be replicated in other countries
P1_422	M_2863	Tewelde		Community mental health services	Develop, define and refine an essential pacakge of services for all levels of the delivery ladder to give an overview of the key issues that influence the planning and provision of mental health sservices in low- and middle-income countries. This would contribute to improving access to and demand for essential services.	This paper aims to give an overview of the key issues facing those who are in a position to influence the planning and provision of mental health systems, and who need to address questions of which staff, services and sectors to invest in, and for which patients.	No		Yes	Yes	No	No	Yes	Yes	Yes	No	No	No	No	No	No	No	No	No		Mainly	None	Somewhat	None		Africa & Outside	LMICs	Yes	Yes	No	No		Community mental health care worldwide: current status and further developments	2016	Graham Thornicroft, Tanya Deb, Claire Henderson	https://doi.org/10.1002/wps.20349
[truncated: 153 more rows]
